# Supplementary material for: Prolonged immune activation in post-acute sequelae of SARS-CoV-2: neutrophil dynamics and therapeutic insights
Source: Exp Mol Med. 2025 Sep 24;57(9):2067–82. doi: 10.1038/s12276-025-01539-5 (PMC12508235; doi:10.1038/s12276-025-01539-5)
Supplement: Supplementary file 2 — Supplementary Table 3 [file 12276_2025_1539_MOESM2_ESM.xlsx]

## Sheet: T
Supplementary Table 3. List of differentially expressed genes (DEGs) used for major cell-type annotation. Related to Fig. 2. Abbreviations: T, T cells; NK, Natural killer cells; B, B cells; PC, Plasma cells; MQ, macrophages; DC, dendritic cells; HSC, hematopoietic stem cells; Myeloid_prog, Myeloid progenitor cells; AT, Pulmonary alveolar type I and type II cells; Ciliated, Ciliated cells; Endothe…
Gene	p-value	Average of log2FC	pct.1	pct.2	Adjusted p-value	Cluster
CD3D	0	5.83416	0.893	0.606	0	T
THEMIS	0	5.46081	0.886	0.621	0	T
LEF1	0	5.19619	0.899	0.584	0	T
INPP4B	0	4.83976	0.965	0.61	0	T
TRBV25-1	0	4.69929	0.909	0.505	0	T
TOX	0	4.65782	0.857	0.709	0	T
TCF7	0	4.58239	0.91	0.709	0	T
CD4	0	4.21585	0.734	0.489	0	T
BTLA	0	4.13456	0.97	0.641	0	T
SKAP1	0	4.07544	0.963	0.705	0	T
IL7R	0	4.00835	0.981	0.751	0	T
SLCO5A1	0	3.71017	0.809	0.695	0	T
RORA	0	3.64007	0.949	0.591	0	T
CTSW	0	3.51457	0.659	0.502	0	T
MCUB	0	3.46522	0.898	0.769	0	T
ITGAE	0	3.46268	0.877	0.687	0	T
ETS1	0	3.4397	0.959	0.729	0	T
SPOCK1	0	3.43692	0.808	0.57	0	T
PRKCQ	0	3.39875	0.962	0.753	0	T
MLLT3	0	3.34745	0.912	0.584	0	T
LAG3	0	3.23835	0.7	0.46	0	T
TRAF1	0	3.19537	0.788	0.607	0	T
SLA2	0	3.16197	0.678	0.793	0	T
CRIM1	0	3.14313	0.945	0.661	0	T
BCL2	0	3.13011	0.987	0.836	0	T
MNDA	0	3.12533	0.95	0.602	0	T
BRDT	0	3.06018	0.714	0.464	0	T
FYN	0	2.98374	0.938	0.737	0	T
SSBP2	0	2.98372	0.855	0.704	0	T
CDK5RAP3	0	2.93911	0.948	0.796	0	T
CXCR3	0	2.93889	0.565	0.354	0	T
ABI2	0	2.88864	0.672	0.676	0	T
DUSP2	0	2.83518	0.504	0.432	0	T
GIMAP7	0	2.81435	0.826	0.57	0	T
CD8A	0	2.78595	0.522	0.456	0	T
IKZF2	0	2.77214	0.881	0.559	0	T
MAF	0	2.76561	0.955	0.741	0	T
RNF157	0	2.71021	0.949	0.75	0	T
DTNB	0	2.69226	0.748	0.596	0	T
LRRC8C	0	2.69042	0.941	0.654	0	T
CEP120	0	2.68459	0.969	0.664	0	T
CD27	0	2.68393	0.65	0.513	0	T
BATF	0	2.68282	0.928	0.548	0	T
CXCR6	0	2.63998	0.662	0.693	0	T
GRAP	0	2.59799	0.656	0.565	0	T
SP4	0	2.58673	0.85	0.619	0	T
SCHIP1	0	2.57153	0.867	0.467	0	T
FRMD5	0	2.56662	0.883	0.554	0	T
CUNH12ORF75	0	2.49438	0.943	0.71	0	T
ABLIM1	0	2.48446	0.92	0.635	0	T
FBXW2	0	2.47594	0.955	0.737	0	T
KLRD1	0	2.44354	0.774	0.602	0	T
RAPH1	0	2.43928	0.786	0.592	0	T
IQCG	0	2.42022	0.836	0.722	0	T
DTHD1	0	2.41387	0.802	0.552	0	T
GPR171	0	2.3894	0.821	0.522	0	T
TNFSF10	0	2.37093	0.426	0.621	0	T
GIMAP5	0	2.35187	0.877	0.643	0	T
GPR68	0	2.34744	0.763	0.516	0	T
SNTB1	0	2.34561	0.974	0.744	0	T
GZMM	0	2.33286	0.668	0.713	0	T
SYT11	0	2.31616	0.884	0.618	0	T
RAMP1	0	2.30502	0.252	0.327	0	T
AMMECR1	0	2.25001	0.896	0.666	0	T
SLC12A2	0	2.22845	0.919	0.699	0	T
GRAP2	0	2.21922	0.786	0.585	0	T
SPINK8	0	2.161	0.627	0.708	0	T
CNTN5	0	2.15973	0.76	0.701	0	T
CCR6	0	2.15629	0.939	0.638	0	T
LRRC46	0	2.13413	0.634	0.551	0	T
ANKH	0	2.1114	0.901	0.7	0	T
STK39	0	2.10958	0.945	0.804	0	T
MYO6	0	2.08713	0.888	0.551	0	T
P2RY10	0	2.07243	0.93	0.557	0	T
TG	0	2.06081	0.955	0.801	0	T
GPR132	0	2.02528	0.501	0.519	0	T
IRGM	0	2.01759	0.702	0.457	0	T
NPM3	0	2.01414	0.784	0.614	0	T
UTRN	0	1.99117	0.989	0.808	0	T
NR6A1	0	1.9344	0.962	0.723	0	T
DTX3	0	1.91026	0.597	0.643	0	T
MVB12B	0	1.90005	0.601	0.716	0	T
KLRK1	0	1.89484	0.812	0.518	0	T
ZNF827	0	1.89425	0.856	0.699	0	T
PDE6D	0	1.87351	0.85	0.653	0	T
GPM6B	0	1.87311	0.947	0.72	0	T
ABHD18	0	1.87151	0.894	0.564	0	T
GNG3	0	1.8652	0.554	0.643	0	T
CRYBG1	0	1.8306	0.964	0.773	0	T
TIAM1	0	1.82648	0.966	0.768	0	T
B4GALNT1	0	1.81465	0.807	0.696	0	T
GPC1	0	1.80881	0.87	0.578	0	T
KLRG1	0	1.80136	0.825	0.708	0	T
IKZF1	0	1.79877	0.984	0.911	0	T
SEPTIN1	0	1.7815	0.651	0.678	0	T
IFT57	0	1.76965	0.842	0.661	0	T
PLCB4	0	1.76126	0.894	0.749	0	T
CYTIP	0	1.7528	0.985	0.886	0	T
PAIP2B	0	1.74757	0.805	0.428	0	T
KCNQ5	0	1.74723	0.942	0.749	0	T
MAP3K13	0	1.74371	0.677	0.399	0	T
ADAM19	0	1.72041	0.976	0.898	0	T
GPR155	0	1.71962	0.874	0.635	0	T
TRIM59	0	1.71297	0.707	0.624	0	T
SYT14	0	1.70131	0.718	0.552	0	T
GIMAP4	0	1.69811	0.683	0.41	0	T
CCL5	0	1.69432	0.679	0.58	0	T
RFX3	0	1.68747	0.886	0.742	0	T
ARID5B	0	1.67524	0.994	0.867	0	T
B3GNT2	0	1.67342	0.921	0.822	0	T
PLEKHG1	0	1.66299	0.763	0.599	0	T
ZEB1	0	1.65624	0.981	0.883	0	T
ARHGAP12	0	1.65272	0.83	0.669	0	T
PRDM1	0	1.64063	0.832	0.674	0	T
TRERF1	0	1.63929	0.875	0.727	0	T
IL21R	0	1.63522	0.874	0.764	0	T
PKP4	0	1.6116	0.927	0.606	0	T
BFSP2	0	1.59714	0.675	0.484	0	T
AP1S3	0	1.5961	0.666	0.462	0	T
GIMAP6	0	1.59218	0.426	0.415	0	T
SLC9A9	0	1.57658	0.971	0.783	0	T
DGKE	0	1.57577	0.682	0.607	0	T
RICTOR	0	1.56187	0.945	0.868	0	T
RIMS2	0	1.55631	0.872	0.672	0	T
CLIC5	0	1.53771	0.825	0.639	0	T
PITPNC1	0	1.52662	0.976	0.854	0	T
METTL15	0	1.52196	0.575	0.357	0	T
PIM2	0	1.51534	0.778	0.802	0	T
THADA	0	1.51356	0.909	0.681	0	T
TNIK	0	1.50348	0.906	0.734	0	T
GKAP1	0	1.49581	0.519	0.386	0	T
MLF1	0	1.49255	0.712	0.475	0	T
IFT80	0	1.48885	0.771	0.693	0	T
RASA1	0	1.4857	0.93	0.713	0	T
KCNN4	0	1.48563	0.595	0.6	0	T
TAGAP	0	1.48542	0.92	0.701	0	T
STAMBPL1	0	1.48375	0.788	0.745	0	T
CARD11	0	1.47776	0.852	0.616	0	T
CNOT6L	0	1.47503	0.95	0.833	0	T
IFT88	0	1.47066	0.919	0.73	0	T
RUNX3	0	1.46812	0.864	0.682	0	T
CDC42SE2	0	1.45852	0.973	0.912	0	T
PTPRR	0	1.44563	0.899	0.728	0	T
SENP7	0	1.44031	0.893	0.754	0	T
MAP2K6	0	1.44019	0.62	0.452	0	T
IMMP2L	0	1.43853	0.941	0.72	0	T
KMT2A	0	1.43356	0.98	0.829	0	T
PHGDH	0	1.43323	0.781	0.469	0	T
HTR2B	0	1.43079	0.712	0.571	0	T
PELI1	0	1.42537	0.978	0.909	0	T
ST6GAL1	0	1.42364	0.987	0.833	0	T
IL23A	0	1.42285	0.59	0.566	0	T
ENO3	0	1.41999	0.349	0.438	0	T
ZNF426	0	1.41936	0.698	0.611	0	T
TFDP2	0	1.41722	0.687	0.598	0	T
AOPEP	0	1.41161	0.846	0.818	0	T
PCCA	0	1.40351	0.926	0.784	0	T
EHD3	0	1.38303	0.724	0.498	0	T
UST	0	1.3756	0.925	0.773	0	T
PPP1R16B	0	1.37407	0.858	0.645	0	T
PTPRCAP	0	1.36961	0.766	0.676	0	T
ARHGAP10	0	1.36722	0.73	0.752	0	T
RAB11FIP4	0	1.36142	0.788	0.716	0	T
RABGAP1L	0	1.35071	0.995	0.955	0	T
SLA	0	1.34883	0.911	0.785	0	T
HCST	0	1.34367	0.843	0.839	0	T
UCK2	0	1.34222	0.857	0.751	0	T
MAML2	0	1.34031	0.958	0.738	0	T
SLFN5	0	1.33693	0.823	0.589	0	T
SSBP3	0	1.33577	0.809	0.648	0	T
CD69	0	1.33191	0.807	0.74	0	T
OTULINL	0	1.33019	0.729	0.654	0	T
MSI2	0	1.32773	0.947	0.824	0	T
PARN	0	1.32543	0.943	0.709	0	T
GFOD1	0	1.32446	0.876	0.753	0	T
STARD13	0	1.31853	0.866	0.555	0	T
SLC4A7	0	1.31631	0.925	0.811	0	T
RIPOR2	0	1.31599	0.999	0.976	0	T
CDC25B	0	1.31555	0.613	0.745	0	T
NCAPG2	0	1.3139	0.946	0.67	0	T
LPAR6	0	1.31025	0.617	0.641	0	T
NIPAL2	0	1.30157	0.303	0.398	0	T
OGT	0	1.30108	0.975	0.876	0	T
CDR2	0	1.2999	0.689	0.56	0	T
SMURF2	0	1.29894	0.953	0.878	0	T
TEX14	0	1.29813	0.874	0.743	0	T
CD38	0	1.29566	0.879	0.776	0	T
FAM117A	0	1.29281	0.884	0.708	0	T
ARAP2	0	1.28703	0.972	0.865	0	T
TANC2	0	1.28487	0.832	0.642	0	T
PHF6	0	1.28013	0.827	0.635	0	T
SIPA1L1	0	1.27928	0.945	0.789	0	T
CCND2	0	1.26664	0.872	0.644	0	T
RETREG1	0	1.2659	0.796	0.711	0	T
AHR	0	1.26316	0.89	0.636	0	T
TANGO2	0	1.26066	0.874	0.669	0	T
AIG1	0	1.25928	0.858	0.625	0	T
LDLRAD4	0	1.25655	0.985	0.837	0	T
MMD	0	1.25454	0.935	0.686	0	T
ARL4C	0	1.25243	0.874	0.803	0	T
FBXL20	0	1.25206	0.97	0.855	0	T
HSD11B1	0	1.24307	0.651	0.752	0	T
MIPOL1	0	1.24184	0.794	0.497	0	T
GPR174	0	1.23389	0.864	0.661	0	T
UBASH3B	0	1.23339	0.944	0.719	0	T
TOM1L1	0	1.23251	0.732	0.409	0	T
NCALD	0	1.2296	0.875	0.761	0	T
FOXP1	0	1.2207	0.976	0.866	0	T
NEK7	0	1.21754	0.959	0.793	0	T
NSMAF	0	1.21399	0.883	0.775	0	T
TULP3	1.36297e-215	1.21276	0.691	0.687	2.72593e-212	T
XRRA1	3.76691e-166	1.21119	0.519	0.519	7.53381e-163	T
SEPTIN6	0	1.20719	0.794	0.817	0	T
VPS54	0	1.20641	0.937	0.852	0	T
PDSS2	0	1.19188	0.926	0.722	0	T
NLK	0	1.18087	0.914	0.796	0	T
AAK1	0	1.17094	0.929	0.758	0	T
SMAD7	0	1.16934	0.679	0.724	0	T
SMC4	0	1.16803	0.825	0.744	0	T
CERS6	0	1.16674	0.919	0.768	0	T
NCKAP1	0	1.15613	0.902	0.561	0	T
PDE3B	0	1.15036	0.984	0.763	0	T
FKBP5	0	1.14777	0.994	0.968	0	T
SMG6	0	1.14725	0.946	0.857	0	T
FHIT	0	1.14712	0.915	0.612	0	T
S100A10	0	1.13872	0.959	0.791	0	T
BACH2	0	1.1256	0.936	0.745	0	T
RUNX1	0	1.12435	0.955	0.909	0	T
PTPN18	0	1.12333	0.966	0.896	0	T
HIVEP2	0	1.11767	0.945	0.88	0	T
TTC28	0	1.113	0.621	0.698	0	T
RPL22L1	0	1.10844	0.925	0.695	0	T
CBLB	0	1.10648	0.991	0.915	0	T
SNX30	0	1.10422	0.927	0.72	0	T
S100A4	0	1.10415	0.943	0.835	0	T
DIP2C	0	1.10263	0.836	0.711	0	T
RETREG3	0	1.10239	0.911	0.68	0	T
ID3	0	1.09543	0.569	0.551	0	T
MYCBP2	0	1.09371	0.995	0.929	0	T
NAPB	0	1.08013	0.914	0.579	0	T
PPP3CC	0	1.07832	0.912	0.651	0	T
LMBR1	0	1.07389	0.831	0.522	0	T
PML	0	1.06154	0.944	0.725	0	T
MTURN	9.03012e-187	1.06022	0.546	0.488	1.80602e-183	T
EZH2	0	1.05373	0.813	0.646	0	T
MGAT5	0	1.04811	0.961	0.848	0	T
CDK6	0	1.04361	0.94	0.809	0	T
S100A13	0	1.04022	0.792	0.587	0	T
ELMO1	0	1.03629	0.996	0.957	0	T
TTBK2	0	1.03463	0.946	0.703	0	T
PALS2	0	1.0325	0.62	0.645	0	T
SCLT1	0	1.02921	0.948	0.637	0	T
CD200	0	1.02487	0.67	0.505	0	T
BTG1	0	1.02426	0.893	0.855	0	T
FYB1	0	1.01756	0.989	0.964	0	T
MYO1D	0	1.00944	0.981	0.771	0	T
RPL34	0	1.00761	1	0.999	0	T
CUNH11ORF96	0	1.006	0.334	0.648	0	T
DOCK10	0	1.00537	0.976	0.802	0	T
SLC7A5	0	1.00204	0.895	0.8	0	T
ECE1	0	0.996838	0.906	0.915	0	T
LRBA	0	0.996832	0.976	0.818	0	T
SLAMF1	0	0.996745	0.725	0.784	0	T
BIRC6	0	0.993561	0.974	0.926	0	T
SOX4	0	0.992095	0.351	0.461	0	T
FAM107B	0	0.990499	0.96	0.829	0	T
PACS1	0	0.989904	0.856	0.752	0	T
STAT5B	0	0.989175	0.97	0.906	0	T
CCSER2	0	0.983182	0.867	0.692	0	T
RAB27A	0	0.982138	0.884	0.795	0	T
CDKL1	0	0.981566	0.411	0.641	0	T
GADD45B	0	0.980308	0.824	0.842	0	T
PPM1L	0	0.978099	0.73	0.622	0	T
SSH2	0	0.976867	0.999	0.982	0	T
SMG1	0	0.9685	0.943	0.833	0	T
GZMB	0	0.96776	0.785	0.658	0	T
SCML4	0	0.967594	0.781	0.663	0	T
SH3BGRL2	0	0.966655	0.422	0.5	0	T
FOCAD	0	0.962075	0.803	0.697	0	T
SLC10A1	0	0.9617	0.936	0.805	0	T
ATG10	0	0.957968	0.836	0.599	0	T
CRLF3	0	0.955252	0.952	0.877	0	T
CSNK1G1	0	0.952015	0.947	0.833	0	T
SUPT3H	0	0.947054	0.899	0.591	0	T
TTC39B	0	0.946696	0.941	0.859	0	T
STAT1	0	0.944944	0.785	0.546	0	T
FAM117B	0	0.941317	0.861	0.86	0	T
STIM1	0	0.939249	0.886	0.837	0	T
BMAL1	0	0.939221	0.72	0.68	0	T
ARID1B	0	0.939093	0.951	0.887	0	T
BCOR	0	0.933113	0.764	0.653	0	T
AIM2	0	0.930614	0.918	0.778	0	T
HELZ	0	0.923655	0.906	0.827	0	T
EEF2K	6.71964e-303	0.922514	0.539	0.561	1.34393e-299	T
JARID2	0	0.918162	0.963	0.882	0	T
GPR183	2.02349e-207	0.914664	0.65	0.582	4.04697e-204	T
TNFRSF1B	0	0.914437	0.908	0.826	0	T
RAPGEF2	0	0.914436	0.933	0.807	0	T
KDM6A	0	0.913919	0.856	0.795	0	T
SPIRE1	0	0.913773	0.827	0.608	0	T
DIPK1A	0	0.912052	0.902	0.695	0	T
STAT4	0	0.89335	0.898	0.716	0	T
SLC1A5	0	0.893337	0.653	0.486	0	T
MBNL1	0	0.889718	0.999	0.984	0	T
SHISA5	0	0.888848	0.978	0.901	0	T
PDS5B	0	0.880905	0.82	0.783	0	T
CHD6	0	0.87895	0.898	0.819	0	T
SH3RF1	3.53359e-269	0.873807	0.634	0.517	7.06718e-266	T
SUCLG2	0	0.869491	0.902	0.678	0	T
AK9	1.33817e-92	0.86903	0.604	0.542	2.67633e-89	T
ARHGAP15	0	0.868769	1	0.988	0	T
TNRC6B	0	0.867468	0.979	0.963	0	T
ANKRD28	0	0.859788	0.867	0.743	0	T
HS2ST1	0	0.857992	0.831	0.616	0	T
NCOA2	0	0.855062	0.973	0.877	0	T
RANBP10	0	0.854973	0.697	0.677	0	T
PIK3CD	0	0.853275	0.913	0.76	0	T
DOCK2	0	0.853161	0.998	0.97	0	T
ADTRP	0	0.846388	0.844	0.632	0	T
ITPR2	0	0.83828	0.893	0.842	0	T
CYFIP2	0	0.832078	0.99	0.94	0	T
TRAF3IP3	0	0.828141	0.713	0.729	0	T
SMYD3	0	0.826371	0.928	0.688	0	T
TSHZ1	0	0.825913	0.962	0.818	0	T
NAP1L1	0	0.824967	0.923	0.792	0	T
SCAI	0	0.823499	0.903	0.762	0	T
BICRAL	0	0.81911	0.931	0.776	0	T
NXPE2	0	0.818158	0.9	0.854	0	T
SPATA13	0	0.817565	0.934	0.735	0	T
RPS6KA3	0	0.815748	0.931	0.795	0	T
DENND1A	0	0.811073	0.934	0.861	0	T
AMBRA1	0	0.809791	0.905	0.873	0	T
CDS2	0	0.80353	0.898	0.833	0	T
GALNT7	0	0.803312	0.903	0.654	0	T
RAPGEF6	0	0.802262	0.998	0.981	0	T
GRK5	0	0.800449	0.922	0.735	0	T
KIRREL1	0	0.800395	0.91	0.843	0	T
CDYL2	0	0.795989	0.832	0.719	0	T
LRCH3	0	0.793716	0.86	0.759	0	T
EVI2A	0	0.793143	0.683	0.703	0	T
TXNDC16	0	0.789257	0.871	0.584	0	T
SLAMF6	0	0.786951	0.902	0.739	0	T
PTPN22	0	0.78451	0.949	0.88	0	T
UGCG	0	0.78404	0.971	0.854	0	T
STK17B	0	0.783628	0.998	0.96	0	T
DTD1	0	0.782169	0.884	0.705	0	T
AHI1	0	0.781338	0.715	0.796	0	T
FAM193A	0	0.781159	0.94	0.843	0	T
ELOVL6	0	0.780442	0.919	0.697	0	T
BOP69-GP04	0	0.768336	0.938	0.809	0	T
MAST4	0	0.765479	0.902	0.683	0	T
FOXN3	0	0.760921	0.914	0.922	0	T
ZMYM2	0	0.75243	0.943	0.903	0	T
TUT4	0	0.751294	0.937	0.914	0	T
TEX9	0	0.744986	0.914	0.633	0	T
MAP3K1	0	0.743197	0.888	0.799	0	T
FAM53B	2.36E-313	0.740302	0.81	0.746	4.73E-310	T
CHD2	0	0.738126	0.879	0.87	0	T
GFOD2	1.02302e-283	0.725196	0.607	0.592	2.04604e-280	T
TNRC6A	0	0.724874	0.892	0.833	0	T
UBE2H	0	0.72293	0.948	0.865	0	T
CAMKMT	0	0.721035	0.686	0.519	0	T
SMAD3	0	0.720194	0.943	0.798	0	T
NT5C3A	0	0.71959	0.935	0.716	0	T
SND1	0	0.717246	0.976	0.834	0	T
EXOC4	0	0.714477	0.915	0.874	0	T
GLS	0	0.71305	0.963	0.813	0	T
OSBPL11	0	0.712657	0.865	0.814	0	T
TCF12	0	0.709721	0.89	0.805	0	T
ZFP36L2	0	0.708961	0.946	0.891	0	T
ITPKB	0	0.704675	0.941	0.872	0	T
RPS6KA2	0	0.702404	0.843	0.698	0	T
RPS18	0	0.700869	1	0.998	0	T
P2RX7	0	0.700461	0.779	0.617	0	T
STK26	0	0.699122	0.692	0.78	0	T
RGCC	0	0.698533	0.672	0.782	0	T
DLG1	0	0.69711	0.821	0.791	0	T
LRRC69	0	0.695362	0.805	0.585	0	T
SLC20A2	0	0.695072	0.823	0.589	0	T
OSBPL3	1.0976e-276	0.693978	0.822	0.745	2.1952e-273	T
PNISR	0	0.680844	0.898	0.872	0	T
ANKRD44	0	0.676557	0.99	0.939	0	T
ZNF280D	0	0.674195	0.712	0.691	0	T
ERC1	0	0.666731	0.859	0.729	0	T
PTBP2	0	0.665076	0.814	0.779	0	T
BOP69-GP10	0	0.663941	0.999	0.974	0	T
BOP69-GP07	0	0.662367	1	0.984	0	T
PHF21A	0	0.660497	0.936	0.868	0	T
CCR2	8.59484e-145	0.659094	0.809	0.815	1.71897e-141	T
TNKS	3.27105e-276	0.658334	0.811	0.759	6.54209e-273	T
EPB41	0	0.65788	0.976	0.84	0	T
BOP69-GP01	0	0.657067	0.999	0.973	0	T
ATP2B4	1.52668e-210	0.656956	0.809	0.74	3.05337e-207	T
NR2C2	0	0.656146	0.909	0.823	0	T
MYC	3.93787e-142	0.656123	0.563	0.533	7.87574e-139	T
GMDS	0	0.653062	0.923	0.764	0	T
ZBTB20	0	0.646613	0.936	0.78	0	T
ZBTB37	2.30935e-212	0.646485	0.768	0.673	4.6187e-209	T
RPL11	0	0.643845	0.999	0.998	0	T
BCR	1.54539e-86	0.639833	0.759	0.753	3.09078e-83	T
TNF	0	0.636387	0.86	0.722	0	T
LCOR	0	0.633924	0.926	0.822	0	T
CREBRF	0	0.632682	0.943	0.868	0	T
FRYL	0	0.632254	0.944	0.878	0	T
SLC20A1	0	0.631634	0.819	0.634	0	T
TSPAN5	0	0.631601	0.945	0.884	0	T
BOP69-GP08	0	0.630779	1	0.992	0	T
RNF24	1.00216e-252	0.630316	0.879	0.843	2.00431e-249	T
CRADD	0	0.630298	0.871	0.685	0	T
NUCB2	0	0.629467	0.503	0.572	0	T
ZHX3	5.93632e-172	0.627348	0.697	0.734	1.18726e-168	T
PDE4B	0	0.622409	0.965	0.831	0	T
AKAP13	0	0.621911	0.957	0.92	0	T
ATF7IP	0	0.619531	0.864	0.792	0	T
RPL18	0	0.619169	0.999	0.99	0	T
NR3C1	0	0.617609	0.875	0.782	0	T
ISCA1	0	0.616236	0.845	0.658	0	T
RPL14	0	0.614212	0.998	0.984	0	T
KCNMB4	2.16339e-157	0.611757	0.766	0.681	4.32678e-154	T
RPL28	0	0.607857	1	0.999	0	T
PAN3	0	0.605564	0.976	0.912	0	T
PHACTR2	0	0.605252	0.955	0.833	0	T
DNM3	0	0.603316	0.851	0.603	0	T
MAP3K3	0	0.599786	0.945	0.795	0	T
PPP2R3A	5.05632e-160	0.597526	0.774	0.699	1.01126e-156	T
PTPRM	0	0.597133	0.927	0.698	0	T
ARL15	0	0.596606	0.979	0.888	0	T
CDC42EP3	2.09958e-117	0.594328	0.564	0.569	4.19916e-114	T
RAI1	0	0.594159	0.633	0.814	0	T
ABTB2	0	0.59177	0.863	0.778	0	T
PLCL2	0	0.588154	0.969	0.848	0	T
PTPRC	0	0.587726	1	0.996	0	T
PIGB	0	0.581463	0.803	0.659	0	T
BOP69-GP03	0	0.579555	0.99	0.91	0	T
CDKAL1	0	0.575836	0.747	0.771	0	T
CELF2	0	0.575332	0.965	0.904	0	T
CLCN3	0	0.573347	0.961	0.649	0	T
KANSL1	0	0.567115	0.906	0.894	0	T
CELF1	0	0.566402	0.959	0.869	0	T
HSPH1	0	0.566362	0.731	0.683	0	T
LTB	7.80897e-294	0.565645	0.533	0.549	1.56179e-290	T
GLCCI1	0	0.556541	0.949	0.936	0	T
USP54	0	0.556194	0.788	0.617	0	T
AHCYL2	1.99552e-177	0.555808	0.571	0.615	3.99104e-174	T
RPL13	0	0.554352	0.999	0.993	0	T
ASCC3	0	0.552226	0.849	0.712	0	T
SRPK2	0	0.549016	0.917	0.83	0	T
POU2F1	0	0.547178	0.931	0.824	0	T
RPS4X	0	0.546005	1	0.996	0	T
USP34	0	0.544842	0.939	0.904	0	T
JMY	5.46685e-212	0.542358	0.71	0.729	1.09337e-208	T
DNAJC1	0	0.541533	0.89	0.86	0	T
RPS20	0	0.539366	0.999	0.994	0	T
PIK3R1	0	0.537734	0.906	0.857	0	T
NR3C2	0	0.537478	0.92	0.579	0	T
NPM1	0	0.534677	0.894	0.805	0	T
FBXW7	0	0.53326	0.94	0.853	0	T
RPS27A	0	0.533113	1	0.995	0	T
NFATC3	0	0.532071	0.842	0.857	0	T
AFF4	0	0.531707	0.894	0.877	0	T
RPS3A	0	0.531674	0.999	0.993	0	T
ERO1B	1.27818e-71	0.529095	0.688	0.651	2.55636e-68	T
CEP78	0	0.528586	0.472	0.582	0	T
WWOX	0	0.527631	0.949	0.821	0	T
RPS15A	0	0.525577	1	0.998	0	T
RIC1	5.92386e-174	0.524703	0.823	0.776	1.18477e-170	T
SCAPER	2.85704e-210	0.524302	0.818	0.749	5.71408e-207	T
MLLT10	0	0.522836	0.923	0.817	0	T
CAMK1D	0	0.520518	0.894	0.759	0	T
LCP2	0	0.516899	0.993	0.971	0	T
TCF20	4.8877e-270	0.515729	0.892	0.872	9.7754e-267	T
RASA3	0	0.515615	0.924	0.825	0	T
ST6GALNAC3	0	0.511803	0.839	0.619	0	T
ST8SIA4	0	0.511666	0.933	0.846	0	T
ZNF652	0	0.506532	0.807	0.694	0	T
ZFAND3	0	0.503849	0.949	0.929	0	T
PIP4K2A	0	0.503293	0.936	0.892	0	T
TCF19	0	0.501794	0.721	0.402	0	T
MACF1	0	0.498674	0.99	0.925	0	T
STT3B	0	0.497758	0.827	0.84	0	T
RBM6	0	0.497345	0.906	0.832	0	T
GPR65	0	0.49707	0.792	0.617	0	T
SLC35D2	0	0.495809	0.858	0.741	0	T
HECW2	0	0.48765	0.681	0.522	0	T
RPL10A	0	0.486106	0.994	0.978	0	T
ZFP36L1	2.78E-316	0.4848	0.877	0.862	5.56E-313	T
HERC4	0	0.483827	0.938	0.895	0	T
ISG15	0	0.482587	0.698	0.512	0	T
GBF1	1.37014e-199	0.480484	0.863	0.817	2.74028e-196	T
LIN52	0	0.47543	0.803	0.637	0	T
BCL9	0	0.473934	0.801	0.616	0	T
BOP69-GR02	0	0.473148	0.892	0.729	0	T
N4BP2L1	0	0.473014	0.917	0.831	0	T
ZCCHC7	0	0.468627	0.98	0.881	0	T
RASA2	0	0.468518	0.953	0.877	0	T
RB1	8.08307e-244	0.466745	0.827	0.737	1.61661e-240	T
TBC1D25	1.47338e-84	0.463818	0.771	0.768	2.94677e-81	T
NIPBL	0	0.460961	0.96	0.959	0	T
CREM	0	0.459448	0.611	0.714	0	T
AFF1	0	0.457906	0.932	0.851	0	T
PRDX2	5.47786e-287	0.455844	0.764	0.762	1.09557e-283	T
RPL19	0	0.455476	0.999	0.992	0	T
RPL15	0	0.449618	0.999	0.989	0	T
RHOT1	5.52854e-296	0.445535	0.88	0.874	1.10571e-292	T
SPRED2	3.98836e-142	0.442148	0.696	0.748	7.97671e-139	T
RPL26	0	0.441728	1	0.998	0	T
RPL7A	0	0.439476	0.998	0.99	0	T
GABPB2	0	0.439291	0.607	0.463	0	T
NME1	0	0.439036	0.902	0.858	0	T
SGO1	6.38278e-140	0.437218	0.733	0.649	1.27656e-136	T
SPPL3	9.78511e-164	0.43564	0.841	0.817	1.95702e-160	T
RAP1GDS1	7.48638e-138	0.430182	0.799	0.728	1.49728e-134	T
IFI47	0	0.42611	0.793	0.578	0	T
VAV3	0	0.426039	0.968	0.869	0	T
CPOX	0	0.425404	0.876	0.623	0	T
PRDX4	3.94381e-46	0.425058	0.614	0.584	7.88763e-43	T
SORL1	6.32E-316	0.422956	0.944	0.912	1.26E-312	T
L3MBTL3	0	0.420795	0.901	0.835	0	T
ATXN1	0	0.418153	0.921	0.809	0	T
BOP69-GP06	0	0.417563	0.954	0.883	0	T
PHACTR1	4.66651e-297	0.417407	0.798	0.678	9.33303e-294	T
CATIP	2.04081e-236	0.416792	0.713	0.598	4.08163e-233	T
TMEM241	0	0.413321	0.849	0.628	0	T
RAF1	0	0.412124	0.971	0.886	0	T
RPS26	0	0.407337	0.999	0.981	0	T
TOB1	4.83567e-257	0.406534	0.871	0.789	9.67135e-254	T
FAF1	3.46525e-185	0.400031	0.762	0.766	6.9305e-182	T
TMEM107	0	0.399448	0.608	0.423	0	T
HDAC8	0	0.398642	0.783	0.583	0	T
HERC1	0	0.396184	0.916	0.81	0	T
RPLP0	0	0.395939	0.999	0.997	0	T
FHL2	3.00663e-14	0.393172	0.522	0.512	6.01326e-11	T
ZC3H6	1.43461e-74	0.390717	0.679	0.685	2.86922e-71	T
AKT3	0	0.389113	0.91	0.672	0	T
PON2	2.3487e-80	0.386321	0.642	0.601	4.69739e-77	T
BOP69-GR01	0	0.384358	0.88	0.767	0	T
ABL2	1.31801e-70	0.382215	0.752	0.723	2.63601e-67	T
RPL18A	0	0.378643	0.998	0.987	0	T
BCL2L1	6.7677e-230	0.378538	0.715	0.602	1.35354e-226	T
COG5	8.32256e-225	0.376496	0.86	0.776	1.66451e-221	T
SERTAD2	0	0.37196	0.967	0.91	0	T
RPS5	0	0.370823	0.998	0.995	0	T
GLG1	1.17268e-167	0.367737	0.861	0.824	2.34536e-164	T
TRA2A	7.4166e-240	0.358057	0.82	0.829	1.48332e-236	T
KCNJ13	3.35396e-124	0.357869	0.725	0.644	6.70792e-121	T
EPAS1	0	0.353025	0.8	0.621	0	T
RPL24	0	0.352412	0.994	0.983	0	T
RPS24	0	0.352386	1	0.998	0	T
KLF3	0	0.3501	0.956	0.879	0	T
RPS8	0	0.34672	1	0.996	0	T
SLC39A8	0	0.345286	0.919	0.786	0	T
RPL6	0	0.344612	1	0.996	0	T
ORAI2	4.42803e-117	0.341683	0.786	0.714	8.85606e-114	T
TRPC1	6.07213e-17	0.34101	0.554	0.557	1.21443e-13	T
PHYKPL	0	0.331996	0.637	0.789	0	T
RPS19	0	0.330458	0.999	0.994	0	T
CALHM6	4.7271e-303	0.328319	0.713	0.583	9.45421e-300	T
WIPF1	0	0.328217	0.915	0.819	0	T
PCYT1B	0	0.328029	0.836	0.566	0	T
TMEM164	1.89089e-224	0.326988	0.937	0.879	3.78178e-221	T
ZC3HAV1	2.34835e-66	0.326847	0.754	0.758	4.6967e-63	T
SP3	6.45677e-215	0.325569	0.937	0.881	1.29135e-211	T
RPL27A	0	0.325338	1	0.996	0	T
PC	0	0.321412	0.656	0.497	0	T
KIAA1958	1.43663e-110	0.318953	0.583	0.639	2.87325e-107	T
ZFYVE9	6.52457e-192	0.31492	0.453	0.521	1.30491e-188	T
SMPD1	2.86954e-301	0.314488	0.88	0.78	5.73908e-298	T
FAM172A	0	0.310886	0.947	0.846	0	T
EPSTI1	0	0.309677	0.906	0.783	0	T
WNK1	1.52052e-235	0.309661	0.964	0.913	3.04104e-232	T
CYTH3	5.15782e-255	0.309636	0.728	0.771	1.03156e-251	T
FOXO3	0	0.307813	0.865	0.744	0	T
RPLP1	4.1479e-263	0.303029	1	0.999	8.2958e-260	T
YAF2	5.2529e-87	0.302739	0.766	0.766	1.05058e-83	T
XPR1	1.44333e-55	0.298491	0.813	0.797	2.88665e-52	T
MAP4	8.46302e-255	0.298448	0.92	0.842	1.6926e-251	T
DEK	0	0.289586	0.917	0.786	0	T
TBC1D5	0	0.2884	0.955	0.847	0	T
DDX60	8.17774e-286	0.287228	0.721	0.595	1.63555e-282	T
ITGB1	0	0.28535	0.954	0.815	0	T
SH3BP4	0	0.278445	0.718	0.57	0	T
PPP1R12B	1.73132e-88	0.276107	0.769	0.708	3.46265e-85	T
DCK	3.3964e-213	0.273115	0.742	0.805	6.7928e-210	T
NCOA1	1.61881e-115	0.271374	0.928	0.894	3.23763e-112	T
TASP1	2.81628e-57	0.26931	0.484	0.507	5.63255e-54	T
RCSD1	1.24719e-158	0.265106	0.925	0.934	2.49438e-155	T
RPS6KA5	0	0.256678	0.926	0.799	0	T
KLF6	3.30019e-142	0.254429	0.944	0.902	6.60039e-139	T
AHDC1	1.89975e-89	0.252579	0.686	0.735	3.7995e-86	T

## Sheet: NK
Supplementary Table 3. List of differentially expressed genes (DEGs) used for major cell-type annotation. Related to Fig. 2. Abbreviations: T, T cells; NK, Natural killer cells; B, B cells; PC, Plasma cells; MQ, macrophages; DC, dendritic cells; HSC, hematopoietic stem cells; Myeloid_prog, Myeloid progenitor cells; AT, Pulmonary alveolar type I and type II cells; Ciliated, Ciliated cells; Endothe…
Gene	p_val	avg_log2FC	pct.1	pct.2	p_val_adj	Cluster
GZMA	0	7.8924	0.972	0.543	0	NK
CLNK	0	6.74205	0.987	0.78	0	NK
NCR3	0	6.69061	0.931	0.556	0	NK
GZMB	0	6.59402	0.989	0.668	0	NK
CCL5	0	6.23143	0.944	0.585	0	NK
KLRK1	0	5.93512	0.98	0.548	0	NK
CUNH1ORF21	0	5.50169	0.875	0.558	0	NK
KLRD1	0	5.41427	0.958	0.618	0	NK
NKG7	0	5.18044	0.966	0.751	0	NK
GPR68	0	5.00684	0.853	0.543	0	NK
KLRG1	0	4.78357	0.874	0.721	0	NK
GZMM	0	4.60572	0.924	0.702	0	NK
FHL2	0	4.44943	0.767	0.508	0	NK
DAPK2	0	4.41112	0.912	0.533	0	NK
IQCG	0	4.30741	0.837	0.735	0	NK
CTSW	0	4.2751	0.678	0.519	0	NK
CLIC5	0	4.26425	0.949	0.658	0	NK
KLRB1	0	4.13395	0.895	0.454	0	NK
GPRC5A	0	4.04636	0.955	0.744	0	NK
PHACTR1	0	4.03694	0.98	0.688	0	NK
GIMAP4	0	3.88455	0.955	0.435	0	NK
S100A13	0	3.79794	0.835	0.61	0	NK
SH3BGRL2	0	3.79388	0.906	0.481	0	NK
GRAMD1B	0	3.77587	0.968	0.746	0	NK
GPC1	0	3.77559	0.596	0.618	0	NK
DNAJA4	0	3.61502	0.936	0.508	0	NK
SERPINB6	0	3.58573	0.901	0.586	0	NK
SH3BP4	0	3.52878	0.905	0.583	0	NK
GAS7	0	3.41081	0.959	0.737	0	NK
GPR171	0	3.39154	0.885	0.555	0	NK
CXCR3	0	3.367	0.664	0.376	0	NK
PLXDC2	0	3.34184	0.906	0.801	0	NK
S100A4	0	3.32309	0.992	0.846	0	NK
RORA	0	3.25875	0.992	0.632	0	NK
HPSE	0	3.24885	0.94	0.67	0	NK
FRMD5	0	3.21274	0.933	0.591	0	NK
RUNX3	0	3.20975	0.928	0.701	0	NK
IRGM	0	3.18038	0.9	0.481	0	NK
IKZF2	0	3.14392	0.965	0.594	0	NK
CNTN5	0	3.13425	0.931	0.704	0	NK
CD8A	0	3.03933	0.684	0.46	0	NK
CDR2	0	3.02594	0.943	0.569	0	NK
TRBV25-1	0	3.02511	0.955	0.551	0	NK
ASAP2	0	3.01947	0.831	0.645	0	NK
PSD3	0	3.01206	0.937	0.49	0	NK
PDE7A	0	2.99038	0.988	0.824	0	NK
ELOVL6	0	2.93373	0.982	0.721	0	NK
GIMAP5	0	2.91552	0.906	0.669	0	NK
PIK3R1	0	2.83195	0.996	0.86	0	NK
CD27	0	2.83043	0.789	0.526	0	NK
KSR1	0	2.7687	0.983	0.691	0	NK
TNIK	0	2.76219	0.981	0.752	0	NK
GIMAP7	0	2.75364	0.676	0.603	0	NK
PHLPP2	0	2.72821	0.948	0.501	0	NK
MEF2A	0	2.65976	0.993	0.844	0	NK
OSBPL3	0	2.65712	0.947	0.751	0	NK
FAM184A	0	2.64727	0.785	0.583	0	NK
GFOD1	0	2.62606	0.902	0.767	0	NK
ZNF827	0	2.61081	0.955	0.715	0	NK
FNBP1L	0	2.58442	0.963	0.76	0	NK
SMAD3	0	2.58009	0.976	0.814	0	NK
SLA2	0	2.52389	0.751	0.778	0	NK
MLLT3	0	2.51746	0.985	0.62	0	NK
HSD11B1	0	2.50699	0.905	0.734	0	NK
TMEM273	0	2.48159	0.394	0.481	0	NK
CCND2	0	2.44696	0.974	0.668	0	NK
GCNT2	0	2.42177	0.897	0.656	0	NK
STAT4	0	2.41103	0.935	0.736	0	NK
VAV3	0	2.3929	0.996	0.88	0	NK
TNFRSF1B	0	2.38858	0.97	0.834	0	NK
KIF21A	0	2.38785	0.984	0.617	0	NK
PHLDA3	0	2.37292	0.461	0.665	0	NK
ZFP36L2	0	2.36982	0.995	0.897	0	NK
PLCB4	0	2.36642	0.954	0.764	0	NK
GKAP1	2.16812e-293	2.36271	0.652	0.398	4.33623e-290	NK
ACSS2	0	2.35579	0.893	0.441	0	NK
GPR18	0	2.32421	0.799	0.514	0	NK
INPP4B	0	2.32358	0.952	0.651	0	NK
PLA2G16	0	2.31394	0.732	0.451	0	NK
RETREG1	0	2.31391	0.934	0.718	0	NK
PRR5L	0	2.3112	0.978	0.518	0	NK
ST6GALNAC3	0	2.30975	0.883	0.643	0	NK
PLAC8	0	2.30316	0.966	0.896	0	NK
RIMS2	0	2.28977	0.973	0.693	0	NK
EEIG2	0	2.25669	0.949	0.74	0	NK
FNIP2	0	2.24013	0.985	0.649	0	NK
ARHGAP31	0	2.21836	0.925	0.625	0	NK
MYO1E	0	2.21556	0.988	0.853	0	NK
ABTB2	0	2.20506	0.969	0.786	0	NK
PIK3AP1	0	2.20196	0.983	0.757	0	NK
TNFAIP3	0	2.19742	0.963	0.667	0	NK
ACOXL	0	2.18358	0.944	0.647	0	NK
ARL4C	0	2.17955	0.93	0.81	0	NK
METTL15	0	2.11839	0.871	0.376	0	NK
ZHX3	0	2.10078	0.976	0.723	0	NK
UTRN	0	2.09597	0.993	0.829	0	NK
NSMAF	0	2.09188	0.931	0.786	0	NK
PDE6D	0	2.09006	0.923	0.674	0	NK
RNF157	0	2.08159	0.832	0.776	0	NK
RGS1	0	2.08107	0.944	0.659	0	NK
PRDM1	0	2.07309	0.893	0.69	0	NK
SLCO5A1	0	2.06664	0.474	0.716	0	NK
PRDX4	0	2.06372	0.892	0.581	0	NK
TSPAN5	0	2.05504	0.976	0.89	0	NK
IRF8	0	2.05477	0.864	0.641	0	NK
ST3GAL6	0	2.047	0.68	0.454	0	NK
ATP2B4	0	2.044	0.798	0.748	0	NK
FER	0	2.03645	0.952	0.68	0	NK
NCKAP1	0	2.03322	0.978	0.598	0	NK
SEPTIN1	0	2.03143	0.854	0.67	0	NK
IKZF3	0	2.02915	0.974	0.692	0	NK
PLEKHG1	0	2.02844	0.721	0.619	0	NK
STK39	0	2.02593	0.968	0.82	0	NK
MALT1	0	2.02565	0.99	0.819	0	NK
MYO1D	0	2.0131	0.984	0.795	0	NK
RASA1	0	2.00761	0.955	0.737	0	NK
LEF1	0	2.00583	0.957	0.619	0	NK
SMAD7	0	2.00076	0.892	0.714	0	NK
BRDT	0	1.99455	0.597	0.495	0	NK
PTPN22	0	1.99128	0.989	0.887	0	NK
ETS1	0	1.95595	0.988	0.755	0	NK
B4GALNT1	0	1.95541	0.849	0.708	0	NK
PLEKHA2	0	1.94933	0.975	0.777	0	NK
TPM1	0	1.94113	0.957	0.657	0	NK
ITPKB	0	1.93261	0.99	0.879	0	NK
SLA	0	1.90383	0.962	0.799	0	NK
ZFPM1	1.81016e-231	1.88365	0.764	0.667	3.62031e-228	NK
TG	0	1.88334	0.962	0.819	0	NK
NCALD	0	1.88258	0.946	0.772	0	NK
PTPRCAP	0	1.88087	0.948	0.683	0	NK
FYN	0	1.85965	0.878	0.762	0	NK
PHLPP1	0	1.85688	0.974	0.723	0	NK
DOCK10	0	1.83629	0.994	0.822	0	NK
CTDSPL	1.54052e-216	1.8191	0.764	0.685	3.08104e-213	NK
SUPT3H	0	1.78278	0.947	0.625	0	NK
BCL2	0	1.78261	0.987	0.853	0	NK
CXCR4	0	1.77603	0.967	0.786	0	NK
SLC1A5	0	1.77305	0.863	0.5	0	NK
ABLIM1	0	1.76539	0.98	0.667	0	NK
MMD	0	1.7618	0.949	0.715	0	NK
PLEKHA5	0	1.75473	0.936	0.792	0	NK
CDYL2	0	1.75169	0.927	0.73	0	NK
LAT2	0	1.75072	0.929	0.76	0	NK
HCST	0	1.75003	0.94	0.837	0	NK
BHLHE40	0	1.74948	0.957	0.758	0	NK
LTB	0	1.74862	0.765	0.542	0	NK
GPR174	0	1.73573	0.951	0.683	0	NK
OGFRL1	0	1.73214	0.98	0.879	0	NK
SMURF2	0	1.72062	0.98	0.886	0	NK
SSBP3	0	1.71956	0.955	0.663	0	NK
PDE3B	0	1.70607	0.995	0.788	0	NK
ZNF652	0	1.706	0.911	0.705	0	NK
ZBTB37	0	1.70316	0.944	0.68	0	NK
DMWD	3.6783e-299	1.68636	0.828	0.767	7.35659e-296	NK
HYCC1	0	1.68257	0.97	0.773	0	NK
PPP1R16B	0	1.67484	0.877	0.669	0	NK
NLK	0	1.66648	0.959	0.809	0	NK
AHI1	0	1.65794	0.96	0.781	0	NK
RFX3	0	1.65686	0.962	0.757	0	NK
SPATA13	0	1.64689	0.961	0.758	0	NK
POLH	0	1.64574	0.847	0.604	0	NK
EPB41L5	0	1.63115	0.927	0.574	0	NK
LDLRAD4	0	1.62055	0.991	0.854	0	NK
PRKCZ	6.99457e-187	1.61512	0.731	0.665	1.39891e-183	NK
SLC30A4	6.61242e-183	1.596	0.78	0.709	1.32248e-179	NK
SOD1	0	1.59535	0.953	0.758	0	NK
THADA	0	1.59189	0.96	0.706	0	NK
EPAS1	0	1.58932	0.949	0.638	0	NK
ECE1	0	1.58898	0.991	0.912	0	NK
PLAG1	0	1.58648	0.935	0.638	0	NK
OTUD7B	0	1.5765	0.975	0.812	0	NK
CREM	0	1.56501	0.921	0.696	0	NK
CDKL1	0	1.55789	0.943	0.603	0	NK
CD81	0	1.5471	0.979	0.749	0	NK
SCHIP1	0	1.53399	0.877	0.513	0	NK
AAK1	0	1.52794	0.946	0.777	0	NK
IFT88	0	1.52486	0.959	0.751	0	NK
PHGDH	2.91574e-275	1.52387	0.786	0.504	5.83149e-272	NK
KLF3	0	1.52258	0.982	0.887	0	NK
PIK3R5	0	1.50755	0.978	0.937	0	NK
DEPTOR	1.10464e-250	1.50711	0.881	0.718	2.20928e-247	NK
EHD3	6.85831e-307	1.50216	0.787	0.522	1.37166e-303	NK
LRRCC1	0	1.49567	0.854	0.503	0	NK
ARHGAP21	2.52879e-245	1.49418	0.807	0.58	5.05758e-242	NK
LRCH3	0	1.49054	0.963	0.768	0	NK
HSPH1	0	1.48235	0.929	0.684	0	NK
UGCG	0	1.4813	0.988	0.867	0	NK
DTNB	1.20156e-199	1.47882	0.749	0.614	2.40312e-196	NK
ASCC3	0	1.47584	0.961	0.725	0	NK
MYO6	0	1.46549	0.925	0.589	0	NK
NXPE2	0	1.46028	0.957	0.858	0	NK
AHR	0	1.44952	0.472	0.675	0	NK
RCSD1	0	1.44654	0.976	0.932	0	NK
BCOR	0	1.44539	0.912	0.663	0	NK
PDGFA	0	1.44127	0.424	0.643	0	NK
SEMA7A	0	1.43979	0.973	0.708	0	NK
SGO1	3.92543e-271	1.4344	0.86	0.656	7.85086e-268	NK
CBLB	0	1.43294	0.99	0.924	0	NK
IQGAP2	0	1.4242	0.98	0.916	0	NK
ZNF407	0	1.41964	0.982	0.887	0	NK
CD38	0	1.41732	0.896	0.787	0	NK
TRAF1	0	1.41457	0.388	0.637	0	NK
SPINK8	3.38009e-170	1.41234	0.631	0.699	6.76019e-167	NK
PON2	6.85887e-253	1.40813	0.63	0.606	1.37177e-249	NK
PELI1	0	1.39858	0.983	0.917	0	NK
PRKAR2B	9.2719e-292	1.39282	0.822	0.542	1.85438e-288	NK
AHNAK	0	1.38674	0.971	0.912	0	NK
ADGRE5	0	1.38125	0.996	0.968	0	NK
SYNE2	0	1.37433	0.935	0.859	0	NK
S100A10	0	1.37172	0.981	0.81	0	NK
CKB	0	1.3712	0.848	0.667	0	NK
CENPA	0	1.36608	0.984	0.625	0	NK
LAG3	8.95362e-96	1.3604	0.555	0.491	1.79072e-92	NK
CHD2	0	1.35248	0.987	0.869	0	NK
KCNQ5	0	1.35221	0.972	0.771	0	NK
BANK1	0	1.35044	0.974	0.712	0	NK
HEY1	7.86475e-149	1.34683	0.388	0.495	1.57295e-145	NK
EEF2K	3.36379e-105	1.34683	0.669	0.555	6.72759e-102	NK
MAP3K1	0	1.34093	0.938	0.808	0	NK
FCGR2A	0	1.33535	0.888	0.639	0	NK
MED12L	0	1.33099	0.938	0.707	0	NK
NR3C1	0	1.32242	0.958	0.791	0	NK
DDAH2	2.94053e-112	1.31637	0.691	0.62	5.88106e-109	NK
RABGAP1L	0	1.31358	0.998	0.96	0	NK
DENND1A	0	1.31278	0.994	0.868	0	NK
TTBK2	0	1.30909	0.932	0.732	0	NK
ITGAE	0	1.30792	0.483	0.718	0	NK
ARAP2	0	1.30783	0.989	0.877	0	NK
MAP4	0	1.30568	0.96	0.85	0	NK
PRKCQ	0	1.30506	0.921	0.778	0	NK
ZSWIM6	0	1.30499	0.996	0.966	0	NK
NR4A2	0	1.29511	0.925	0.815	0	NK
P2RY10	0	1.28264	0.875	0.601	0	NK
AOAH	0	1.28206	0.967	0.806	0	NK
TUT4	0	1.28052	0.98	0.916	0	NK
PACS1	0	1.27915	0.921	0.762	0	NK
CRYBA4	3.53006e-178	1.2691	0.836	0.753	7.06011e-175	NK
UNC13B	0	1.26813	0.843	0.517	0	NK
IKZF1	0	1.26704	0.995	0.919	0	NK
INPP5D	0	1.26443	0.988	0.875	0	NK
AHDC1	5.05495e-122	1.25226	0.812	0.727	1.01099e-118	NK
DUSP2	2.49755e-179	1.25081	0.441	0.441	4.9951e-176	NK
PIM2	0	1.2504	0.466	0.806	0	NK
APBB2	0	1.24135	0.918	0.627	0	NK
FKBP5	0	1.2266	0.989	0.971	0	NK
PPP2R3A	6.91473e-271	1.22001	0.911	0.705	1.38295e-267	NK
CPEB2	0	1.21703	0.961	0.821	0	NK
CHD9	0	1.21555	0.937	0.737	0	NK
ATF6	0	1.21399	0.97	0.862	0	NK
LGALS1	0	1.21335	0.973	0.749	0	NK
SLC7A5	1.72048e-280	1.21327	0.93	0.81	3.44096e-277	NK
DNAJC1	0	1.20864	0.975	0.861	0	NK
MAP3K8	0	1.20605	0.946	0.755	0	NK
AOPEP	0	1.20366	0.949	0.819	0	NK
ABCA5	0	1.20223	0.892	0.587	0	NK
MAP3K13	8.52556e-81	1.19453	0.543	0.434	1.70511e-77	NK
SENP7	0	1.18278	0.92	0.769	0	NK
NR6A1	0	1.17508	0.961	0.75	0	NK
TRAF3IP3	3.51236e-244	1.15396	0.784	0.726	7.02472e-241	NK
ERN1	6.34544e-295	1.15192	0.909	0.798	1.26909e-291	NK
PLCL2	0	1.14475	0.981	0.861	0	NK
MCTP2	0	1.14031	0.997	0.974	0	NK
FRYL	0	1.13944	0.984	0.885	0	NK
RHOT1	0	1.1385	0.969	0.872	0	NK
FAM117B	0	1.12477	0.914	0.859	0	NK
GRK5	0	1.12465	0.922	0.756	0	NK
SUCO	0	1.11944	0.959	0.755	0	NK
XRRA1	3.72825e-107	1.11306	0.366	0.523	7.4565e-104	NK
GSAP	0	1.10703	0.949	0.834	0	NK
CYTIP	0	1.10604	0.989	0.898	0	NK
MTURN	2.74347e-214	1.10346	0.75	0.49	5.48695e-211	NK
MNDA	0	1.10126	0.841	0.644	0	NK
HERC3	2.72598e-157	1.1011	0.62	0.696	5.45195e-154	NK
SP4	1.17954e-271	1.09802	0.873	0.645	2.35908e-268	NK
MAML2	0	1.0958	0.959	0.763	0	NK
PDE5A	1.15179e-198	1.09572	0.474	0.633	2.30357e-195	NK
MLF1	4.73478e-265	1.08632	0.787	0.501	9.46957e-262	NK
KIRREL1	0	1.08465	0.976	0.849	0	NK
PNISR	0	1.0833	0.968	0.874	0	NK
BMPR2	6.87258e-266	1.08058	0.898	0.816	1.37452e-262	NK
LCOR	0	1.07378	0.962	0.833	0	NK
GIMAP6	4.32549e-269	1.07205	0.341	0.418	8.65099e-266	NK
MILR1	9.98922e-252	1.05889	0.879	0.795	1.99784e-248	NK
SUCLG2	1.17818e-243	1.05665	0.886	0.704	2.35637e-240	NK
EMP3	0	1.05539	0.984	0.928	0	NK
SPNS3	2.34673e-147	1.04904	0.864	0.766	4.69346e-144	NK
RAB27A	7.63457e-252	1.04899	0.878	0.806	1.52691e-248	NK
LRRC46	2.26017e-49	1.04661	0.603	0.562	4.52034e-46	NK
RUNX1	0	1.04324	0.99	0.913	0	NK
CDKAL1	0	1.04006	0.935	0.764	0	NK
GFOD2	2.91894e-306	1.03394	0.871	0.588	5.83788e-303	NK
EHMT1	0	1.03217	0.963	0.797	0	NK
PDS5B	9.93215e-301	1.03133	0.944	0.784	1.98643e-297	NK
N4BP2L1	4.6811e-278	1.0252	0.904	0.841	9.3622e-275	NK
RETREG3	3.8302e-244	1.0236	0.915	0.706	7.66039e-241	NK
ZBTB20	0	1.02165	0.979	0.797	0	NK
ATP2A3	1.46132e-267	1.02101	0.924	0.812	2.92263e-264	NK
TREML2	3.54705e-272	1.00641	0.692	0.797	7.0941e-269	NK
SMG6	0	1.00605	0.927	0.868	0	NK
PIK3CD	3.26876e-229	1.00601	0.89	0.778	6.53751e-226	NK
SPIRE1	7.98123e-169	1.00313	0.833	0.633	1.59625e-165	NK
ACER3	4.21572e-84	0.997753	0.769	0.756	8.43144e-81	NK
CALCRL	0	0.991784	0.927	0.583	0	NK
RGS17	3.97444e-208	0.991748	0.905	0.72	7.94889e-205	NK
NSD2	2.21399e-266	0.989527	0.93	0.771	4.42799e-263	NK
STAG1	0	0.987626	0.98	0.844	0	NK
SH3RF1	9.71732e-141	0.98533	0.733	0.528	1.94346e-137	NK
FARS2	5.56993e-281	0.983873	0.913	0.686	1.11399e-277	NK
NFAT5	0	0.982166	0.971	0.866	0	NK
PITPNC1	0	0.980384	0.962	0.868	0	NK
PUS10	0	0.978539	0.967	0.799	0	NK
OTULINL	1.95707e-124	0.976885	0.787	0.662	3.91414e-121	NK
MTM1	0	0.976327	0.94	0.732	1.60466e-305	NK
TAGAP	4.58633e-213	0.971348	0.85	0.727	9.17266e-210	NK
CASP8	0	0.969596	0.955	0.695	0	NK
BTG1	0	0.967808	0.956	0.858	0	NK
RAB11FIP4	7.04082e-119	0.960826	0.637	0.728	1.40816e-115	NK
MVB12B	8.8098e-66	0.960648	0.727	0.7	1.76196e-62	NK
RAPH1	2.05998e-256	0.959917	0.872	0.612	4.11996e-253	NK
KDM6A	0	0.9493	0.955	0.8	0	NK
GABPB2	0	0.946829	0.843	0.475	0	NK
MIPOL1	0	0.943711	0.869	0.529	0	NK
TSHZ1	4.46E-311	0.942685	0.967	0.834	8.93868e-308	NK
TBC1D25	8.65616e-164	0.941016	0.9	0.765	1.73123e-160	NK
SND1	0	0.93926	0.98	0.85	0	NK
NT5C3A	5.30143e-140	0.93623	0.834	0.743	1.06029e-136	NK
DGKE	4.15283e-285	0.933941	0.883	0.612	8.30566e-282	NK
PIK3R3	4.83379e-195	0.933035	0.937	0.763	9.66757e-192	NK
EMB	0	0.931481	0.979	0.92	0	NK
DOCK2	0	0.931473	0.998	0.973	0	NK
NR2C2	2.23522e-261	0.931377	0.942	0.832	4.47043e-258	NK
RAP1GAP2	7.62063e-282	0.916975	0.959	0.936	1.52413e-278	NK
GRAP	1.88909e-169	0.915771	0.549	0.578	3.77817e-166	NK
SLC12A2	0	0.909712	0.963	0.724	0	NK
CRYBG1	1.76788e-185	0.90745	0.913	0.796	3.53576e-182	NK
RFTN1	4.9678e-220	0.902537	0.863	0.638	9.9356e-217	NK
SPECC1	3.83318e-277	0.901665	0.962	0.873	7.66637e-274	NK
LRBA	0	0.899432	0.991	0.835	0	NK
HTR2B	1.85084e-72	0.898549	0.728	0.587	3.70167e-69	NK
DNAH3	9.09E-319	0.885998	0.972	0.738	1.82E-315	NK
NUMB	8.7656e-291	0.884265	0.956	0.861	1.75312e-287	NK
SCAPER	3.37904e-237	0.8823	0.933	0.754	6.75807e-234	NK
CHD6	2.78638e-263	0.87991	0.956	0.827	5.57275e-260	NK
MSI2	0	0.879589	0.982	0.838	0	NK
UCK2	1.25431e-185	0.8744	0.925	0.762	2.50862e-182	NK
SLC7A1	1.42344e-172	0.868943	0.871	0.675	2.84688e-169	NK
CDS2	6.81521e-294	0.864462	0.979	0.839	1.36304e-290	NK
HERC4	0	0.863565	0.991	0.899	0	NK
RASA2	5.5066e-254	0.863528	0.936	0.886	1.10132e-250	NK
MAST2	2.14978e-300	0.858563	0.935	0.694	4.29956e-297	NK
TOX	2.00408e-198	0.855853	0.742	0.728	4.00816e-195	NK
FBXW2	1.04519e-293	0.853679	0.94	0.762	2.09038e-290	NK
MBNL1	0	0.853463	1	0.986	0	NK
RICTOR	1.84609e-258	0.847235	0.959	0.876	3.69218e-255	NK
ITGA4	0	0.847226	0.971	0.91	0	NK
RRM1	8.95742e-271	0.846733	0.904	0.656	1.79148e-267	NK
PRKN	5.73453e-237	0.842018	0.846	0.587	1.14691e-233	NK
USP34	0	0.840563	0.979	0.907	0	NK
TRPC1	1.39941e-39	0.839135	0.65	0.555	2.79882e-36	NK
RGCC	7.9579e-156	0.838303	0.772	0.767	1.59158e-152	NK
WNK1	0	0.836534	0.988	0.918	0	NK
ZEB2	0	0.832293	0.964	0.759	0	NK
NR4A3	1.86113e-133	0.828451	0.892	0.761	3.72226e-130	NK
ENO3	5.67073e-11	0.82667	0.434	0.426	1.13415e-07	NK
ST8SIA4	1.79959e-183	0.826618	0.93	0.856	3.59917e-180	NK
ZC3HAV1	2.63355e-178	0.825807	0.9	0.754	5.2671e-175	NK
CUNH8ORF34	8.9977e-249	0.825163	0.95	0.737	1.79954e-245	NK
ZSCAN2	0	0.824413	0.936	0.584	0	NK
NCAPG	0	0.822253	0.974	0.565	0	NK
SHISA5	0	0.820556	0.982	0.909	0	NK
CNOT6L	0	0.819264	0.987	0.845	0	NK
KLF6	1.66215e-257	0.81341	0.952	0.907	3.32429e-254	NK
ATXN1	7.5684e-230	0.813103	0.96	0.821	1.51368e-226	NK
SLC4A7	6.28761e-200	0.812392	0.919	0.824	1.25752e-196	NK
CDK5RAP3	3.06732e-293	0.807069	0.927	0.814	6.13464e-290	NK
ANKRD44	0	0.804515	0.994	0.944	0	NK
ORAI2	6.6034e-226	0.802128	0.927	0.719	1.32068e-222	NK
MACF1	0	0.800241	0.995	0.932	0	NK
CCSER2	1.71373e-115	0.799801	0.86	0.712	3.42747e-112	NK
SLC9A9	2.46609e-169	0.771029	0.887	0.807	4.93218e-166	NK
POU6F1	7.9929e-82	0.767254	0.809	0.673	1.59858e-78	NK
SKAP1	0	0.763706	0.931	0.736	0	NK
IMMP2L	1.62183e-113	0.76211	0.852	0.747	3.24365e-110	NK
SELPLG	1.47933e-241	0.761279	0.944	0.883	2.95866e-238	NK
GLCCI1	4.88809e-291	0.753989	0.987	0.937	9.77619e-288	NK
FOSB	1.38926e-79	0.752775	0.821	0.792	2.77852e-76	NK
ARHGAP6	3.49468e-36	0.752731	0.527	0.498	6.98936e-33	NK
GBF1	5.82309e-163	0.751804	0.928	0.821	1.16462e-159	NK
SEPTIN6	1.69928e-162	0.749231	0.912	0.811	3.39857e-159	NK
ZMYM2	8.54323e-225	0.747332	0.958	0.907	1.70865e-221	NK
BOP69-GP07	0	0.744402	1	0.986	0	NK
RNF217	5.8076e-118	0.744004	0.894	0.763	1.16152e-114	NK
LIMS1	0	0.743406	0.993	0.95	0	NK
LPCAT2	1.05778e-289	0.743143	0.915	0.651	2.11557e-286	NK
MASTL	0	0.740678	0.934	0.629	0	NK
ARIH1	6.58663e-221	0.73489	0.963	0.86	1.31733e-217	NK
PLEKHA7	7.12563e-195	0.732223	0.927	0.739	1.42513e-191	NK
TFDP2	4.96989e-291	0.731888	0.884	0.604	9.93979e-288	NK
ISG15	1.83439e-55	0.728728	0.663	0.534	3.66877e-52	NK
ARL5B	5.99723e-116	0.728405	0.83	0.695	1.19945e-112	NK
CYRIA	2.60004e-133	0.728064	0.828	0.648	5.20009e-130	NK
NR4A1	0	0.727187	0.888	0.558	0	NK
PTMA	0	0.724934	0.997	0.909	0	NK
CRELD2	5.35917e-251	0.72342	0.801	0.522	1.07183e-247	NK
RASGRP2	2.87685e-235	0.716667	0.924	0.702	5.75371e-232	NK
RANBP1	2.90232e-149	0.715879	0.871	0.706	5.80465e-146	NK
SP3	9.96386e-219	0.712723	0.968	0.886	1.99277e-215	NK
IL7R	2.61725e-197	0.707369	0.939	0.779	5.23451e-194	NK
UBE2O	1.9487e-208	0.705536	0.828	0.582	3.89741e-205	NK
AKT3	1.51164e-290	0.704027	0.94	0.699	3.02328e-287	NK
TSC22D2	8.82103e-166	0.703264	0.937	0.845	1.76421e-162	NK
MYCBP2	8.05E-314	0.702907	0.995	0.936	1.61E-310	NK
ABCC4	1.02357e-75	0.70274	0.903	0.844	2.04714e-72	NK
ZNF426	1.92458e-289	0.700238	0.894	0.617	3.84916e-286	NK
SRPK2	2.78965e-175	0.694702	0.942	0.839	5.5793e-172	NK
ZNF280D	8.57094e-160	0.692015	0.877	0.69	1.71419e-156	NK
EYA3	3.52001e-80	0.686612	0.836	0.808	7.04003e-77	NK
AFF1	6.35413e-189	0.684527	0.959	0.86	1.27083e-185	NK
AKAP13	1.03791e-236	0.684341	0.986	0.924	2.07581e-233	NK
GADD45B	4.09498e-128	0.683057	0.956	0.837	8.18996e-125	NK
JUNB	1.25343e-230	0.678215	0.978	0.924	2.50686e-227	NK
TCF7	1.33516e-121	0.678152	0.719	0.736	2.67032e-118	NK
NPM1	1.31E-312	0.677612	0.978	0.813	0	NK
BCL2L1	4.52803e-266	0.677196	0.879	0.611	9.05607e-263	NK
ELMO1	1.54E-315	0.677024	0.996	0.961	3.08E-312	NK
CRLF3	1.2154e-190	0.67384	0.963	0.886	2.4308e-187	NK
MCUB	0	0.669406	0.441	0.794	0	NK
JARID2	1.58698e-222	0.669295	0.976	0.891	3.17396e-219	NK
FAM117A	5.26905e-60	0.66906	0.78	0.73	1.05381e-56	NK
SLC35D2	2.9881e-141	0.666444	0.678	0.758	5.9762e-138	NK
EZR	9.11472e-130	0.664324	0.889	0.865	1.82294e-126	NK
HSP90AA1	3.26411e-276	0.664048	0.988	0.907	6.52822e-273	NK
TAGLN	5.56687e-258	0.663806	0.993	0.968	1.11337e-254	NK
FAM172A	1.11855e-198	0.662204	0.965	0.858	2.2371e-195	NK
CYFIP2	8.98763e-249	0.658862	0.983	0.946	1.79753e-245	NK
TMEM107	4.29898e-34	0.657321	0.515	0.447	8.59796e-31	NK
ARL4D	9.18825e-108	0.655746	0.811	0.646	1.83765e-104	NK
PICALM	1.77243e-259	0.650566	0.995	0.977	3.54486e-256	NK
ISCA1	6.67285e-167	0.650164	0.872	0.679	1.33457e-163	NK
XRCC4	2.52779e-71	0.64971	0.66	0.671	5.05559e-68	NK
RBPJ	5.21775e-153	0.648584	0.944	0.844	1.04355e-149	NK
TRERF1	1.22977e-84	0.64617	0.7	0.748	2.45954e-81	NK
SLFN5	1.18857e-67	0.644854	0.728	0.618	2.37714e-64	NK
RTP4	0	0.644757	0.809	0.485	0	NK
RBM6	3.6047e-181	0.644244	0.96	0.839	7.2094e-178	NK
PCED1B	5.61E-312	0.641011	0.938	0.675	0	NK
PLIN2	2.38976e-300	0.640601	0.966	0.747	4.77952e-297	NK
FAF1	8.14971e-119	0.636598	0.888	0.763	1.62994e-115	NK
TBC1D2B	9.97377e-75	0.634429	0.9	0.816	1.99475e-71	NK
ANO6	1.07865e-175	0.633953	0.929	0.77	2.1573e-172	NK
UBTD2	1.03158e-160	0.633341	0.89	0.7	2.06315e-157	NK
TTC39B	6.908e-207	0.631884	0.977	0.868	1.3816e-203	NK
PARN	1.67997e-196	0.628438	0.926	0.736	3.35993e-193	NK
SIK1	0	0.628367	0.892	0.572	0	NK
CMSS1	1.13212e-131	0.61989	0.841	0.657	2.26424e-128	NK
ANKRD28	4.68183e-215	0.618787	0.946	0.755	9.36366e-212	NK
ZC3H6	6.38291e-246	0.618224	0.917	0.679	1.27658e-242	NK
CDC42SE2	3.9111e-160	0.616294	0.944	0.92	7.8222e-157	NK
STAMBPL1	8.88968e-51	0.612023	0.771	0.75	1.77794e-47	NK
HERPUD1	8.92843e-42	0.611614	0.757	0.712	1.78569e-38	NK
BOP69-GP08	2.25559e-256	0.606876	1	0.992	4.51118e-253	NK
KMT2A	3.50752e-181	0.60585	0.966	0.847	7.01504e-178	NK
CEP120	1.90722e-232	0.605312	0.924	0.7	3.81445e-229	NK
BRAF	2.95702e-215	0.604095	0.954	0.804	5.91403e-212	NK
DENND5A	7.48669e-191	0.60306	0.973	0.877	1.49734e-187	NK
CX3CR1	1.20886e-183	0.602491	0.94	0.897	2.41772e-180	NK
SCML4	1.93897e-129	0.600007	0.608	0.68	3.87794e-126	NK
CCR2	3.0253e-23	0.598919	0.822	0.814	6.05059e-20	NK
GMDS	4.37445e-148	0.598529	0.923	0.783	8.74889e-145	NK
VPS54	3.3556e-135	0.596268	0.827	0.864	6.71121e-132	NK
PML	3.95818e-131	0.595112	0.906	0.751	7.91635e-128	NK
SFMBT2	2.4662e-145	0.591839	0.943	0.818	4.93239e-142	NK
AFF4	4.30567e-198	0.589914	0.985	0.877	8.61135e-195	NK
PALS2	2.83044e-104	0.584567	0.561	0.644	5.66089e-101	NK
TESC	3.52436e-56	0.580858	0.872	0.774	7.04873e-53	NK
CHN2	2.18515e-277	0.579567	0.929	0.761	4.3703e-274	NK
PDE4D	1.84352e-231	0.576481	0.993	0.949	3.68703e-228	NK
HELZ	7.251e-73	0.574711	0.897	0.837	1.4502e-69	NK
BIRC6	1.10125e-202	0.574573	0.986	0.932	2.2025e-199	NK
IL21R	6.11031e-213	0.571092	0.95	0.775	1.22206e-209	NK
STT3B	8.2284e-126	0.567729	0.934	0.836	1.64568e-122	NK
NAPB	1.91078e-66	0.567687	0.756	0.621	3.82156e-63	NK
KIF13B	3.65208e-67	0.554692	0.855	0.807	7.30416e-64	NK
DTHD1	0	0.55325	0.929	0.578	0	NK
HMGB1	1.08253e-169	0.552541	0.959	0.901	2.16506e-166	NK
NEDD9	4.23208e-208	0.551804	0.993	0.942	8.46417e-205	NK
FMNL2	7.10878e-203	0.550135	0.962	0.82	1.42176e-199	NK
GLRX5	1.10758e-85	0.549935	0.792	0.646	2.21517e-82	NK
TNRC6B	5.58693e-188	0.546491	0.993	0.964	1.11739e-184	NK
TCF19	2.48098e-127	0.544767	0.644	0.44	4.96195e-124	NK
DNAJB1	4.18766e-30	0.543756	0.7	0.635	8.37531e-27	NK
RPL18	4.64E-322	0.540785	1	0.991	9.29E-319	NK
RIC1	8.14389e-61	0.540484	0.842	0.781	1.62878e-57	NK
RNF24	1.46112e-61	0.540249	0.908	0.847	2.92224e-58	NK
TMEM123	5.87756e-202	0.537779	0.955	0.784	1.17551e-198	NK
TBC1D5	1.12242e-150	0.534525	0.964	0.859	2.24484e-147	NK
BSG	1.88939e-139	0.533931	0.833	0.639	3.77877e-136	NK
CDC25B	1.74429e-32	0.532567	0.731	0.727	3.48858e-29	NK
TRA2A	2.08277e-110	0.532509	0.92	0.826	4.16555e-107	NK
PTPRC	1.05091e-248	0.530735	1	0.997	2.10182e-245	NK
IRAK2	6.62132e-136	0.530617	0.887	0.724	1.32426e-132	NK
HERC1	4.36441e-96	0.528424	0.913	0.822	8.72882e-93	NK
SCMH1	0	0.52783	0.909	0.598	0	NK
POLA1	0	0.523191	0.918	0.62	0	NK
PHF6	3.25963e-26	0.523067	0.669	0.66	6.51926e-23	NK
SAMHD1	2.74538e-165	0.522625	0.984	0.957	5.49076e-162	NK
DGKG	7.97296e-187	0.521777	0.919	0.722	1.59459e-183	NK
GPR65	2.32393e-182	0.519115	0.507	0.644	4.64785e-179	NK
ATRN	8.53545e-203	0.515311	0.958	0.787	1.70709e-199	NK
RAF1	2.88354e-171	0.513328	0.971	0.896	5.76707e-168	NK
EPSTI1	1.02518e-59	0.509134	0.872	0.798	2.05037e-56	NK
FDPS	1.49389e-202	0.507788	0.831	0.588	2.98779e-199	NK
S100A1	5.32016e-96	0.500776	0.807	0.645	1.06403e-92	NK
ZEB1	7.59243e-112	0.495498	0.958	0.894	1.51849e-108	NK
RAN	1.00396e-82	0.492608	0.798	0.651	2.00793e-79	NK
PSTPIP1	1.57735e-113	0.489941	0.962	0.931	3.15469e-110	NK
CELF2	6.08199e-148	0.489352	0.975	0.911	1.2164e-144	NK
RPL10	5.36826e-266	0.487652	0.999	0.959	1.07365e-262	NK
BOP69-GP04	5.91081e-134	0.483628	0.946	0.824	1.18216e-130	NK
PPP1R9A	1.30264e-293	0.48304	0.825	0.527	2.60527e-290	NK
KANSL1	6.08438e-101	0.476147	0.945	0.894	1.21688e-97	NK
NIPBL	7.67378e-162	0.47473	0.996	0.958	1.53476e-158	NK
PPP1R15A	4.17597e-103	0.473831	0.842	0.68	8.35195e-100	NK
CD37	9.42988e-97	0.473784	0.922	0.884	1.88598e-93	NK
PAIP2B	5.06558e-229	0.471516	0.745	0.472	1.01312e-225	NK
KMT2C	6.02071e-113	0.470453	0.96	0.885	1.20414e-109	NK
FHIT	0	0.47038	0.96	0.646	0	NK
TGFBR1	4.41185e-153	0.470113	0.949	0.826	8.82369e-150	NK
RB1	3.16274e-53	0.469534	0.837	0.747	6.32549e-50	NK
STXBP5	8.3326e-98	0.468749	0.949	0.871	1.66652e-94	NK
TCN2	3.28259e-220	0.466504	0.853	0.605	6.56517e-217	NK
CYP51A1	1.05113e-92	0.465564	0.875	0.743	2.10225e-89	NK
CUNH12ORF75	5.30598e-74	0.465288	0.849	0.739	1.0612e-70	NK
UST	3.02329e-274	0.464682	0.609	0.797	6.04657e-271	NK
NCOA1	2.04433e-105	0.46292	0.97	0.897	4.08866e-102	NK
RACGAP1	0	0.461682	0.944	0.627	0	NK
SPPL3	9.77277e-47	0.46133	0.883	0.819	1.95455e-43	NK
PAN3	9.55851e-124	0.460276	0.978	0.919	1.9117e-120	NK
HIF1A	5.69992e-111	0.459132	0.982	0.952	1.13998e-107	NK
RPS4X	1.11385e-265	0.459053	1	0.996	2.2277e-262	NK
CITED2	4.20854e-55	0.456772	0.884	0.804	8.41708e-52	NK
TUBB	1.88386e-122	0.455188	0.919	0.784	3.76773e-119	NK
TCF12	1.74869e-122	0.454477	0.926	0.814	3.49739e-119	NK
BOP69-GP10	1.66746e-181	0.453838	0.999	0.977	3.33493e-178	NK
RPL7A	2.7858e-227	0.453403	0.999	0.991	5.5716e-224	NK
RNF38	1.81814e-87	0.452777	0.944	0.858	3.63628e-84	NK
TEC	5.05848e-128	0.451779	0.62	0.726	1.0117e-124	NK
PCCA	4.34402e-109	0.450029	0.923	0.8	8.68804e-106	NK
CTNNA3	0	0.448592	0.297	0.616	0	NK
PHYKPL	1.0757e-142	0.446662	0.927	0.765	2.15141e-139	NK
MAP2K6	0	0.441918	0.82	0.467	0	NK
FECH	0	0.44164	0.9	0.517	0	NK
CSNK1G1	2.04925e-44	0.440058	0.879	0.848	4.0985e-41	NK
NCL	2.87817e-97	0.439172	0.925	0.828	5.75634e-94	NK
TNRC6A	1.31274e-70	0.435495	0.922	0.839	2.62547e-67	NK
PPP1R12B	3.30138e-31	0.433727	0.796	0.715	6.60275e-28	NK
HS2ST1	1.80716e-17	0.432623	0.701	0.643	3.61432e-14	NK
RPL10A	7.07563e-212	0.431424	0.997	0.98	1.41513e-208	NK
PIP4K2A	3.045e-97	0.43074	0.958	0.896	6.09e-94	NK
UBASH3B	4.56958e-100	0.426942	0.87	0.746	9.13916e-97	NK
ZDHHC14	1.11198e-116	0.425193	0.866	0.705	2.22395e-113	NK
FOXN3	2.26314e-96	0.423971	0.968	0.92	4.52628e-93	NK
DENND1B	2.12598e-129	0.418455	0.978	0.898	4.25196e-126	NK
CAMK2D	1.48892e-287	0.417825	0.974	0.768	2.97784e-284	NK
TAGLN2	1.39298e-74	0.417802	0.954	0.913	2.78595e-71	NK
CREBRF	5.47777e-53	0.416736	0.923	0.877	1.09555e-49	NK
STK26	1.86518e-29	0.412908	0.811	0.767	3.73036e-26	NK
FAM107B	1.00281e-106	0.410327	0.951	0.844	2.00562e-103	NK
CAMKMT	6.98911e-106	0.408685	0.448	0.543	1.39782e-102	NK
SMG1	2.87252e-79	0.408374	0.934	0.846	5.74504e-76	NK
KIAA2026	1.18783e-49	0.408163	0.917	0.842	2.37567e-46	NK
EXOC6	1.1194e-141	0.407689	0.947	0.809	2.2388e-138	NK
INTS6	1.61341e-86	0.407498	0.965	0.907	3.22681e-83	NK
NIPAL2	1.10458e-11	0.407057	0.352	0.386	2.20916e-08	NK
HSP90AB1	1.71162e-205	0.406225	0.994	0.907	3.42325e-202	NK
ABHD18	9.89052e-14	0.405422	0.652	0.607	1.9781e-10	NK
ARID1B	5.20018e-94	0.404721	0.96	0.894	1.04004e-90	NK
DEK	1.57493e-63	0.40264	0.861	0.802	3.14985e-60	NK
HOMER1	0	0.400132	0.951	0.679	0	NK
CLYBL	0	0.398473	0.886	0.577	0	NK
STIM1	1.87143e-74	0.39104	0.924	0.842	3.74287e-71	NK
STOX2	2.0596e-23	0.390952	0.576	0.572	4.11921e-20	NK
EPB41	5.27574e-105	0.390761	0.959	0.856	1.05515e-101	NK
NAP1L1	5.48894e-87	0.389953	0.913	0.807	1.09779e-83	NK
OGT	2.09042e-62	0.38967	0.911	0.889	4.18083e-59	NK
PLSCR1	2.71356e-17	0.389552	0.733	0.68	5.42713e-14	NK
USP32	6.59456e-151	0.386454	0.994	0.958	1.31891e-147	NK
NFATC3	2.17433e-76	0.386145	0.932	0.854	4.34866e-73	NK
BOP69-GP06	1.75847e-137	0.385677	0.985	0.89	3.51694e-134	NK
RNF19B	3.86642e-104	0.384189	0.917	0.783	7.73284e-101	NK
ZFAND3	3.48444e-92	0.383501	0.979	0.931	6.96888e-89	NK
BOP69-GP01	2.68078e-135	0.382631	0.999	0.976	5.36155e-132	NK
LGR4	5.15164e-273	0.382342	0.936	0.691	1.03033e-269	NK
COBLL1	1.75903e-71	0.38135	0.598	0.677	3.51806e-68	NK
TNKS	1.90466e-42	0.380607	0.732	0.767	3.80932e-39	NK
PGM2L1	0	0.379457	0.923	0.579	0	NK
XPR1	4.36585e-36	0.376862	0.859	0.798	8.7317e-33	NK
DOCK11	1.37972e-112	0.37626	0.97	0.887	2.75944e-109	NK
ITGAX	4.06431e-197	0.376065	0.921	0.73	8.12862e-194	NK
JMY	8.84517e-61	0.374784	0.841	0.724	1.76903e-57	NK
COG5	4.7241e-35	0.374314	0.842	0.786	9.4482e-32	NK
DIP2C	5.57665e-79	0.371233	0.859	0.725	1.11533e-75	NK
PPP3CC	1.74367e-83	0.368328	0.641	0.687	3.48733e-80	NK
NOL4L	2.2162e-11	0.366071	0.692	0.663	4.4324e-08	NK
CELF1	2.01401e-59	0.364475	0.936	0.879	4.02802e-56	NK
YAF2	3.00031e-34	0.364121	0.794	0.765	6.00062e-31	NK
NIBAN1	2.35179e-209	0.36395	0.955	0.764	4.70359e-206	NK
FYB1	1.00495e-84	0.363634	0.982	0.967	2.00989e-81	NK
CRADD	3.43755e-76	0.362301	0.843	0.707	6.8751e-73	NK
BFSP2	1.22938e-278	0.359066	0.797	0.503	2.45876e-275	NK
ARHGAP15	3.46069e-233	0.358985	1	0.989	6.92138e-230	NK
ZCCHC7	2.24615e-146	0.357952	0.98	0.893	4.49229e-143	NK
RPL24	2.96954e-149	0.357104	0.995	0.984	5.93907e-146	NK
SPAG9	3.09645e-122	0.352048	0.986	0.909	6.19289e-119	NK
ZBTB46	1.01315e-202	0.351077	0.477	0.708	2.02629e-199	NK
PCNA	7.91336e-190	0.345357	0.892	0.678	1.58267e-186	NK
SNX30	6.00073e-30	0.344618	0.71	0.748	1.20015e-26	NK
RPL18A	6.47231e-166	0.341916	0.999	0.988	1.29446e-162	NK
MARCHF8	0	0.341426	0.326	0.602	0	NK
ASH1L	1.97404e-56	0.340886	0.941	0.889	3.94808e-53	NK
TOB1	3.47226e-39	0.337345	0.777	0.8	6.94452e-36	NK
MAP4K1	6.18458e-37	0.336437	0.686	0.742	1.23692e-33	NK
BCAS3	1.22755e-68	0.332837	0.963	0.892	2.45511e-65	NK
EPHX1	1.52648e-18	0.331062	0.58	0.505	3.05295e-15	NK
TMSB10	2.0405e-146	0.329094	1	0.998	4.08101e-143	NK
FOCAD	6.43886e-104	0.326618	0.864	0.708	1.28777e-100	NK
PHF21A	3.06252e-47	0.326434	0.923	0.876	6.12505e-44	NK
RBM38	5.78281e-18	0.322029	0.613	0.633	1.15656e-14	NK
CEP78	1.03969e-115	0.320905	0.431	0.57	2.07938e-112	NK
MAP4K5	9.13227e-90	0.320082	0.89	0.753	1.82645e-86	NK
IFITM3	1.21622e-81	0.318795	0.407	0.519	2.43244e-78	NK
CRIM1	1.24056e-51	0.315715	0.695	0.699	2.48112e-48	NK
BATF	5.58093e-97	0.313549	0.493	0.601	1.11619e-93	NK
LCP2	5.44789e-82	0.31354	0.989	0.973	1.08958e-78	NK
ITGB2	1.88122e-100	0.312428	0.989	0.949	3.76245e-97	NK
FBXL20	1.35873e-21	0.310361	0.894	0.87	2.71747e-18	NK
TPK1	1.04109e-38	0.310037	0.826	0.738	2.08218e-35	NK
NUF2	0	0.308719	0.983	0.645	0	NK
SLC20A1	2.16418e-65	0.305707	0.791	0.656	4.32836e-62	NK
SLC10A1	1.21017e-110	0.304942	0.948	0.82	2.42035e-107	NK
SLC20A2	8.46525e-69	0.304772	0.759	0.617	1.69305e-65	NK
CDC42BPA	0	0.30018	0.374	0.647	0	NK
ANKH	1.25449e-11	0.297528	0.729	0.727	2.50898e-08	NK
RAP1GDS1	6.2321e-14	0.297195	0.779	0.736	1.24642e-10	NK
PALM2AKAP2	1.15807e-130	0.294291	0.784	0.586	2.31613e-127	NK
CCDC18	0	0.290012	0.888	0.553	0	NK
NCOA2	6.70508e-76	0.289259	0.961	0.888	1.34102e-72	NK
DDX60	3.46824e-17	0.289002	0.68	0.61	6.93649e-14	NK
EXOC4	1.40518e-100	0.286655	0.969	0.878	2.81035e-97	NK
ST6GAL1	3.26958e-142	0.285967	0.972	0.851	6.53916e-139	NK
KLHL13	3.10617e-20	0.285443	0.83	0.835	6.21233e-17	NK
RPL14	2.90038e-162	0.285078	1	0.985	5.80075e-159	NK
RAP1B	1.82032e-124	0.282922	0.999	0.989	3.64064e-121	NK
PGLYRP2	1.37983e-157	0.281807	0.838	0.629	2.75967e-154	NK
TSPAN2	0	0.278451	0.524	0.838	0	NK
ITPR2	2.07021e-83	0.272343	0.946	0.847	4.14043e-80	NK
NXN	0	0.271378	0.902	0.579	0	NK
TTC28	5.66295e-27	0.262788	0.765	0.686	1.13259e-23	NK
TMCC3	7.92348e-202	0.258956	0.836	0.598	1.5847e-198	NK
RPS27A	4.59814e-142	0.257849	1	0.996	9.19629e-139	NK
KCTD9	1.59004e-42	0.255804	0.661	0.721	3.18009e-39	NK
ARL15	2.30891e-84	0.25572	0.977	0.898	4.61782e-81	NK
SERTAD2	9.90397e-67	0.254259	0.975	0.916	1.98079e-63	NK

## Sheet: B
Supplementary Table 3. List of differentially expressed genes (DEGs) used for major cell-type annotation. Related to Fig. 2. Abbreviations: T, T cells; NK, Natural killer cells; B, B cells; PC, Plasma cells; MQ, macrophages; DC, dendritic cells; HSC, hematopoietic stem cells; Myeloid_prog, Myeloid progenitor cells; AT, Pulmonary alveolar type I and type II cells; Ciliated, Ciliated cells; Endothe…
Gene	p_val	avg_log2FC	pct.1	pct.2	p_val_adj	Cluster
MS4A1	0	6.67471	0.915	0.443	0	B
EBF1	0	6.4384	0.982	0.633	0	B
PAX5	0	6.15534	0.954	0.558	0	B
TNFRSF13C	0	5.93559	0.583	0.447	0	B
CD79B	0	5.75172	0.926	0.672	0	B
HEPACAM2	0	5.37716	0.779	0.429	0	B
FCRL1	0	5.35146	0.924	0.665	0	B
CXCR5	0	5.01081	0.747	0.565	0	B
BANK1	0	4.82608	0.969	0.663	0	B
BLNK	0	4.82282	0.917	0.671	0	B
SSPN	0	4.73957	0.801	0.474	0	B
FCRL5	0	4.66838	0.825	0.462	0	B
PRKCE	0	4.46984	0.934	0.649	0	B
PRLR	0	4.4416	0.869	0.581	0	B
SLC9A7	0	4.41636	0.882	0.61	0	B
ABCB1	0	4.33105	0.687	0.507	0	B
RASGRP3	0	4.26701	0.863	0.629	0	B
BCL11A	0	4.26566	0.875	0.629	0	B
SOX5	0	4.25621	0.862	0.642	0	B
DENND5B	0	4.23081	0.852	0.636	0	B
AFF3	0	4.17974	0.982	0.847	0	B
ARHGAP24	0	4.00527	0.905	0.744	0	B
HLA-DOB	0	3.96171	0.845	0.732	0	B
POU2AF1	0	3.88758	0.769	0.523	0	B
EAF2	0	3.85724	0.506	0.432	0	B
NIBAN3	0	3.81692	0.712	0.465	0	B
CD40	0	3.77185	0.723	0.597	0	B
PPM1E	0	3.73266	0.738	0.617	0	B
MEF2C	0	3.72209	0.972	0.624	0	B
COBLL1	0	3.6747	0.854	0.636	0	B
PPARGC1A	0	3.66545	0.798	0.516	0	B
DTX4	0	3.60464	0.908	0.384	0	B
CD72	0	3.5821	0.665	0.665	0	B
IKZF3	0	3.58143	0.934	0.647	0	B
ACP5	0	3.55282	0.764	0.458	0	B
HLA-DPB1	0	3.54817	0.639	0.573	0	B
CIITA	0	3.53104	0.846	0.609	0	B
IRF4	0	3.46797	0.847	0.639	0	B
IQCB1	0	3.45732	0.737	0.55	0	B
ZNF296	0	3.39012	0.799	0.656	0	B
BACH2	0	3.36992	0.949	0.732	0	B
FCRLA	0	3.35012	0.797	0.701	0	B
CD79A	0	3.32327	0.951	0.636	0	B
RAB30	0	3.30974	0.786	0.631	0	B
HLA-DOA	0	3.25589	0.684	0.619	0	B
SETBP1	0	3.24063	0.92	0.734	0	B
PALM2AKAP2	0	3.22704	0.669	0.574	0	B
ZFYVE9	0	3.21807	0.611	0.491	0	B
KYNU	0	3.21382	0.838	0.63	0	B
LY86	0	3.18265	0.731	0.544	0	B
PDCD1LG2	0	3.11025	0.616	0.546	0	B
ARMC2	0	3.10643	0.861	0.468	0	B
STRBP	0	3.09396	0.929	0.681	0	B
GRAMD2B	0	3.09358	0.707	0.426	0	B
SWAP70	0	3.0586	0.888	0.636	0	B
SCML4	0	2.90849	0.826	0.647	0	B
CD69	0	2.89573	0.972	0.701	0	B
CD74	0	2.86204	0.989	0.657	0	B
CADPS2	0	2.85935	0.789	0.717	0	B
RNF144B	0	2.84115	0.634	0.598	0	B
RFTN1	0	2.83077	0.767	0.616	0	B
SGMS1	0	2.81845	0.972	0.667	0	B
HLA-DRA	0	2.79235	0.99	0.753	0	B
STAT4	0	2.71985	0.929	0.7	0	B
VWF	0	2.68694	0.789	0.578	0	B
LTB	0	2.62171	0.809	0.49	0	B
CUNH3ORF70	0	2.59117	0.842	0.66	0	B
PPP1R16B	0	2.58696	0.89	0.627	0	B
RPS6KA5	0	2.58256	0.964	0.785	0	B
IL21R	0	2.57284	0.924	0.748	0	B
POU2F2	0	2.54601	0.792	0.691	0	B
PCED1B	0	2.54221	0.876	0.638	0	B
BCL9	0	2.50939	0.721	0.623	0	B
POU6F1	0	2.50903	0.837	0.641	0	B
GPR174	0	2.48916	0.903	0.642	0	B
CSNK1G3	0	2.47888	0.962	0.81	0	B
FAM184A	0	2.45946	0.708	0.562	0	B
FCHSD2	0	2.45816	0.872	0.73	0	B
SLAMF6	0	2.45182	0.887	0.734	0	B
SEMA7A	0	2.45111	0.57	0.744	0	B
CD38	0	2.444	0.884	0.769	0	B
FOXP1	0	2.42234	0.986	0.858	0	B
TEX9	0	2.39303	0.819	0.638	0	B
GFOD2	0	2.37068	0.729	0.566	0	B
EGR3	0	2.35885	0.906	0.552	0	B
RUBCN	0	2.35824	0.638	0.494	0	B
MILR1	0	2.34974	0.896	0.775	0	B
YBX3	0	2.34922	0.933	0.724	0	B
RUBCNL	0	2.34758	0.894	0.66	0	B
HERC3	0	2.3475	0.761	0.68	0	B
CD86	0	2.32421	0.569	0.457	0	B
THY1	0	2.30035	0.922	0.834	0	B
MAML3	0	2.28291	0.911	0.739	0	B
TXNDC16	0	2.2532	0.736	0.598	0	B
GIMAP6	0	2.25124	0.585	0.381	0	B
HLA-DQB1	0	2.23885	0.97	0.706	0	B
PLEKHA2	0	2.22488	0.9	0.756	0	B
SYK	0	2.20635	0.92	0.792	0	B
SERPINI1	0	2.2056	0.657	0.679	0	B
SMIM14	0	2.20377	0.906	0.723	0	B
CALHM6	0	2.18156	0.808	0.555	0	B
MYC	0	2.17599	0.574	0.529	0	B
DGKD	0	2.16326	0.944	0.842	0	B
ATP1B1	0	2.15471	0.851	0.67	0	B
PAIP2B	0	2.15454	0.788	0.412	0	B
TTC28	0	2.11085	0.909	0.64	0	B
TRPC1	0	2.098	0.659	0.535	0	B
L3MBTL3	0	2.08214	0.901	0.831	0	B
RGS17	0	2.07752	0.676	0.734	0	B
ARHGEF18	0	2.07449	0.96	0.891	0	B
GEM	0	2.07369	0.488	0.487	0	B
VAV2	0	2.06968	0.884	0.767	0	B
DCK	0	2.06636	0.871	0.781	0	B
CHCHD10	0	2.04017	0.663	0.503	0	B
ZCWPW2	0	2.03821	0.516	0.413	0	B
PLAC8	0	2.02521	0.973	0.882	0	B
AHDC1	0	2.01725	0.657	0.744	0	B
TNS3	0	2.00343	0.615	0.628	0	B
PGM2L1	0	2.00301	0.77	0.546	0	B
KIRREL1	0	1.99518	0.941	0.833	0	B
LRBA	0	1.99158	0.966	0.811	0	B
PACS1	0	1.9753	0.878	0.742	0	B
BFSP2	0	1.96769	0.37	0.539	0	B
WEE1	0	1.95772	0.889	0.737	0	B
EHD3	0	1.95641	0.628	0.507	0	B
PHYKPL	0	1.94297	0.913	0.737	0	B
FHIT	0	1.93664	0.907	0.597	0	B
PALS2	0	1.92825	0.578	0.656	0	B
TMEM123	0	1.91192	0.916	0.76	0	B
MAP3K13	0	1.90263	0.549	0.412	0	B
CCR6	0	1.90013	0.618	0.692	0	B
NUP210L	0	1.89381	0.866	0.81	0	B
CUNH12ORF75	0	1.88034	0.925	0.702	0	B
PDE4B	0	1.86814	0.963	0.825	0	B
PML	0	1.86162	0.957	0.711	0	B
PRKCZ	0	1.85535	0.792	0.639	0	B
MGAT5	0	1.85349	0.961	0.842	0	B
MIPOL1	0	1.8494	0.703	0.501	0	B
HPSE	0	1.84152	0.695	0.672	0	B
SCMH1	0	1.83985	0.766	0.57	0	B
ZDHHC14	0	1.82456	0.866	0.675	0	B
STK26	0	1.82324	0.902	0.739	0	B
CLCN3	0	1.81853	0.898	0.646	0	B
GRK5	0	1.81716	0.876	0.735	0	B
KCNQ5	0	1.807	0.902	0.748	0	B
CARD11	0	1.80524	0.745	0.627	0	B
TPK1	0	1.80353	0.826	0.721	0	B
DGKG	0	1.79731	0.802	0.71	0	B
CNR2	0	1.79624	0.86	0.729	0	B
NXN	0	1.79414	0.706	0.56	0	B
IMMP2L	0	1.79398	0.778	0.743	0	B
PLEKHG1	0	1.79226	0.549	0.636	0	B
KIAA0825	0	1.78482	0.848	0.729	0	B
SLC4A7	0	1.7842	0.904	0.809	0	B
ITPR1	0	1.76615	0.947	0.726	0	B
TMEFF2	0	1.76308	0.849	0.706	0	B
SLC35D2	0	1.76073	0.766	0.755	0	B
ZNF652	0	1.75667	0.853	0.678	0	B
PTPN22	0	1.74614	0.933	0.88	0	B
PLEKHA7	0	1.74603	0.864	0.717	0	B
DIPK1A	0	1.73732	0.863	0.693	0	B
RELB	0	1.73634	0.756	0.645	0	B
TMCC3	0	1.71583	0.605	0.603	0	B
NFATC3	0	1.71163	0.915	0.842	0	B
SLC26A4	0	1.70024	0.443	0.655	0	B
GRAP	0	1.69885	0.618	0.568	0	B
ZHX2	0	1.6957	0.817	0.746	0	B
CD83	0	1.68826	0.612	0.508	0	B
EXOC6	0	1.67744	0.905	0.792	0	B
GLG1	0	1.65911	0.912	0.811	0	B
ARHGAP15	0	1.65003	1	0.987	0	B
PPP3CC	0	1.64612	0.826	0.656	0	B
CD37	0	1.64546	0.945	0.872	0	B
OTUD7B	0	1.64122	0.866	0.805	0	B
ABLIM1	0	1.6253	0.812	0.644	0	B
ERCC6L2	0	1.62477	0.819	0.608	0	B
TAGAP	0	1.62165	0.874	0.699	0	B
RPS19	0	1.61781	1	0.993	0	B
PPP1R14C	0	1.60712	0.725	0.592	0	B
ABI3	0	1.6071	0.629	0.533	0	B
KSR1	0	1.60353	0.745	0.687	0	B
ZCCHC7	0	1.59964	0.98	0.876	0	B
SLFN5	0	1.59918	0.818	0.577	0	B
MTSS1	0	1.59533	0.868	0.762	0	B
TCF4	0	1.58567	0.877	0.868	0	B
PKIG	0	1.57893	0.706	0.548	0	B
POLH	0	1.57175	0.809	0.566	0	B
STAMBPL1	0	1.57153	0.738	0.753	0	B
IRF8	0	1.5712	0.839	0.605	0	B
TMEM131L	0	1.56973	0.962	0.856	0	B
BIN1	0	1.55438	0.688	0.781	0	B
HDAC8	0	1.5502	0.683	0.594	0	B
TRAF3	0	1.54566	0.862	0.811	0	B
ZNF280D	0	1.5331	0.824	0.666	0	B
MDFIC	0	1.529	0.807	0.632	0	B
METTL15	0	1.51027	0.361	0.392	0	B
GIMAP4	0	1.50276	0.487	0.438	0	B
SLC7A1	0	1.49483	0.731	0.668	0	B
PDE3B	0	1.4935	0.963	0.756	0	B
GRAP2	0	1.4899	0.784	0.575	0	B
CTNNA3	0	1.48557	0.524	0.627	0	B
REL	0	1.48163	0.954	0.743	0	B
GABPB2	0	1.47977	0.666	0.443	0	B
P2RY10	0	1.47844	0.689	0.589	0	B
ZBTB20	0	1.47827	0.935	0.772	0	B
DMXL1	0	1.47487	0.873	0.805	0	B
N4BP2	0	1.47299	0.824	0.707	0	B
RAPGEF5	0	1.47245	0.808	0.705	0	B
TP53INP1	0	1.47174	0.921	0.825	0	B
SYT14	0	1.4581	0.664	0.555	0	B
RPS26	0	1.4489	1	0.98	0	B
RPL10A	0	1.43999	0.998	0.976	0	B
EHMT1	0	1.43925	0.89	0.782	0	B
ARHGEF12	0	1.42933	0.797	0.633	0	B
TCF12	0	1.41902	0.932	0.792	0	B
CHD2	0	1.41887	0.978	0.849	0	B
MET	0	1.40678	0.777	0.656	0	B
TMEM273	0	1.40297	0.645	0.443	0	B
RPL22L1	0	1.40239	0.905	0.687	0	B
CASK	0	1.40071	0.807	0.707	0	B
TASP1	0	1.39498	0.704	0.461	0	B
LRRC46	0	1.38625	0.383	0.601	0	B
RHOH	0	1.38585	0.929	0.731	0	B
RALGPS2	0	1.38343	0.875	0.791	0	B
NCOA7	0	1.367	0.741	0.636	0	B
RGS18	0	1.3629	0.693	0.723	0	B
ZFP36L1	0	1.35466	0.915	0.853	0	B
TMEM154	0	1.35424	0.819	0.716	0	B
SIK1	0	1.35125	0.616	0.57	0	B
MZB1	0	1.34672	0.727	0.623	0	B
ANKRD28	0	1.3412	0.858	0.738	0	B
SNX9	0	1.33694	0.821	0.677	0	B
LMBR1	0	1.32535	0.721	0.53	0	B
RPL18A	0	1.3197	0.999	0.987	0	B
SUCLG2	0	1.31452	0.761	0.697	0	B
DUSP2	0	1.31379	0.677	0.391	0	B
PUS10	0	1.31199	0.878	0.787	0	B
MBNL1	0	1.31138	0.999	0.983	0	B
RPS20	0	1.30938	0.999	0.993	0	B
ATF7IP	0	1.30725	0.885	0.784	0	B
SFMBT1	0	1.30707	0.84	0.68	0	B
FOCAD	0	1.30543	0.706	0.712	0	B
GMDS	0	1.29623	0.859	0.77	0	B
GCLC	0	1.29616	0.715	0.641	0	B
TM6SF1	0	1.29275	0.673	0.676	0	B
MNDA	0	1.29084	0.831	0.609	0	B
MARCHF3	0	1.28398	0.782	0.672	0	B
UCK2	0	1.27751	0.865	0.744	0	B
MALT1	0	1.27572	0.9	0.806	0	B
PRKCB	0	1.2652	0.992	0.97	0	B
CAMK2D	0	1.26243	0.891	0.746	0	B
DTHD1	0	1.2586	0.701	0.561	0	B
RPL13	0	1.25836	0.999	0.993	0	B
ELP4	0	1.25005	0.794	0.608	0	B
MAP2K6	0	1.25	0.607	0.446	0	B
WDFY4	0	1.24939	0.913	0.811	0	B
NDC80	0	1.24606	0.864	0.714	0	B
SNX29	0	1.24368	0.895	0.745	0	B
RPL15	0	1.23286	0.998	0.989	0	B
ERO1B	0	1.22854	0.493	0.691	0	B
CDK13	0	1.22252	0.946	0.9	0	B
RPL18	0	1.22162	0.999	0.99	0	B
RPL27A	0	1.21895	1	0.996	0	B
AKAP13	0	1.21767	0.976	0.914	0	B
RANBP10	0	1.2167	0.712	0.673	0	B
GPR183	0	1.21328	0.518	0.607	0	B
FER	0	1.20872	0.765	0.669	0	B
RPS5	0	1.20826	0.999	0.995	0	B
GIMAP5	0	1.1997	0.775	0.652	0	B
TRAF3IP3	0	1.19487	0.721	0.728	0	B
KIAA1958	0	1.19397	0.743	0.608	0	B
CHD9	0	1.19126	0.867	0.714	0	B
RPL14	0	1.18616	0.999	0.983	0	B
BCAR3	0	1.1851	0.395	0.547	0	B
GARNL3	0	1.18033	0.937	0.679	0	B
HS2ST1	0	1.18	0.672	0.638	0	B
RPS8	0	1.17205	1	0.996	0	B
NCOA3	0	1.17003	0.906	0.858	0	B
KLHL13	0	1.16771	0.856	0.831	0	B
AIM2	0	1.16673	0.836	0.789	0	B
RETREG3	0	1.16517	0.689	0.715	0	B
RPS3A	0	1.16455	1	0.992	0	B
STT3B	0	1.16436	0.896	0.826	0	B
GLS	0	1.16217	0.95	0.808	0	B
DDX60	0	1.15655	0.783	0.575	0	B
SMYD3	0	1.15583	0.848	0.693	0	B
B3GNT2	0	1.15287	0.942	0.813	0	B
JADE3	0	1.1491	0.744	0.665	0	B
FBXW7	0	1.1488	0.89	0.86	0	B
RBM6	0	1.14619	0.923	0.824	0	B
ATG10	0	1.14615	0.815	0.591	0	B
INPP5D	0	1.14569	0.939	0.864	0	B
MAP4K1	0	1.14417	0.629	0.764	0	B
MAP2K5	0	1.14371	0.87	0.838	0	B
PTMA	0	1.14186	0.993	0.893	0	B
SPPL3	0	1.14114	0.901	0.803	0	B
PECAM1	0	1.14011	0.836	0.772	0	B
RPS18	0	1.13865	1	0.998	0	B
RPL19	0	1.13676	0.999	0.991	0	B
PHOSPHO1	0	1.1363	0.9	0.8	0	B
RPL7A	0	1.13371	0.999	0.989	0	B
PCCA	0	1.13093	0.866	0.789	0	B
RPL28	0	1.1266	1	0.999	0	B
NXPE2	0	1.12075	0.886	0.855	0	B
SLC20A2	0	1.11789	0.678	0.608	0	B
GALNT7	0	1.11744	0.771	0.67	0	B
PRKN	0	1.11469	0.648	0.581	0	B
ZBTB37	3.0939e-289	1.11038	0.715	0.68	6.18779e-286	B
MAN1A1	0	1.10716	0.889	0.752	0	B
NAP1L1	0	1.09957	0.918	0.786	0	B
TRA2A	0	1.09868	0.895	0.814	0	B
DTX3	0	1.09726	0.529	0.66	0	B
MAML2	0	1.09531	0.865	0.746	0	B
PTBP2	0	1.09399	0.845	0.771	0	B
ENO3	2.3373e-56	1.09186	0.445	0.422	4.6746e-53	B
EYA3	0	1.09173	0.866	0.796	0	B
GPR39	0	1.08824	0.87	0.668	0	B
MREG	2.22091e-132	1.08614	0.478	0.405	4.44182e-129	B
RPS27A	0	1.08401	1	0.995	0	B
GPR132	0	1.084	0.37	0.548	0	B
FRMD4B	0	1.08112	0.825	0.635	0	B
XPR1	0	1.08064	0.873	0.783	0	B
PDE6D	0	1.08033	0.843	0.644	0	B
HECTD4	0	1.07244	0.864	0.765	0	B
PHF6	0	1.07133	0.734	0.644	0	B
ANKRD44	0	1.07022	0.983	0.937	0	B
TREML2	0	1.06768	0.706	0.813	0	B
RPS15A	0	1.06549	1	0.998	0	B
FAM53B	0	1.06332	0.816	0.741	0	B
CAMK1D	0	1.06089	0.944	0.741	0	B
RPL24	0	1.05933	0.998	0.981	0	B
PLEKHA5	0	1.05713	0.812	0.792	0	B
CYFIP2	0	1.05426	0.983	0.939	0	B
UBTD2	0	1.05367	0.797	0.684	0	B
CBLB	0	1.05287	0.92	0.927	0	B
PTPRK	0	1.05193	0.526	0.621	0	B
ISYNA1	0	1.04573	0.581	0.567	0	B
ZC3H6	0	1.04135	0.767	0.667	0	B
VAV3	0	1.03865	0.946	0.869	0	B
NR3C1	0	1.03572	0.873	0.777	0	B
TBC1D25	0	1.03342	0.864	0.747	0	B
CD180	0	1.0331	0.604	0.585	0	B
CASP8	0	1.02953	0.797	0.68	0	B
KCNJ13	2.21792e-189	1.0281	0.696	0.645	4.43584e-186	B
UVRAG	0	1.02792	0.904	0.851	0	B
CLYBL	0	1.02711	0.724	0.554	0	B
TUT4	0	1.02688	0.922	0.916	0	B
IFI30	0	1.02506	0.865	0.723	0	B
APBB2	0	1.02091	0.742	0.61	0	B
BCL2L14	0	1.02009	0.538	0.584	0	B
TPPP3	0	1.01983	0.867	0.437	0	B
CUX1	0	1.01957	0.896	0.871	0	B
BCOR	0	1.01882	0.844	0.63	0	B
TCF20	0	1.0144	0.939	0.861	0	B
CHD6	0	1.0125	0.857	0.824	0	B
HES1	1.02079e-162	1.01061	0.496	0.445	2.04158e-159	B
LCOR	0	1.00677	0.911	0.819	0	B
PTPRM	0	1.00621	0.798	0.714	0	B
CLEC16A	0	0.99811	0.805	0.801	0	B
MYCBP2	0	0.996561	0.978	0.929	0	B
GPR18	0	0.995911	0.463	0.532	0	B
RPL26	0	0.988077	0.999	0.998	0	B
FCGR2B	0	0.986054	0.714	0.743	0	B
NEDD9	0	0.979759	0.968	0.938	0	B
MAP4K5	0	0.978312	0.653	0.778	0	B
DTD1	0	0.971454	0.647	0.747	0	B
XRCC4	0	0.970846	0.706	0.663	0	B
ASCC3	0	0.963781	0.79	0.718	0	B
CDKL1	0	0.962434	0.42	0.651	0	B
FAM107B	0	0.952575	0.893	0.836	0	B
RPS24	0	0.951261	1	0.998	0	B
DDIT4	0	0.949104	0.732	0.696	0	B
SLC35D1	0	0.943021	0.838	0.583	0	B
CREBRF	0	0.942919	0.933	0.866	0	B
RPS4X	0	0.942781	0.999	0.995	0	B
DOCK10	0	0.94045	0.927	0.804	0	B
YAF2	0	0.940371	0.833	0.751	0	B
FRYL	0	0.935839	0.908	0.882	0	B
ANGPTL1	0	0.932781	0.472	0.687	0	B
AKT3	0	0.932754	0.896	0.662	0	B
PARN	0	0.930967	0.815	0.724	0	B
NPM1	0	0.918304	0.934	0.791	0	B
ZNF827	0	0.915028	0.676	0.729	0	B
MARCHF1	0	0.912153	0.943	0.922	0	B
CHCHD6	0	0.911307	0.601	0.368	0	B
CYRIA	0	0.91034	0.763	0.627	0	B
PPP3CA	0	0.907868	0.986	0.977	0	B
ARHGAP17	0	0.900723	0.86	0.808	0	B
HDAC9	0	0.900499	0.908	0.896	0	B
FAM117A	0	0.898112	0.829	0.71	0	B
STAT1	0	0.895902	0.634	0.567	0	B
CRLF3	0	0.895093	0.902	0.884	0	B
IL23A	0	0.890991	0.807	0.519	0	B
PIP4K2A	0	0.88877	0.964	0.884	0	B
GGA2	0	0.879272	0.854	0.66	0	B
DGKE	1.80201e-209	0.877285	0.661	0.608	3.60403e-206	B
RPL6	0	0.870654	1	0.996	0	B
FAF1	0	0.869903	0.83	0.752	0	B
FARS2	0	0.860756	0.726	0.683	0	B
RPL11	0	0.859502	1	0.997	0	B
ZBTB46	0	0.859047	0.841	0.673	0	B
CMSS1	0	0.856347	0.716	0.649	0	B
GIMAP7	0	0.854856	0.607	0.604	0	B
ATP8A1	0	0.851358	0.828	0.796	0	B
USP34	0	0.850355	0.955	0.899	0	B
SGPL1	0	0.848911	0.832	0.715	0	B
CELF2	0	0.848196	0.963	0.901	0	B
PHTF2	0	0.847418	0.692	0.726	0	B
RPL10	0	0.841819	0.996	0.952	0	B
KANSL1	0	0.840217	0.935	0.887	0	B
BCAS3	0	0.83997	0.945	0.883	0	B
RASGEF1B	0	0.83626	0.573	0.644	0	B
ARAP2	0	0.830572	0.92	0.871	0	B
NSMAF	0	0.829594	0.738	0.8	0	B
PTK2	0	0.828045	0.835	0.685	0	B
STAG1	0	0.817219	0.929	0.829	0	B
IFT88	0	0.817073	0.839	0.737	0	B
POU2F1	0	0.815703	0.896	0.826	0	B
PMAIP1	0	0.813365	0.844	0.788	0	B
DOCK11	0	0.813222	0.945	0.877	0	B
SMG7	0	0.810235	0.934	0.831	0	B
JMY	0	0.806308	0.812	0.708	0	B
RAI1	0	0.803391	0.832	0.781	0	B
PDS5B	0	0.797841	0.778	0.79	0	B
RAP1GDS1	0	0.797805	0.715	0.742	0	B
CDKAL1	0	0.794236	0.834	0.753	0	B
CDA	0	0.794023	0.351	0.511	0	B
TNF	0	0.792119	0.935	0.698	0	B
SLC12A7	0	0.786025	0.989	0.947	0	B
RPL34	0	0.781597	1	0.999	0	B
DNM3	3.05013e-230	0.778296	0.659	0.631	6.10027e-227	B
SLC43A2	0	0.778156	0.804	0.8	0	B
ADRB2	0	0.775806	0.817	0.68	0	B
THADA	0	0.775714	0.779	0.697	0	B
BCL2	0	0.766664	0.874	0.852	0	B
TANK	0	0.763941	0.932	0.841	0	B
ABHD18	6.64495e-219	0.759115	0.635	0.602	1.32899e-215	B
PAN3	0	0.758227	0.948	0.915	0	B
CRIM1	0	0.757371	0.885	0.659	0	B
SMAD3	0	0.755981	0.867	0.807	0	B
BBS9	3.83538e-223	0.755521	0.654	0.561	7.67076e-220	B
SCIMP	0	0.754724	0.849	0.724	0	B
PTPRCAP	0	0.751758	0.762	0.673	0	B
ST6GAL1	0	0.751179	0.933	0.836	0	B
ARL15	0	0.751021	0.914	0.897	0	B
ASH1L	0	0.750948	0.909	0.886	0	B
ARID1B	0	0.74354	0.919	0.89	0	B
CDC25B	0	0.740966	0.682	0.737	0	B
AIG1	0	0.740658	0.56	0.677	0	B
MSI2	0	0.738024	0.879	0.833	0	B
ST8SIA4	0	0.736502	0.895	0.85	0	B
SEPTIN1	0	0.73476	0.638	0.682	0	B
CYTH3	0	0.733929	0.809	0.756	0	B
MLLT10	0	0.732236	0.888	0.819	0	B
COG5	0	0.729799	0.833	0.777	0	B
SPIRE1	0	0.729436	0.533	0.66	0	B
NR2C2	0	0.72942	0.914	0.817	0	B
STK10	0	0.727326	0.875	0.822	0	B
CAMKMT	2.43191e-247	0.724862	0.622	0.524	4.86383e-244	B
FBXO11	0	0.718746	0.951	0.916	0	B
SERINC5	6.88257e-133	0.715538	0.658	0.623	1.37651e-129	B
LRCH3	0	0.713205	0.762	0.775	0	B
KMT2C	0	0.713111	0.94	0.875	0	B
PIK3CD	0	0.711235	0.853	0.765	0	B
HAVCR2	4.04069e-217	0.708748	0.512	0.538	8.08138e-214	B
NEK7	0	0.700971	0.831	0.812	0	B
CNOT6L	0	0.698711	0.956	0.825	0	B
CD27	2.45893e-283	0.697565	0.588	0.519	4.91786e-280	B
ZNF426	2.0936e-168	0.697311	0.683	0.61	4.1872e-165	B
PPP1R12B	4.04039e-302	0.696484	0.744	0.711	8.08078e-299	B
RFX3	0	0.693856	0.841	0.744	0	B
FOXN3	0	0.689317	0.933	0.919	0	B
CDIN1	0	0.680392	0.682	0.476	0	B
DLG1	0	0.676881	0.813	0.792	0	B
CNTN5	1.00675e-52	0.676749	0.729	0.705	2.01349e-49	B
LAT2	0	0.676475	0.718	0.774	0	B
RPLP0	0	0.675431	0.999	0.997	0	B
EPHX1	9.67677e-137	0.675418	0.543	0.499	1.93535e-133	B
SLC7A5	0	0.672236	0.864	0.801	0	B
HSPH1	0	0.670161	0.743	0.678	0	B
CSNK1G1	0	0.664582	0.913	0.834	0	B
PIM2	1.8398e-132	0.662426	0.791	0.801	3.67961e-129	B
TLN2	1.17629e-107	0.659522	0.488	0.424	2.35258e-104	B
RIPOR2	0	0.655136	0.99	0.976	0	B
HIVEP2	0	0.653989	0.941	0.878	0	B
KMT2A	0	0.652432	0.91	0.836	0	B
LRCH1	0	0.650855	0.889	0.887	0	B
RHOT1	0	0.650259	0.895	0.87	0	B
RPLP1	0	0.650099	1	0.999	0	B
SBF2	0	0.648606	0.923	0.742	0	B
OGT	0	0.646279	0.908	0.886	0	B
SLAMF1	5.80171e-277	0.644502	0.84	0.763	1.16034e-273	B
AMBRA1	0	0.640735	0.893	0.874	0	B
MICAL3	0	0.640569	0.796	0.63	0	B
PSCA	0	0.638546	0.716	0.739	0	B
WIPF1	0	0.631601	0.878	0.822	0	B
N4BP2L1	0	0.629114	0.822	0.847	0	B
ZMYM2	0	0.628244	0.957	0.897	0	B
CNTLN	0	0.625212	0.693	0.558	0	B
SP4	0	0.624392	0.779	0.623	0	B
FUT8	0	0.622453	0.802	0.684	0	B
MYO1E	0	0.621356	0.895	0.848	0	B
NCL	0	0.61984	0.931	0.808	0	B
ARIH1	0	0.616615	0.925	0.849	0	B
TNRC6A	0	0.615297	0.824	0.845	0	B
PHF21A	0	0.612833	0.907	0.87	0	B
MIF	0	0.611661	0.943	0.82	0	B
LIN52	3.65873e-192	0.609414	0.709	0.649	7.31745e-189	B
MACF1	0	0.606335	0.969	0.926	0	B
CELF1	0	0.605291	0.926	0.871	0	B
PDSS2	0	0.604717	0.749	0.749	0	B
ARHGAP39	0	0.60242	0.716	0.498	0	B
JARID2	0	0.598428	0.905	0.89	0	B
WWOX	0	0.597295	0.88	0.829	0	B
NFKB1	0	0.593204	0.92	0.81	0	B
EXT1	0	0.585438	0.937	0.879	0	B
SUPT3H	3.31284e-222	0.5841	0.678	0.622	6.62568e-219	B
PNISR	0	0.579506	0.894	0.872	0	B
THEMIS2	0	0.577563	0.714	0.518	0	B
CD200	6.41704e-112	0.574988	0.538	0.525	1.28341e-108	B
GNG3	1.36375e-256	0.568474	0.715	0.613	2.72751e-253	B
FKBP5	0	0.567916	0.98	0.97	0	B
RNF213	2.75524e-221	0.566495	0.557	0.579	5.51047e-218	B
INTS6	0	0.560246	0.948	0.9	0	B
SIPA1L1	0	0.559943	0.906	0.79	0	B
BMAL1	0	0.558272	0.853	0.649	0	B
BRDT	0	0.557612	0.681	0.458	0	B
TMSB10	0	0.548682	1	0.998	0	B
GPR171	0	0.546384	0.475	0.581	0	B
HYCC1	0	0.546051	0.734	0.787	0	B
RUNX3	0	0.539841	0.668	0.714	0	B
LRRC69	4.56734e-111	0.532324	0.582	0.621	9.13468e-108	B
DOCK8	0	0.530526	0.987	0.97	0	B
ZNF407	0	0.528278	0.933	0.879	0	B
TXNDC11	0	0.527817	0.695	0.724	0	B
STIM1	0	0.524704	0.87	0.838	0	B
TFDP2	9.78789e-161	0.522171	0.611	0.61	1.95758e-157	B
CSRNP3	0	0.521469	0.851	0.575	0	B
BMT2	0	0.516753	0.795	0.643	0	B
FAM172A	0	0.516461	0.903	0.851	0	B
SLC30A4	6.65648e-89	0.515612	0.704	0.712	1.3313e-85	B
LRRCC1	1.89228e-126	0.51341	0.495	0.514	3.78457e-123	B
PPP2R3A	8.78894e-255	0.512578	0.664	0.719	1.75779e-251	B
BOP69-GP01	0	0.505316	0.999	0.972	0	B
BIRC6	0	0.504828	0.962	0.926	0	B
CXCR4	0	0.4997	0.878	0.771	0	B
FAU	0	0.49746	1	0.998	0	B
SENP7	1.6946e-294	0.497151	0.832	0.76	3.38919e-291	B
PTPN18	0	0.496252	0.954	0.895	0	B
SNX30	1.2804e-140	0.494992	0.779	0.741	2.5608e-137	B
UBE3D	3.6821e-227	0.494891	0.771	0.68	7.3642e-224	B
CCSER2	2.98571e-215	0.493476	0.776	0.702	5.97141e-212	B
DNAJB2	0	0.49207	0.557	0.692	0	B
PIK3R3	5.67945e-95	0.491893	0.804	0.759	1.13589e-91	B
SMG6	0	0.490294	0.914	0.86	0	B
KDM6A	0	0.478462	0.83	0.797	0	B
SUSD6	0	0.47802	0.943	0.896	0	B
LRRK2	4.12845e-267	0.477631	0.767	0.769	8.2569e-264	B
AP1S3	2.18883e-264	0.474974	0.425	0.503	4.37766e-261	B
SRPK2	0	0.473981	0.891	0.831	0	B
BOP69-GP03	0	0.472858	0.98	0.908	0	B
VRK2	7.73629e-144	0.470496	0.638	0.627	1.54726e-140	B
BOP69-GP07	0	0.468878	0.999	0.984	0	B
NIPAL2	0	0.468569	0.694	0.319	0	B
HSP90AB1	0	0.466133	0.965	0.897	0	B
GLCCI1	0	0.465829	0.956	0.934	0	B
CRADD	1.00129e-97	0.464679	0.713	0.71	2.00257e-94	B
SGO1	6.16713e-162	0.462358	0.726	0.647	1.23343e-158	B
TBC1D5	0	0.462149	0.828	0.869	0	B
NEK11	0	0.461905	0.531	0.647	0	B
BLTP1	0	0.460946	0.901	0.873	0	B
ADD3	0	0.455089	0.991	0.972	0	B
UBE2H	0	0.440177	0.909	0.87	0	B
IGLV3-10	0	0.434545	0.979	0.688	0	B
DENND1A	0	0.434427	0.921	0.86	0	B
RCSD1	0	0.429136	0.907	0.939	0	B
SLC38A2	0	0.428892	0.989	0.977	0	B
MCOLN2	0	0.428383	0.876	0.662	0	B
ATP2A3	0	0.428195	0.726	0.833	0	B
MAP3K1	0	0.42734	0.709	0.832	0	B
CDC42SE2	0	0.426584	0.887	0.927	0	B
EXOC4	0	0.424795	0.931	0.868	0	B
TEC	0	0.420303	0.652	0.739	0	B
GTDC1	2.22624e-130	0.419248	0.818	0.8	4.45247e-127	B
EPB41L2	4.29954e-288	0.41584	0.847	0.797	8.59909e-285	B
GPHN	9.4928e-169	0.415132	0.751	0.768	1.89856e-165	B
ARL4A	2.98953e-275	0.414443	0.6	0.487	5.97907e-272	B
NIPBL	0	0.414226	0.964	0.958	0	B
ZEB1	0	0.411016	0.907	0.893	0	B
FGD6	0	0.408205	0.644	0.73	0	B
BOP69-GP08	0	0.407368	0.999	0.991	0	B
CDKN2A	7.11399e-258	0.399197	0.693	0.585	1.4228e-254	B
PTPRC	0	0.389369	0.998	0.996	0	B
TTBK2	2.0193e-93	0.385813	0.779	0.727	4.0386e-90	B
FAM117B	1.47418e-159	0.384098	0.885	0.855	2.94835e-156	B
XYLT1	1.41792e-236	0.382772	0.933	0.921	2.83585e-233	B
GBF1	0	0.381169	0.771	0.835	0	B
RTP4	4.9316e-169	0.380463	0.566	0.476	9.86319e-166	B
ATOSA	4.59399e-264	0.377913	0.799	0.825	9.18797e-261	B
BMPR2	0	0.373558	0.951	0.79	0	B
LIMD2	0	0.371712	0.918	0.888	0	B
CRYBG1	6.60491e-147	0.370984	0.828	0.792	1.32098e-143	B
BTD	8.58336e-138	0.367552	0.721	0.647	1.71667e-134	B
CAMKK2	0	0.364969	0.577	0.701	0	B
HELZ	0	0.364355	0.797	0.847	0	B
KIAA2026	2.07201e-99	0.361904	0.855	0.841	4.14403e-96	B
NPM3	0	0.361488	0.563	0.653	0	B
TRIM24	1.55863e-262	0.349865	0.937	0.906	3.11726e-259	B
STK17B	0	0.349213	0.982	0.962	0	B
BOP69-GP10	0	0.345115	0.998	0.973	0	B
FNDC3A	1.31559e-215	0.338893	0.866	0.81	2.63119e-212	B
ARL4D	0	0.335599	0.883	0.599	0	B
HERC1	4.74335e-171	0.32665	0.835	0.822	9.48671e-168	B
CPEB2	1.38648e-267	0.326069	0.889	0.81	2.77296e-264	B
PHLPP2	7.27013e-47	0.319865	0.494	0.514	1.45403e-43	B
TULP3	9.6535e-52	0.316005	0.724	0.68	1.9307e-48	B
IKZF1	0	0.311071	0.947	0.915	0	B
CLIC4	2.41645e-176	0.308821	0.863	0.809	4.83291e-173	B
TNRC6B	0	0.308682	0.975	0.963	0	B
NCOA2	0	0.306052	0.894	0.889	0	B
ERC1	0	0.305678	0.638	0.77	0	B
FNBP1L	0	0.303386	0.943	0.726	0	B
ITGA4	0	0.302322	0.949	0.904	0	B
CDK5RAP3	0	0.300927	0.89	0.8	0	B
BTBD9	3.4456e-127	0.299541	0.797	0.795	6.89119e-124	B
NME1	0	0.299214	0.93	0.849	0	B
PHIP	8.15441e-227	0.297256	0.899	0.885	1.63088e-223	B
B4GALNT1	4.82168e-207	0.292075	0.664	0.721	9.64337e-204	B
ABL2	2.02095e-119	0.291854	0.703	0.732	4.04191e-116	B
JUND	8.02653e-290	0.290345	0.958	0.923	1.60531e-286	B
ETS1	0	0.286681	0.852	0.74	0	B
PPIL6	0	0.272933	0.711	0.529	0	B
RICTOR	1.67769e-245	0.269561	0.862	0.881	3.35539e-242	B
MAP4K4	2.05249e-170	0.263637	0.918	0.875	4.10498e-167	B
GBE1	2.96207e-207	0.261998	0.837	0.756	5.92415e-204	B
PIK3R6	3.21504e-27	0.260106	0.826	0.831	6.43007e-24	B
FOSB	4.17796e-252	0.259232	0.746	0.802	8.35592e-249	B
SLC9A9	0	0.252664	0.773	0.816	0	B

## Sheet: PC
Supplementary Table 3. List of differentially expressed genes (DEGs) used for major cell-type annotation. Related to Fig. 2. Abbreviations: T, T cells; NK, Natural killer cells; B, B cells; PC, Plasma cells; MQ, macrophages; DC, dendritic cells; HSC, hematopoietic stem cells; Myeloid_prog, Myeloid progenitor cells; AT, Pulmonary alveolar type I and type II cells; Ciliated, Ciliated cells; Endothe…
Gene	p_val	avg_log2FC	pct.1	pct.2	p_val_adj	Cluster
JCHAIN	0	10.0356	0.982	0.626	0	PC
IGLV3-10	0	8.60616	0.986	0.737	0	PC
FKBP11	0	7.53805	0.994	0.58	0	PC
MZB1	0	7.1942	0.98	0.639	0	PC
TXNDC5	0	6.04925	0.937	0.738	0	PC
TMEFF2	0	5.10222	0.971	0.73	0	PC
PDIA4	0	4.64998	0.992	0.729	0	PC
XBP1	0	4.56461	0.987	0.683	0	PC
CRELD2	0	4.52463	0.873	0.525	0	PC
POU2AF1	0	4.48921	0.939	0.564	0	PC
PRDX4	0	4.38837	0.869	0.585	0	PC
TRAM2	0	4.35099	0.924	0.834	0	PC
TENT5C	0	4.0206	0.982	0.676	0	PC
FUT8	0	3.9266	0.987	0.703	0	PC
HSP90B1	0	3.8254	0.991	0.845	0	PC
PRDM1	0	3.67589	0.755	0.694	0	PC
CDA	0	3.64039	0.802	0.48	0	PC
ERN1	0	3.61824	0.973	0.8	0	PC
IRF4	0	3.50771	0.823	0.675	0	PC
CDKN2A	3.67681e-192	3.50224	0.766	0.603	7.35362e-189	PC
TCF4	0	3.44079	0.99	0.868	0	PC
HERC3	0	3.37174	0.885	0.693	0	PC
FOCAD	0	3.35503	0.93	0.71	0	PC
IQCB1	0	3.29498	0.817	0.581	0	PC
EAF2	0	3.28286	0.761	0.443	0	PC
SLC7A5	0	3.1408	0.851	0.812	0	PC
DENND5B	0	3.10232	0.933	0.672	0	PC
TXNDC11	0	2.98065	0.828	0.718	0	PC
PRLR	0	2.97876	0.866	0.63	0	PC
MANF	0	2.96884	0.928	0.678	0	PC
HERPUD1	0	2.96356	0.934	0.711	0	PC
PLA2G16	0	2.93803	0.792	0.455	0	PC
GPC1	6.71896e-206	2.90966	0.93	0.615	1.34379e-202	PC
PKIB	4.69E-316	2.8775	0.807	0.275	9.38E-313	PC
MCUB	0	2.71156	0.894	0.785	0	PC
SETBP1	0	2.70502	0.988	0.765	0	PC
S100A13	0	2.67786	0.857	0.613	0	PC
ELL2	0	2.59859	0.977	0.861	0	PC
SND1	0	2.5009	0.989	0.852	0	PC
SLC1A5	2.52418e-258	2.45419	0.758	0.506	5.04837e-255	PC
FNDC3A	0	2.40106	0.956	0.819	0	PC
MAN1A1	0	2.38503	0.979	0.775	0	PC
MSI2	0	2.3755	0.989	0.84	0	PC
SCFD2	0	2.34456	0.928	0.757	0	PC
SSBP3	0	2.33334	0.941	0.667	0	PC
IFI30	0	2.26092	0.967	0.746	0	PC
PALS2	0	2.24788	0.868	0.64	0	PC
RASGRP3	0	2.24725	0.793	0.67	0	PC
ZBTB20	0	2.17768	0.935	0.8	0	PC
BFSP2	3.09612e-127	2.17535	0.451	0.51	6.19224e-124	PC
SEC24A	0	2.17128	0.975	0.802	0	PC
TFDP2	3.60474e-253	2.14336	0.851	0.608	7.20949e-250	PC
CPEB2	0	2.10385	0.905	0.824	0	PC
PAIP2B	5.62233e-143	2.09767	0.817	0.476	1.12447e-139	PC
SIK1	1.18317e-242	2.063	0.833	0.577	2.36634e-239	PC
UNC13B	3.78226e-125	2.05273	0.779	0.522	7.56453e-122	PC
MCOLN2	2.75659e-250	1.96096	0.871	0.699	5.51319e-247	PC
ATF6	0	1.91816	0.907	0.864	0	PC
RAPGEF2	0	1.90098	0.966	0.823	0	PC
SLCO5A1	1.77367e-81	1.89938	0.84	0.709	3.54734e-78	PC
ACP5	2.31567e-230	1.87441	0.864	0.51	4.63134e-227	PC
BCAR3	6.23432e-91	1.87326	0.664	0.519	1.24686e-87	PC
TEX14	3.38075e-138	1.87028	0.713	0.761	6.7615e-135	PC
ARHGAP10	2.05232e-175	1.86788	0.915	0.748	4.10465e-172	PC
MEF2C	0	1.81248	0.975	0.683	0	PC
TP53INP1	0	1.80676	0.964	0.841	0	PC
PHGDH	8.70863e-73	1.78179	0.697	0.509	1.74173e-69	PC
CDR2	1.28479e-107	1.76154	0.702	0.576	2.56959e-104	PC
NME1	0	1.73637	0.96	0.863	0	PC
DTX3	1.35255e-108	1.6971	0.875	0.635	2.7051e-105	PC
CALR	0	1.67143	0.942	0.84	0	PC
CD79A	4.94154e-186	1.59631	0.826	0.691	9.88309e-183	PC
PC	5.19723e-30	1.58336	0.531	0.518	1.03945e-26	PC
CPEB3	1.74357e-258	1.57918	0.687	0.788	3.48713e-255	PC
TEX9	9.52526e-61	1.57413	0.727	0.67	1.90505e-57	PC
HSPA5	0	1.54728	0.978	0.939	0	PC
USP54	4.76865e-169	1.54588	0.43	0.642	9.5373e-166	PC
LRRCC1	6.25847e-63	1.54497	0.5	0.51	1.25169e-59	PC
ASCC3	2.78896e-168	1.50335	0.906	0.729	5.57793e-165	PC
STRBP	6.48016e-233	1.49992	0.946	0.723	1.29603e-229	PC
PLK1	6.66569e-161	1.45917	0.899	0.541	1.33314e-157	PC
EPHX1	2.91278e-64	1.43698	0.708	0.505	5.82556e-61	PC
STT3B	1.32027e-83	1.40814	0.918	0.837	2.64053e-80	PC
PPP3CC	2.28794e-140	1.40086	0.784	0.686	4.57588e-137	PC
PALM2AKAP2	3.74991e-75	1.37642	0.741	0.589	7.49982e-72	PC
GMDS	1.52836e-162	1.36666	0.926	0.785	3.05671e-159	PC
RUBCN	1.75046e-81	1.35621	0.505	0.52	3.50092e-78	PC
ITPR1	1.99027e-174	1.35589	0.89	0.765	3.98055e-171	PC
ST8SIA4	1.60367e-185	1.32711	0.958	0.857	3.20735e-182	PC
CD180	3.42291e-127	1.32008	0.88	0.586	6.84581e-124	PC
DMXL1	2.04498e-216	1.30797	0.952	0.816	4.08995e-213	PC
CUNH3ORF70	1.10816e-57	1.30522	0.82	0.691	2.21632e-54	PC
BLNK	1.57374e-136	1.30239	0.867	0.713	3.14748e-133	PC
DNAJB1	4.62904e-90	1.30127	0.657	0.637	9.25807e-87	PC
S100A1	1.07945e-103	1.29685	0.905	0.646	2.1589e-100	PC
SYK	1.99315e-181	1.29604	0.926	0.814	3.98629e-178	PC
MAST4	2.41606e-56	1.26553	0.833	0.711	4.83212e-53	PC
NUCB2	5.35716e-86	1.26341	0.478	0.564	1.07143e-82	PC
CD69	1.39068e-182	1.23768	0.968	0.748	2.78136e-179	PC
FER	2.14297e-89	1.21491	0.895	0.684	4.28593e-86	PC
DNAH12	4.74005e-44	1.19613	0.671	0.684	9.48009e-41	PC
ARMC2	2.68581e-23	1.19391	0.64	0.536	5.37163e-20	PC
TCF12	1.85891e-189	1.1919	0.982	0.815	3.71782e-186	PC
TMEM123	1.19632e-166	1.17718	0.899	0.787	2.39264e-163	PC
GBF1	8.88359e-129	1.17568	0.937	0.823	1.77672e-125	PC
ERCC6L2	2.78066e-54	1.14627	0.739	0.644	5.56131e-51	PC
SLC30A4	9.14219e-42	1.14104	0.688	0.711	1.82844e-38	PC
TEX2	2.07837e-62	1.12163	0.83	0.694	4.15675e-59	PC
DGKD	3.18519e-140	1.09673	0.942	0.86	6.37038e-137	PC
GLCCI1	6.83038e-133	1.08874	0.933	0.938	1.36608e-129	PC
METTL15	1.23525e-24	1.07824	0.536	0.386	2.4705e-21	PC
PLK2	2.21028e-78	1.07548	0.865	0.641	4.42055e-75	PC
CD79B	6.49679e-133	1.07514	0.883	0.716	1.29936e-129	PC
STAT4	1.57452e-78	1.06638	0.874	0.739	3.14904e-75	PC
FOXO3	1.57149e-65	1.05377	0.739	0.761	3.14298e-62	PC
PMAIP1	2.58455e-70	1.04919	0.873	0.797	5.1691e-67	PC
ATXN1	1.17102e-55	1.03717	0.874	0.824	2.34204e-52	PC
PKIG	1.60371e-82	1.01171	0.819	0.575	3.20741e-79	PC
HSPA1A	7.86884e-45	1.00406	0.555	0.597	1.57377e-41	PC
UBE2O	1.54365e-38	0.984636	0.747	0.586	3.0873e-35	PC
HEPACAM2	5.25576e-96	0.98236	0.774	0.489	1.05115e-92	PC
NXN	1.39766e-40	0.963111	0.52	0.586	2.79532e-37	PC
SERPINI1	1.91721e-30	0.94341	0.774	0.674	3.83443e-27	PC
ABI2	2.22462e-19	0.936962	0.772	0.674	4.44925e-16	PC
HSPH1	2.54098e-21	0.933586	0.754	0.689	5.08196e-18	PC
ZNF296	2.73014e-78	0.931449	0.581	0.682	5.46028e-75	PC
H1F0	8.19147e-207	0.927688	0.826	0.392	1.63829e-203	PC
ERO1B	1.75159e-34	0.914448	0.644	0.656	3.50319e-31	PC
STAT1	1.52964e-41	0.914197	0.761	0.577	3.05927e-38	PC
TYMS	0.000123	0.911401	0.519	0.465	0.246749	PC
MLLT3	4.06629e-96	0.910327	0.871	0.626	8.13258e-93	PC
ANKRD28	4.2446e-58	0.910037	0.833	0.759	8.48921e-55	PC
CENPW	1.45867e-21	0.903612	0.711	0.584	2.91733e-18	PC
CENPA	1.33883e-23	0.895508	0.537	0.633	2.67766e-20	PC
PPP1R16B	4.12938e-35	0.892475	0.77	0.673	8.25875e-32	PC
SWAP70	5.05212e-53	0.848826	0.764	0.68	1.01042e-49	PC
GIMAP6	3.04701e-232	0.847446	0.87	0.413	6.09402e-229	PC
SNX29	1.23434e-85	0.840345	0.943	0.77	2.46868e-82	PC
SCGB1A1	4.38879e-42	0.839062	0.37	0.569	8.77759e-39	PC
LAT2	6.81104e-58	0.824882	0.881	0.763	1.36221e-54	PC
CLCN3	1.72971e-46	0.819416	0.836	0.69	3.45941e-43	PC
BIRC5	1.02674e-16	0.810769	0.771	0.672	2.05348e-13	PC
B3GNT2	2.22361e-66	0.799906	0.937	0.835	4.44721e-63	PC
FAF1	4.63253e-78	0.79221	0.931	0.764	9.26506e-75	PC
SNX9	4.4561e-37	0.76646	0.841	0.701	8.91219e-34	PC
SLC9A7	8.52291e-65	0.745406	0.861	0.656	1.70458e-61	PC
RPL22L1	9.13925e-80	0.742927	0.914	0.725	1.82785e-76	PC
STARD9	6.34758e-52	0.738222	0.85	0.682	1.26952e-48	PC
ALCAM	3.80491e-121	0.731238	0.979	0.812	7.60982e-118	PC
ENOX2	3.06296e-190	0.724088	0.898	0.496	6.12593e-187	PC
PIK3CB	2.27437e-47	0.723633	0.937	0.837	4.54873e-44	PC
PHF6	5.3975e-57	0.72062	0.857	0.659	1.0795e-53	PC
ZDHHC14	4.05692e-40	0.718029	0.68	0.709	8.11384e-37	PC
PTTG1	2.20698e-93	0.707085	0.857	0.579	4.41397e-90	PC
GRAMD2B	2.74892e-09	0.701708	0.543	0.475	5.49783e-06	PC
ST6GAL1	5.98802e-44	0.655495	0.947	0.853	1.1976e-40	PC
CDKN3	1.91151e-51	0.648116	0.368	0.549	3.82302e-48	PC
GPR132	1.13705e-12	0.634927	0.622	0.516	2.27411e-09	PC
ITGA4	1.13194e-36	0.624878	0.944	0.911	2.26389e-33	PC
PCYT1B	7.92001e-18	0.622128	0.724	0.602	1.584e-14	PC
TULP3	3.38985e-14	0.616742	0.779	0.687	6.7797e-11	PC
RRM2	4.44913e-29	0.609302	0.76	0.602	8.89827e-26	PC
ZHX3	1.45434e-16	0.598052	0.818	0.728	2.90868e-13	PC
ANGPTL1	1.23145e-69	0.591186	0.876	0.647	2.46289e-66	PC
NCOA2	1.16106e-44	0.582033	0.941	0.89	2.32212e-41	PC
MAP3K13	5.03255e-42	0.576077	0.636	0.435	1.00651e-38	PC
ARHGAP6	5.25958e-180	0.555916	0.886	0.496	1.05192e-176	PC
BASP1	1.13787e-27	0.55298	0.794	0.692	2.27574e-24	PC
BUB1	1.9362e-10	0.550791	0.435	0.524	3.8724e-07	PC
FRYL	2.08386e-20	0.542342	0.922	0.886	4.16772e-17	PC
IRGM	4.81293e-167	0.542019	0.864	0.487	9.62586e-164	PC
KIF23	0.00062	0.52893	0.627	0.58	1	PC
AURKB	0.673527	0.524537	0.443	0.444	1	PC
STAG1	1.87724e-63	0.524469	0.975	0.846	3.75447e-60	PC
LRRC46	6.93493e-86	0.524312	0.832	0.561	1.38699e-82	PC
UTRN	3.20726e-47	0.518579	0.941	0.832	6.41452e-44	PC
PDE3B	4.22207e-76	0.514257	0.967	0.791	8.44413e-73	PC
HES1	7.11598e-21	0.513979	0.593	0.453	1.4232e-17	PC
FBXW7	1.35381e-28	0.507228	0.893	0.865	2.70761e-25	PC
PPP1R12B	2.986e-09	0.505084	0.73	0.716	5.97199e-06	PC
SLC16A10	4.25831e-84	0.504158	0.703	0.868	8.51662e-81	PC
PIM1	6.0616e-23	0.501944	0.89	0.815	1.21232e-19	PC
HDAC8	1.37438e-35	0.501131	0.782	0.608	2.74876e-32	PC
H1-4	9.76302e-47	0.499331	0.651	0.449	1.9526e-43	PC
CDKL1	1.61182e-63	0.490569	0.836	0.608	3.22365e-60	PC
DGKE	8.44839e-60	0.478631	0.836	0.616	1.68968e-56	PC
ARHGAP39	1.27543e-97	0.476993	0.825	0.534	2.55087e-94	PC
CUX1	2.45475e-25	0.474495	0.944	0.875	4.9095e-22	PC
DDR1	2.86194e-17	0.470574	0.491	0.366	5.72388e-14	PC
CPEB4	6.38143e-21	0.463628	0.898	0.861	1.27629e-17	PC
TNFRSF1B	5.36468e-18	0.461862	0.795	0.837	1.07294e-14	PC
ZNF280D	5.43099e-54	0.451527	0.885	0.693	1.0862e-50	PC
ARL4D	4.1087e-35	0.449234	0.497	0.65	8.21741e-32	PC
MEF2A	4.01238e-30	0.448573	0.927	0.847	8.02475e-27	PC
ARHGEF12	1.04465e-25	0.443851	0.569	0.662	2.08931e-22	PC
SLA2	9.50618e-09	0.442513	0.834	0.777	1.90124e-05	PC
CCND2	3.43195e-17	0.433911	0.771	0.674	6.86389e-14	PC
DTNB	2.11185e-05	0.433308	0.659	0.616	0.042237	PC
MASTL	1.04784e-28	0.430317	0.788	0.635	2.09567e-25	PC
RALGPS2	1.20851e-25	0.42844	0.909	0.805	2.41703e-22	PC
BAG3	6.9641e-29	0.417574	0.406	0.553	1.39282e-25	PC
MIF	4.05763e-33	0.416419	0.941	0.841	8.11526e-30	PC
DLG1	9.532e-21	0.416	0.892	0.795	1.9064e-17	PC
FAM184A	2.11179e-10	0.411754	0.675	0.587	4.22358e-07	PC
TNS3	0.00258457	0.40561	0.589	0.626	1	PC
ERC1	6.65806e-11	0.404396	0.702	0.747	1.33161e-07	PC
UAP1	1.85893e-08	0.39741	0.747	0.696	3.71786e-05	PC
ZC3H6	4.79299e-45	0.386751	0.863	0.683	9.58597e-42	PC
MBNL1	3.04276e-26	0.361922	0.992	0.986	6.08552e-23	PC
UCK2	2.17001e-06	0.348589	0.787	0.765	0.00434	PC
MYC	2.33759e-96	0.342153	0.824	0.535	4.67517e-93	PC
KNSTRN	1.6166e-06	0.329416	0.715	0.646	0.003233	PC
HMMR	6.64579e-23	0.328369	0.329	0.466	1.32916e-19	PC
UBE2H	2.24523e-08	0.303979	0.886	0.876	4.49047e-05	PC
KIF13B	3.73143e-24	0.302775	0.914	0.808	7.46285e-21	PC
PIM2	0.000128	0.298707	0.84	0.799	0.257534	PC
CAMKK2	3.046e-09	0.298597	0.627	0.68	6.09201e-06	PC
CHD9	1.16406e-39	0.294594	0.896	0.74	2.32811e-36	PC
GBE1	1.55524e-08	0.293003	0.839	0.77	3.11049e-05	PC
PDE4B	1.39573e-32	0.292569	0.952	0.849	2.79146e-29	PC
PLCB4	5.42683e-32	0.288466	0.899	0.767	1.08537e-28	PC
S100A10	7.99494e-17	0.285594	0.902	0.813	1.59899e-13	PC
PCLAF	2.13274e-17	0.283877	0.657	0.532	4.26547e-14	PC
GRK5	1.49136e-18	0.277129	0.862	0.759	2.98273e-15	PC
STARD13	4.38865e-24	0.275109	0.739	0.596	8.7773e-21	PC
TASP1	1.23363e-127	0.275093	0.831	0.502	2.46725e-124	PC
MTURN	5.2884e-52	0.271871	0.712	0.494	1.05768e-48	PC
PIK3R5	4.7637e-10	0.270914	0.97	0.937	9.52741e-07	PC
ADTRP	2.32373e-57	0.262313	0.866	0.659	4.64745e-54	PC
TJP1	3.46391e-15	0.261403	0.421	0.526	6.92782e-12	PC
TBC1D25	3.98815e-14	0.25993	0.857	0.767	7.9763e-11	PC
P2RY10	1.72112e-56	0.258107	0.819	0.605	3.44224e-53	PC
SUPT3H	3.84313e-27	0.256884	0.779	0.631	7.68626e-24	PC
ANO6	1.33936e-32	0.255693	0.907	0.773	2.67873e-29	PC

## Sheet: Neutrophil
Supplementary Table 3. List of differentially expressed genes (DEGs) used for major cell-type annotation. Related to Fig. 2. Abbreviations: T, T cells; NK, Natural killer cells; B, B cells; PC, Plasma cells; MQ, macrophages; DC, dendritic cells; HSC, hematopoietic stem cells; Myeloid_prog, Myeloid progenitor cells; AT, Pulmonary alveolar type I and type II cells; Ciliated, Ciliated cells; Endothe…
Gene	p_val	avg_log2FC	pct.1	pct.2	p_val_adj	Cluster
PPP1R3B	0	4.50099	0.615	0.601	0	Neutrophil
CYP4F3	0	4.08275	0.931	0.935	0	Neutrophil
TNFSF9	0	3.9156	0.927	0.942	0	Neutrophil
FPR1	0	3.87343	0.9	0.926	0	Neutrophil
PTGS2	0	3.81411	0.822	0.801	0	Neutrophil
IL1B	0	3.7511	0.978	0.979	0	Neutrophil
CXCR2	0	3.70392	0.759	0.897	0	Neutrophil
IFIT2	0	3.67828	0.271	0.567	0	Neutrophil
PTPRZ1	0	3.62718	0.241	0.286	0	Neutrophil
RSAD2	0	3.54283	0.686	0.766	0	Neutrophil
IFIT3	0	3.53229	0.419	0.617	0	Neutrophil
CSF3R	0	3.30002	0.961	0.932	0	Neutrophil
DHRS9	0	3.26403	0.872	0.892	0	Neutrophil
C3AR1	0	3.22963	0.663	0.756	0	Neutrophil
MMP8	0	3.17888	0.998	0.982	0	Neutrophil
CAMP	0	3.15824	1	0.979	0	Neutrophil
ENPP2	0	3.158	0.934	0.924	0	Neutrophil
SIGLEC10	0	3.14951	0.858	0.826	0	Neutrophil
FOSL1	0	3.12243	0.691	0.642	0	Neutrophil
PGLYRP1	0	3.11122	1	0.994	0	Neutrophil
CUNH15ORF48	0	3.00076	0.908	0.941	0	Neutrophil
ADAM8	0	2.99362	0.975	0.953	0	Neutrophil
CC2D2A	0	2.98001	0.823	0.756	0	Neutrophil
CLEC5A	0	2.89726	0.888	0.81	0	Neutrophil
KLRA5	0	2.87036	0.923	0.865	0	Neutrophil
MAPK13	0	2.86821	0.888	0.847	0	Neutrophil
S100A6	0	2.86569	1	0.997	0	Neutrophil
FPR2	0	2.84413	0.993	0.985	0	Neutrophil
IL1R1	0	2.7858	0.94	0.942	0	Neutrophil
SLC16A3	0	2.77341	0.866	0.902	0	Neutrophil
SLC2A3	0	2.77177	0.958	0.966	0	Neutrophil
IL1RAP	0	2.76947	0.946	0.912	0	Neutrophil
SLC2A6	0	2.72982	0.798	0.801	0	Neutrophil
STX11	0	2.70114	0.954	0.956	0	Neutrophil
C5AR1	0	2.64705	0.929	0.924	0	Neutrophil
ALOX5AP	0	2.63766	1	0.991	0	Neutrophil
EMB	0	2.59616	0.938	0.917	0	Neutrophil
CTSE	0	2.59231	0.963	0.942	0	Neutrophil
USP2	0	2.54954	0.797	0.78	0	Neutrophil
DACH1	0	2.53093	0.957	0.931	0	Neutrophil
CD300LB	0	2.50666	0.715	0.806	0	Neutrophil
OSGIN1	0	2.48223	0.621	0.653	0	Neutrophil
DEUP1	0	2.43429	0.85	0.915	0	Neutrophil
SERPINB1	0	2.43197	1	0.987	0	Neutrophil
SLFN12	0	2.37757	0.422	0.422	0	Neutrophil
PRR16	0	2.37728	0.971	0.976	0	Neutrophil
S100A9	0	2.37403	1	0.994	0	Neutrophil
CPNE8	0	2.36027	0.91	0.915	0	Neutrophil
CD14	0	2.35294	0.985	0.986	0	Neutrophil
RGS2	0	2.34453	0.866	0.821	0	Neutrophil
FOXQ1	0	2.30138	0.8	0.506	0	Neutrophil
BCL6	0	2.30136	0.893	0.842	0	Neutrophil
HP	0	2.2942	1	0.995	0	Neutrophil
PSTPIP2	0	2.28425	0.807	0.897	0	Neutrophil
S100A8	0	2.26698	1	0.994	0	Neutrophil
TREM1	0	2.24988	0.913	0.947	0	Neutrophil
PADI4	0	2.23974	0.949	0.944	0	Neutrophil
SMPD1	0	2.204	0.817	0.787	0	Neutrophil
GADD45A	0	2.19389	0.986	0.967	0	Neutrophil
NFE2	0	2.18596	0.913	0.845	0	Neutrophil
FCGR1A	0	2.16871	0.991	0.97	0	Neutrophil
DNMT3L	0	2.16724	0.683	0.8	0	Neutrophil
PIP5K1B	0	2.14453	0.92	0.851	0	Neutrophil
ACP3	0	2.13764	0.616	0.743	0	Neutrophil
EHD1	0	2.13549	0.661	0.659	0	Neutrophil
ZFAND5	0	2.13055	0.937	0.874	0	Neutrophil
IER3	0	2.1126	0.896	0.925	0	Neutrophil
RASGRP4	0	2.0954	0.889	0.907	0	Neutrophil
CPNE3	0	2.09218	0.996	0.98	0	Neutrophil
FGL2	0	2.08548	0.831	0.839	0	Neutrophil
TSPO	0	2.0818	1	0.973	0	Neutrophil
SLC2A1	0	2.07615	0.794	0.765	0	Neutrophil
CEBPD	0	2.06218	0.841	0.813	0	Neutrophil
B4GALT5	0	2.04858	0.967	0.945	0	Neutrophil
KIAA0513	0	2.02142	0.904	0.863	0	Neutrophil
TMPRSS4	0	2.01665	0.691	0.798	0	Neutrophil
PLBD1	0	2.00591	0.959	0.955	0	Neutrophil
HCAR2	0	2.00295	0.31	0.519	0	Neutrophil
MXD1	0	1.99788	0.844	0.882	0	Neutrophil
RETN	0	1.99369	0.568	0.566	0	Neutrophil
TLR2	0	1.98616	0.592	0.639	0	Neutrophil
LBP	0	1.96998	0.974	0.957	0	Neutrophil
CFAP53	0	1.96194	0.755	0.701	0	Neutrophil
SRGN	0	1.95735	0.73	0.862	0	Neutrophil
SELL	0	1.94488	0.999	0.988	0	Neutrophil
CPNE2	0	1.9433	0.918	0.914	0	Neutrophil
F2RL2	0	1.92896	0.876	0.881	0	Neutrophil
NFKBIZ	0	1.9078	0.831	0.91	0	Neutrophil
C3	0	1.905	0.983	0.971	0	Neutrophil
HMGA2	0	1.88962	0.841	0.889	0	Neutrophil
OGFRL1	0	1.88233	0.901	0.877	0	Neutrophil
SRI	0	1.88091	0.988	0.905	0	Neutrophil
ANXA3	0	1.86853	0.853	0.873	0	Neutrophil
ANXA1	0	1.85111	1	0.988	0	Neutrophil
MCU	0	1.84879	0.963	0.939	0	Neutrophil
UNC119	0	1.84321	0.8	0.674	0	Neutrophil
ATRNL1	0	1.84309	0.926	0.867	0	Neutrophil
ATOSA	0	1.84301	0.877	0.806	0	Neutrophil
ZFP36	0	1.84182	0.947	0.904	0	Neutrophil
C9ORF72	0	1.83716	0.869	0.829	0	Neutrophil
MCEMP1	0	1.83591	0.981	0.95	0	Neutrophil
ALOX5	0	1.83218	0.87	0.823	0	Neutrophil
FBXL5	0	1.82335	0.902	0.903	0	Neutrophil
SELPLG	0	1.81448	0.948	0.868	0	Neutrophil
TRIB1	0	1.81185	0.564	0.733	0	Neutrophil
MCTP1	0	1.81101	0.992	0.973	0	Neutrophil
SLPI	0	1.77675	0.955	0.979	0	Neutrophil
ETS2	0	1.77518	0.781	0.838	0	Neutrophil
NFKBIA	0	1.77301	0.958	0.902	0	Neutrophil
LTF	0	1.76723	0.982	0.972	0	Neutrophil
LYST	0	1.76491	0.99	0.988	0	Neutrophil
MICU1	0	1.76168	0.98	0.954	0	Neutrophil
PYGL	0	1.76127	0.963	0.943	0	Neutrophil
SOCS3	0	1.76051	0.824	0.873	0	Neutrophil
LCN2	0	1.75099	1	0.987	0	Neutrophil
EGR1	0	1.7508	0.774	0.872	0	Neutrophil
SEL1L3	0	1.74961	0.961	0.934	0	Neutrophil
FGR	0	1.74302	0.844	0.815	0	Neutrophil
MCTP2	0	1.73947	0.988	0.971	0	Neutrophil
XAF1	0	1.73736	0.779	0.752	0	Neutrophil
SLC40A1	0	1.72681	0.833	0.798	0	Neutrophil
CD274	0	1.7255	0.712	0.739	0	Neutrophil
MYADM	0	1.72452	0.856	0.815	0	Neutrophil
P2RY2	0	1.7186	0.518	0.802	0	Neutrophil
TMX4	0	1.7182	0.878	0.725	0	Neutrophil
EVI2B	0	1.71126	0.939	0.89	0	Neutrophil
CCRL2	0	1.68396	0.436	0.74	0	Neutrophil
TBC1D2B	0	1.67348	0.843	0.812	0	Neutrophil
UPP1	0	1.66708	0.935	0.893	0	Neutrophil
MSRA	0	1.66293	0.94	0.878	0	Neutrophil
GLIPR2	0	1.65466	0.918	0.81	0	Neutrophil
PTAFR	0	1.64583	0.809	0.797	0	Neutrophil
PTPRE	0	1.63466	0.964	0.964	0	Neutrophil
PPP1R15A	0	1.6328	0.609	0.702	0	Neutrophil
S1PR4	0	1.63093	0.852	0.797	0	Neutrophil
CFH	0	1.63061	0.893	0.922	0	Neutrophil
PLA2G7	0	1.6272	0.802	0.759	0	Neutrophil
SPNS2	0	1.61407	0.5	0.557	0	Neutrophil
TMEM2	0	1.61215	0.805	0.855	0	Neutrophil
ARRDC3	0	1.60777	0.872	0.889	0	Neutrophil
ZYX	0	1.59127	0.982	0.94	0	Neutrophil
CDKN2D	0	1.59112	0.934	0.826	0	Neutrophil
NDRG1	0	1.5817	0.622	0.84	0	Neutrophil
CFLAR	0	1.57161	0.957	0.961	0	Neutrophil
NEURL3	0	1.55904	0.606	0.735	0	Neutrophil
CEBPB	0	1.55828	0.688	0.587	0	Neutrophil
HMGB2	0	1.5561	1	0.986	0	Neutrophil
IQGAP2	0	1.55377	0.892	0.923	0	Neutrophil
PDE2A	0	1.54517	0.745	0.664	0	Neutrophil
HACD4	0	1.54293	0.791	0.871	0	Neutrophil
CD200R1	0	1.54101	0.856	0.727	0	Neutrophil
PFKFB4	0	1.53161	0.894	0.867	0	Neutrophil
BST1	0	1.51935	0.792	0.753	0	Neutrophil
SKAP2	0	1.50941	0.994	0.987	0	Neutrophil
FAS	0	1.48985	0.863	0.9	0	Neutrophil
TNS1	0	1.48521	0.723	0.811	0	Neutrophil
MARCKS	0	1.47868	0.753	0.703	0	Neutrophil
HYCC2	0	1.46798	0.91	0.885	0	Neutrophil
PLAUR	0	1.46073	0.817	0.845	0	Neutrophil
ATRN	0	1.45902	0.9	0.764	0	Neutrophil
RABGEF1	0	1.45873	0.769	0.794	0	Neutrophil
LTB4R	0	1.45546	0.767	0.761	0	Neutrophil
PIM1	0	1.45232	0.814	0.816	0	Neutrophil
SAMD9	0	1.4458	0.746	0.675	0	Neutrophil
ATP7A	0	1.4293	0.863	0.766	0	Neutrophil
CD33	0	1.42643	0.828	0.769	0	Neutrophil
ANTXR2	0	1.42508	0.958	0.94	0	Neutrophil
BCL3	0	1.42259	0.695	0.787	0	Neutrophil
S100A11	0	1.39067	1	0.997	0	Neutrophil
IL1RN	0	1.38682	0.828	0.862	0	Neutrophil
ITGAM	0	1.38673	0.946	0.941	0	Neutrophil
BTG2	0	1.38384	0.759	0.714	0	Neutrophil
SMARCAL1	0	1.37601	0.893	0.812	0	Neutrophil
SYNE1	0	1.37233	0.991	0.984	0	Neutrophil
SPECC1	0	1.36557	0.929	0.861	0	Neutrophil
NCF1	0	1.36496	0.96	0.911	0	Neutrophil
LMNB1	0	1.36466	0.545	0.691	0	Neutrophil
ORAI2	0	1.36135	0.717	0.726	0	Neutrophil
GADD45G	0	1.3505	0.756	0.752	0	Neutrophil
TIMP1	0	1.34471	0.899	0.901	0	Neutrophil
GPAT3	0	1.34275	0.83	0.836	0	Neutrophil
JUNB	0	1.33482	0.938	0.922	0	Neutrophil
CCR1	0	1.33409	0.589	0.706	0	Neutrophil
PDE4D	0	1.33181	0.973	0.944	0	Neutrophil
F12	0	1.32018	0.541	0.744	0	Neutrophil
USP32	0	1.30991	0.976	0.955	0	Neutrophil
MGST1	0	1.30808	0.982	0.969	0	Neutrophil
TYROBP	0	1.30697	1	0.992	0	Neutrophil
PLPP1	0	1.30049	0.853	0.757	0	Neutrophil
SOD2	0	1.30014	0.707	0.684	0	Neutrophil
CATIP	0	1.27814	0.394	0.669	0	Neutrophil
PHAF1	0	1.27727	0.829	0.814	0	Neutrophil
IRF1	0	1.27211	0.743	0.648	0	Neutrophil
LIMK2	0	1.26867	0.775	0.772	0	Neutrophil
CAMK2N1	0	1.2673	0.745	0.736	0	Neutrophil
RAB8B	0	1.25888	0.987	0.977	0	Neutrophil
FABP5	0	1.25609	0.989	0.966	0	Neutrophil
DYM	0	1.2531	0.803	0.818	0	Neutrophil
CPD	0	1.24457	0.88	0.851	0	Neutrophil
PSTPIP1	0	1.24434	0.934	0.931	0	Neutrophil
TES	0	1.23795	0.898	0.912	0	Neutrophil
MARCKSL1	0	1.2378	0.456	0.638	0	Neutrophil
TNFAIP2	0	1.2154	0.556	0.534	0	Neutrophil
NRDC	0	1.21229	0.912	0.923	0	Neutrophil
SLC38A2	0	1.21209	0.98	0.979	0	Neutrophil
GDA	0	1.19595	0.907	0.841	0	Neutrophil
DENND5A	0	1.18588	0.846	0.888	0	Neutrophil
TFEC	0	1.18327	0.786	0.733	0	Neutrophil
SPNS3	0	1.17069	0.76	0.77	0	Neutrophil
DUSP1	0	1.16884	0.941	0.893	0	Neutrophil
OSM	0	1.15569	0.485	0.634	0	Neutrophil
PNRC1	0	1.14114	0.915	0.879	0	Neutrophil
BCL2L11	0	1.13433	0.924	0.912	0	Neutrophil
TMEM71	0	1.13191	0.881	0.823	0	Neutrophil
RNF11	0	1.12898	0.682	0.716	0	Neutrophil
RAB11FIP4	0	1.12681	0.716	0.728	0	Neutrophil
CCDC125	0	1.12393	0.699	0.678	0	Neutrophil
PIK3AP1	0	1.12329	0.755	0.763	0	Neutrophil
SLAMF1	0	1.11798	0.706	0.794	0	Neutrophil
GPR39	0	1.09946	0.694	0.706	0	Neutrophil
STXBP1	0	1.09935	0.817	0.855	0	Neutrophil
IPMK	0	1.09745	0.851	0.854	0	Neutrophil
KLF2	0	1.08506	0.916	0.828	0	Neutrophil
GAPDH	0	1.08157	0.992	0.952	0	Neutrophil
ADAM19	0	1.08122	0.946	0.899	0	Neutrophil
TRAM2	0	1.08092	0.807	0.842	0	Neutrophil
SORL1	0	1.07944	0.934	0.912	0	Neutrophil
UGCG	0	1.07869	0.854	0.873	0	Neutrophil
CSF1	0	1.07693	0.603	0.575	0	Neutrophil
NFIL3	0	1.07379	0.799	0.832	0	Neutrophil
BIRC3	0	1.07277	0.931	0.971	0	Neutrophil
MBOAT7	0	1.07158	0.827	0.846	0	Neutrophil
UBE3D	0	1.06422	0.726	0.689	0	Neutrophil
HACL1	0	1.06289	0.653	0.678	0	Neutrophil
ANXA2	0	1.06109	0.99	0.966	0	Neutrophil
SPATA13	0	1.06096	0.773	0.759	0	Neutrophil
TESK2	0	1.05554	0.726	0.743	0	Neutrophil
NAPSA	0	1.05469	0.855	0.798	0	Neutrophil
PLEK	0	1.04477	0.903	0.913	0	Neutrophil
EMILIN2	0	1.03689	0.866	0.868	0	Neutrophil
EIF4E3	0	1.03629	0.754	0.824	0	Neutrophil
DMWD	0	1.03476	0.742	0.775	0	Neutrophil
PLEKHN1	0	1.0288	0.415	0.608	0	Neutrophil
NOD2	0	1.02671	0.812	0.826	0	Neutrophil
JUN	0	1.02647	0.858	0.759	0	Neutrophil
RNF24	0	1.02633	0.787	0.864	0	Neutrophil
LSP1	0	1.02626	0.986	0.965	0	Neutrophil
GMFG	0	1.02196	0.999	0.984	0	Neutrophil
RAB11FIP1	0	1.0077	0.797	0.847	0	Neutrophil
LYN	0	0.99824	0.99	0.989	0	Neutrophil
GPX1	0	0.988901	0.978	0.957	0	Neutrophil
CD44	0	0.985854	0.996	0.995	0	Neutrophil
ALAS1	0	0.984228	0.719	0.672	0	Neutrophil
ATF6	0	0.982585	0.927	0.848	0	Neutrophil
TALDO1	0	0.970925	0.995	0.953	0	Neutrophil
RIN2	0	0.969442	0.801	0.838	0	Neutrophil
MINDY3	0	0.949833	0.884	0.834	0	Neutrophil
FCER1G	0	0.941331	1	0.994	0	Neutrophil
MCL1	0	0.938204	0.837	0.832	0	Neutrophil
FTH1	0	0.937231	1	0.995	0	Neutrophil
LIMD2	0	0.933035	0.942	0.881	0	Neutrophil
CD9	0	0.928222	0.96	0.922	0	Neutrophil
TRIM24	0	0.922871	0.91	0.911	0	Neutrophil
IGF1R	0	0.918221	0.817	0.862	0	Neutrophil
CFP	0	0.916726	0.886	0.804	0	Neutrophil
TSPAN12	0	0.915743	0.592	0.717	0	Neutrophil
HDAC9	0	0.913041	0.894	0.899	0	Neutrophil
KDM7A	0	0.912927	0.959	0.979	0	Neutrophil
SLC10A1	0	0.894189	0.8	0.829	0	Neutrophil
FOS	0	0.891344	0.943	0.876	0	Neutrophil
RNF217	0	0.888923	0.825	0.751	0	Neutrophil
HIF1A	0	0.88487	0.937	0.956	0	Neutrophil
TMCC1	0	0.88456	0.904	0.901	0	Neutrophil
LCP1	0	0.866748	1	0.994	0	Neutrophil
TREML2	0	0.86408	0.741	0.808	0	Neutrophil
PIK3CB	0	0.860435	0.803	0.847	0	Neutrophil
SYNE2	0	0.857192	0.87	0.858	0	Neutrophil
SUCO	0	0.85483	0.711	0.772	0	Neutrophil
SDC4	0	0.852727	0.662	0.687	0	Neutrophil
TBC1D8	0	0.852694	0.846	0.78	0	Neutrophil
ATP2A3	0	0.849355	0.839	0.808	0	Neutrophil
LIMS1	0	0.836643	0.96	0.949	0	Neutrophil
SAMHD1	0	0.82923	0.959	0.957	0	Neutrophil
RAB20	0	0.828631	0.51	0.778	0	Neutrophil
IRF7	0	0.823792	0.328	0.435	0	Neutrophil
FGD4	0	0.818827	0.93	0.956	0	Neutrophil
DNAJB2	4.9484e-175	0.81868	0.707	0.658	9.89681e-172	Neutrophil
CRYBA4	0	0.812575	0.619	0.789	0	Neutrophil
ARHGAP26	0	0.810359	0.921	0.916	0	Neutrophil
IER2	0	0.801799	0.761	0.791	0	Neutrophil
FCGR2B	0	0.791399	0.767	0.73	0	Neutrophil
PKNOX2	0	0.790051	0.777	0.859	0	Neutrophil
CEP85L	0	0.783463	0.873	0.872	0	Neutrophil
PIGB	0	0.782372	0.804	0.647	0	Neutrophil
FLNA	0	0.778595	0.976	0.972	0	Neutrophil
LGALS3	0	0.771651	0.998	0.985	0	Neutrophil
KIF1B	0	0.770664	0.807	0.815	0	Neutrophil
PIK3R5	0	0.768913	0.921	0.942	0	Neutrophil
UBE2L6	4.46387e-273	0.76623	0.66	0.564	8.92774e-270	Neutrophil
SQSTM1	0	0.762514	0.729	0.677	0	Neutrophil
PLAC9	3.96338e-142	0.760879	0.775	0.712	7.92675e-139	Neutrophil
PAG1	0	0.755523	0.932	0.933	0	Neutrophil
LCP2	0	0.754355	0.966	0.976	0	Neutrophil
RAP1GAP2	0	0.751129	0.925	0.94	0	Neutrophil
RAB31	0	0.749737	0.956	0.942	0	Neutrophil
ABTB2	0	0.746599	0.715	0.808	0	Neutrophil
RAPGEF6	0	0.746056	0.977	0.985	0	Neutrophil
TNFAIP8	0	0.742668	0.941	0.935	0	Neutrophil
EVI2A	0	0.739994	0.684	0.704	0	Neutrophil
FRY	0	0.737835	0.94	0.939	0	Neutrophil
KANSL1L	0	0.728966	0.906	0.842	0	Neutrophil
PIK3R6	0	0.723828	0.826	0.832	0	Neutrophil
F13A1	0	0.720919	0.808	0.864	0	Neutrophil
NCALD	0	0.712745	0.796	0.771	0	Neutrophil
CFAP210	9.32611e-235	0.706063	0.71	0.623	1.86522e-231	Neutrophil
CUNH11ORF97	0	0.705131	0.393	0.468	0	Neutrophil
TOB1	0	0.693108	0.77	0.807	0	Neutrophil
CYBB	0	0.689622	0.948	0.93	0	Neutrophil
PICALM	0	0.684493	0.967	0.981	0	Neutrophil
ADGRE5	0	0.677873	0.968	0.969	0	Neutrophil
ELL2	0	0.673265	0.827	0.87	0	Neutrophil
WDFY4	0	0.665411	0.879	0.817	0	Neutrophil
PTPRR	8.51153e-191	0.661454	0.703	0.763	1.70231e-187	Neutrophil
DUSP6	0	0.658987	0.837	0.787	0	Neutrophil
NUDT4	0	0.646625	0.528	0.673	0	Neutrophil
LST1	0	0.633184	0.935	0.904	0	Neutrophil
ACTB	0	0.632482	1	0.999	0	Neutrophil
CCNL1	0	0.625304	0.902	0.93	0	Neutrophil
DNAH3	5.10565e-102	0.619513	0.722	0.748	1.02113e-98	Neutrophil
GPD2	0	0.617799	0.882	0.885	0	Neutrophil
ECE1	0	0.617787	0.88	0.922	0	Neutrophil
RASA2	0	0.617491	0.895	0.885	0	Neutrophil
LMTK2	0	0.610696	0.762	0.687	0	Neutrophil
PTGS1	3.76284e-83	0.608974	0.624	0.61	7.52568e-80	Neutrophil
MAP3K8	0	0.590284	0.668	0.782	0	Neutrophil
MED13L	0	0.585254	0.939	0.955	0	Neutrophil
GCA	0	0.579937	0.81	0.879	0	Neutrophil
BRAF	0	0.57418	0.795	0.811	0	Neutrophil
NLRP3	0	0.574088	0.28	0.759	0	Neutrophil
PALLD	3.99E-310	0.573935	0.843	0.845	7.99595e-307	Neutrophil
AOAH	0	0.569709	0.775	0.818	0	Neutrophil
MAGI3	0	0.569233	0.822	0.82	0	Neutrophil
SLC16A10	0	0.568282	0.857	0.87	0	Neutrophil
RTP4	5.0325e-212	0.564036	0.442	0.504	1.0065e-208	Neutrophil
PHACTR2	0	0.560124	0.89	0.839	0	Neutrophil
CITED2	0	0.556348	0.854	0.793	0	Neutrophil
RAP1B	0	0.554726	0.995	0.988	0	Neutrophil
MTMR3	0	0.551609	0.878	0.848	0	Neutrophil
STXBP5	0	0.547593	0.892	0.868	0	Neutrophil
SVIL	0	0.544616	0.92	0.936	0	Neutrophil
SORT1	0	0.541602	0.901	0.884	0	Neutrophil
ADD3	0	0.538062	0.968	0.977	0	Neutrophil
TAGLN2	0	0.533623	0.946	0.906	0	Neutrophil
XDH	0	0.52994	0.971	0.968	0	Neutrophil
PCYT1B	1.11676e-16	0.529034	0.595	0.604	2.23352e-13	Neutrophil
GPCPD1	0	0.528163	0.896	0.851	0	Neutrophil
TAGLN	0	0.52701	0.955	0.972	0	Neutrophil
DGKH	0	0.526043	0.779	0.825	0	Neutrophil
JUND	0	0.514792	0.955	0.923	0	Neutrophil
GAB2	0	0.513052	0.905	0.889	0	Neutrophil
SLC28A2	0	0.507851	0.882	0.895	0	Neutrophil
NHSL2	0	0.506751	0.807	0.873	0	Neutrophil
DCAF6	0	0.499496	0.886	0.925	0	Neutrophil
GCLM	0	0.491742	0.83	0.787	0	Neutrophil
RHOB	0	0.489756	0.831	0.789	0	Neutrophil
TNFRSF21	6.36655e-261	0.489493	0.763	0.684	1.27331e-257	Neutrophil
STK17B	0	0.488361	0.97	0.964	0	Neutrophil
DDIT3	1.52956e-83	0.486737	0.655	0.634	3.05913e-80	Neutrophil
KLF6	0	0.486702	0.908	0.908	0	Neutrophil
MSR1	0	0.485841	0.917	0.938	0	Neutrophil
NUMB	0	0.482696	0.882	0.858	0	Neutrophil
TNFAIP3	0	0.480758	0.479	0.722	0	Neutrophil
CLIC4	0	0.478935	0.733	0.84	0	Neutrophil
PVR	0	0.473344	0.731	0.855	0	Neutrophil
SAMSN1	0	0.472126	0.837	0.837	0	Neutrophil
FYB1	0	0.46833	0.957	0.97	0	Neutrophil
MARCHF1	0	0.466156	0.935	0.924	0	Neutrophil
CD55	0	0.464816	0.898	0.885	0	Neutrophil
EZR	0	0.444251	0.89	0.86	0	Neutrophil
ZEB1	0	0.440143	0.861	0.904	0	Neutrophil
FNDC3B	0	0.439143	0.94	0.918	0	Neutrophil
RCSD1	0	0.43354	0.898	0.942	0	Neutrophil
KCTD9	0	0.431363	0.481	0.779	0	Neutrophil
LAT2	0	0.429229	0.838	0.745	0	Neutrophil
ZFAND3	0	0.424025	0.909	0.937	0	Neutrophil
PPP3CA	0	0.423	0.977	0.979	0	Neutrophil
MOB3B	0	0.422161	0.874	0.888	0	Neutrophil
SLC11A1	0	0.420761	0.668	0.761	0	Neutrophil
CTSB	0	0.417452	0.944	0.899	0	Neutrophil
CPEB4	0	0.40588	0.866	0.86	0	Neutrophil
LPCAT2	0	0.405403	0.578	0.676	0	Neutrophil
IFRD1	0	0.390457	0.75	0.798	0	Neutrophil
FAM168A	4.26412e-287	0.37221	0.844	0.763	8.52825e-284	Neutrophil
HIVEP1	0	0.371675	0.893	0.915	0	Neutrophil
NFAT5	1.00339e-295	0.368289	0.891	0.862	2.00678e-292	Neutrophil
DENND4A	0	0.361379	0.984	0.989	0	Neutrophil
GADD45B	0	0.356683	0.663	0.884	0	Neutrophil
RGS10	0	0.354013	0.808	0.826	0	Neutrophil
PSCA	2.20978e-44	0.353869	0.737	0.734	4.41956e-41	Neutrophil
PPIL6	0	0.346942	0.752	0.513	0	Neutrophil
PLEKHA7	0	0.345747	0.654	0.765	0	Neutrophil
ZSWIM6	0	0.343298	0.943	0.973	0	Neutrophil
ADGRG6	1.37864e-275	0.340739	0.654	0.546	2.75727e-272	Neutrophil
RHOH	0	0.339866	0.73	0.775	0	Neutrophil
PTPRC	0	0.333049	0.997	0.997	0	Neutrophil
VCL	1.24077e-172	0.325787	0.84	0.839	2.48153e-169	Neutrophil
LILRB3	0	0.320494	0.872	0.812	0	Neutrophil
HECW2	7.99087e-38	0.31932	0.521	0.549	1.59817e-34	Neutrophil
VIM	0	0.302412	0.987	0.986	0	Neutrophil
RIPOR2	0	0.299814	0.971	0.981	0	Neutrophil
ICAM1	0	0.294481	0.483	0.779	0	Neutrophil
RND3	0	0.291252	0.687	0.489	0	Neutrophil
GSTP1	0	0.278762	0.995	0.974	0	Neutrophil
ST8SIA4	0	0.276512	0.817	0.868	0	Neutrophil
CUNH19ORF33	5.47796e-49	0.276175	0.732	0.691	1.09559e-45	Neutrophil
NUP210L	4.42429e-194	0.27537	0.775	0.831	8.84858e-191	Neutrophil
SGK1	0	0.27018	0.595	0.701	0	Neutrophil
EGR2	0	0.26797	0.567	0.716	0	Neutrophil
UCP2	0	0.263096	0.978	0.954	0	Neutrophil
GLCCI1	0	0.252345	0.936	0.938	0	Neutrophil

## Sheet: Monocyte
Supplementary Table 3. List of differentially expressed genes (DEGs) used for major cell-type annotation. Related to Fig. 2. Abbreviations: T, T cells; NK, Natural killer cells; B, B cells; PC, Plasma cells; MQ, macrophages; DC, dendritic cells; HSC, hematopoietic stem cells; Myeloid_prog, Myeloid progenitor cells; AT, Pulmonary alveolar type I and type II cells; Ciliated, Ciliated cells; Endothe…
Gene	p_val	avg_log2FC	pct.1	pct.2	p_val_adj	Cluster
CD97	0	5.00097	0.953	0.49	0	Monocyte
MDM1	0	4.80158	0.886	0.629	0	Monocyte
VCAN	0	4.18916	0.992	0.91	0	Monocyte
RBPMS	0	4.17239	0.966	0.631	0	Monocyte
CHN2	0	4.06954	0.998	0.752	0	Monocyte
MSRB3	0	3.88514	0.945	0.804	0	Monocyte
PECAM1	0	3.8777	0.946	0.774	0	Monocyte
FLT3	0	3.81768	0.952	0.753	0	Monocyte
ADTRP	0	3.72045	0.917	0.646	0	Monocyte
TGFBI	0	3.71298	0.924	0.773	0	Monocyte
S100A4	0	3.64845	0.987	0.842	0	Monocyte
RGS3	0	3.53635	0.681	0.719	0	Monocyte
IFITM3	0	3.49589	0.776	0.502	0	Monocyte
MCOLN2	0	3.41899	0.924	0.688	0	Monocyte
SLC8A1	0	3.41345	0.959	0.658	0	Monocyte
KLF4	0	3.35091	0.968	0.736	0	Monocyte
PDGFB	0	3.33772	0.632	0.407	0	Monocyte
ST6GALNAC3	0	3.32085	0.928	0.633	0	Monocyte
PGLYRP2	0	3.31436	0.888	0.62	0	Monocyte
GPM6B	0	3.30771	0.71	0.753	0	Monocyte
GLIS3	0	3.29439	0.917	0.868	0	Monocyte
HES1	0	3.28496	0.556	0.448	0	Monocyte
CSF1R	0	3.24862	0.985	0.722	0	Monocyte
CD180	0	3.2327	0.875	0.572	0	Monocyte
RETREG1	0	3.22366	0.807	0.718	0	Monocyte
SARAF	0	3.14905	0.958	0.754	0	Monocyte
TREML4	0	3.09593	0.81	0.475	0	Monocyte
SLC11A1	0	3.06799	0.943	0.731	0	Monocyte
CCR2	0	3.05091	0.929	0.808	0	Monocyte
EPB41L5	0	3.05049	0.914	0.563	0	Monocyte
MGAT4A	0	3.03712	0.975	0.834	0	Monocyte
MOB3B	0	2.96439	0.966	0.881	0	Monocyte
SIPA1L1	0	2.95375	0.961	0.802	0	Monocyte
WDFY3	0	2.94479	0.976	0.925	0	Monocyte
TCF7L2	0	2.93835	0.977	0.859	0	Monocyte
RAP1GAP2	0	2.92511	0.972	0.935	0	Monocyte
RRAS	0	2.90915	0.763	0.604	0	Monocyte
SH3PXD2B	0	2.87538	0.964	0.83	0	Monocyte
KIF13A	0	2.87031	0.94	0.72	0	Monocyte
ZEB2	0	2.85842	0.996	0.75	0	Monocyte
NAV1	0	2.85168	0.969	0.793	0	Monocyte
TIAM1	0	2.81089	0.983	0.784	0	Monocyte
PDLIM5	0	2.79993	0.976	0.839	0	Monocyte
RFX2	0	2.7845	0.958	0.852	0	Monocyte
UST	0	2.78159	0.95	0.784	0	Monocyte
HIP1	0	2.77929	0.943	0.636	0	Monocyte
SLC7A8	0	2.75	0.932	0.607	0	Monocyte
HCK	0	2.74323	0.977	0.854	0	Monocyte
MAP4K1	0	2.74093	0.926	0.73	0	Monocyte
RASA3	0	2.74048	0.963	0.832	0	Monocyte
ECM1	0	2.67821	0.96	0.799	0	Monocyte
HEY1	0	2.66658	0.743	0.479	0	Monocyte
SAMSN1	0	2.65496	0.951	0.831	0	Monocyte
ITGA4	0	2.65486	0.996	0.907	0	Monocyte
PKP4	0	2.62592	0.876	0.636	0	Monocyte
LIPA	0	2.61986	0.927	0.654	0	Monocyte
TNIK	0	2.58526	0.919	0.748	0	Monocyte
ABCB4	0	2.58376	0.695	0.6	0	Monocyte
CDC42BPA	0	2.55944	0.882	0.628	0	Monocyte
CPVL	0	2.54255	0.895	0.638	0	Monocyte
TMEM14C	0	2.51611	0.985	0.802	0	Monocyte
P2RX7	0	2.49683	0.806	0.629	0	Monocyte
PTPRK	0	2.48983	0.924	0.587	0	Monocyte
RAF1	0	2.47309	0.985	0.893	0	Monocyte
SEPTIN6	0	2.45428	0.8	0.814	0	Monocyte
TNFRSF1B	0	2.43137	0.939	0.831	0	Monocyte
PLA2G2D	0	2.43017	0.841	0.609	0	Monocyte
CALCRL	0	2.42921	0.897	0.573	0	Monocyte
DEPTOR	0	2.41724	0.899	0.712	0	Monocyte
PRKCQ	0	2.41421	0.94	0.772	0	Monocyte
ATP2B1	0	2.41094	0.997	0.903	0	Monocyte
FILIP1L	0	2.39574	0.978	0.694	0	Monocyte
ASAP1	0	2.38385	0.985	0.844	0	Monocyte
ZNF608	0	2.37637	0.847	0.751	0	Monocyte
GCH1	0	2.3712	0.844	0.632	0	Monocyte
MAFB	0	2.36642	0.557	0.504	0	Monocyte
TRPS1	0	2.3459	0.998	0.943	0	Monocyte
EMILIN2	0	2.34475	0.969	0.862	0	Monocyte
ABCC4	0	2.3113	0.949	0.84	0	Monocyte
POU2F2	0	2.28866	0.835	0.702	0	Monocyte
SLC12A2	0	2.26972	0.912	0.719	0	Monocyte
MAML3	0	2.25325	0.981	0.757	0	Monocyte
PTPRO	0	2.25083	0.91	0.61	0	Monocyte
NR4A1	0	2.24926	0.748	0.555	0	Monocyte
DDIT4	0	2.2413	0.916	0.691	0	Monocyte
SHISA5	0	2.19302	0.992	0.906	0	Monocyte
MYOF	0	2.18686	0.994	0.931	0	Monocyte
FGD6	0	2.17892	0.914	0.703	0	Monocyte
THEMIS2	0	2.17722	0.717	0.544	0	Monocyte
CADM1	0	2.17562	0.775	0.718	0	Monocyte
TBC1D8	0	2.17234	0.91	0.786	0	Monocyte
DPYD	0	2.16422	0.997	0.939	0	Monocyte
CYTH3	0	2.1564	0.959	0.755	0	Monocyte
PNP	0	2.14615	0.989	0.837	0	Monocyte
PPM1H	0	2.14064	0.974	0.74	0	Monocyte
LAMA4	0	2.13687	0.962	0.786	0	Monocyte
CD55	0	2.13348	0.969	0.883	0	Monocyte
TSPAN5	0	2.11542	0.97	0.888	0	Monocyte
KCNMB4	0	2.09887	0.471	0.705	0	Monocyte
HEBP1	0	2.08827	0.846	0.591	0	Monocyte
ATP2B4	0	2.07079	0.922	0.74	0	Monocyte
ARL4A	0	2.06823	0.881	0.486	0	Monocyte
SORT1	0	2.06043	0.964	0.883	0	Monocyte
DUSP6	0	2.04389	0.936	0.789	0	Monocyte
MTM1	0	2.04277	0.907	0.727	0	Monocyte
LDLRAD3	0	2.03605	0.747	0.591	0	Monocyte
PLA2G7	0	2.01228	0.913	0.76	0	Monocyte
RAP1B	0	2.01058	1	0.989	0	Monocyte
TENT5C	0	2.00554	0.901	0.665	0	Monocyte
FYN	0	2.00057	0.935	0.755	0	Monocyte
ETV6	0	1.99992	0.986	0.877	0	Monocyte
ITGAX	0	1.99847	0.925	0.723	0	Monocyte
PDE5A	0	1.98821	0.41	0.642	0	Monocyte
LY75	0	1.97299	0.979	0.822	0	Monocyte
ACP3	0	1.96778	0.865	0.709	0	Monocyte
RUNX2	0	1.95691	0.902	0.736	0	Monocyte
SOAT1	0	1.95548	0.968	0.831	0	Monocyte
GSAP	0	1.95539	0.952	0.83	0	Monocyte
GLCE	0	1.95261	0.906	0.796	0	Monocyte
ACE	0	1.94892	0.892	0.662	0	Monocyte
SDC3	0	1.9447	0.942	0.591	0	Monocyte
PDE2A	0	1.94387	0.736	0.677	0	Monocyte
ADAM10	0	1.9182	0.96	0.784	0	Monocyte
CCDC88A	0	1.91206	0.973	0.771	0	Monocyte
TSPAN12	0	1.90675	0.873	0.682	0	Monocyte
MAP4K3	0	1.90104	0.954	0.704	0	Monocyte
DUSP10	0	1.89969	0.817	0.747	0	Monocyte
ZNF710	0	1.8987	0.956	0.834	0	Monocyte
GAB2	0	1.88793	0.983	0.888	0	Monocyte
SIVA1	0	1.87233	0.823	0.579	0	Monocyte
SMAD3	0	1.87065	0.938	0.811	0	Monocyte
RNF150	0	1.86005	0.907	0.675	0	Monocyte
ABCA1	0	1.85845	0.974	0.839	0	Monocyte
STK10	0	1.85731	0.912	0.827	0	Monocyte
LILRB3	0	1.85583	0.974	0.815	0	Monocyte
RGS17	0	1.83792	0.882	0.715	0	Monocyte
BAG3	0	1.82967	0.76	0.54	0	Monocyte
CEP85L	0	1.81804	0.936	0.868	0	Monocyte
CUNH3ORF70	0	1.81191	0.827	0.685	0	Monocyte
NCOA2	0	1.80867	0.984	0.885	0	Monocyte
SBF2	0	1.80659	0.966	0.763	0	Monocyte
CD300LB	0	1.80513	0.803	0.787	0	Monocyte
CYRIA	0	1.80494	0.655	0.651	0	Monocyte
EPSTI1	0	1.80406	0.936	0.792	0	Monocyte
DOCK11	0	1.79984	0.968	0.885	0	Monocyte
BIN1	0	1.78745	0.806	0.763	0	Monocyte
KLF3	0	1.78669	0.969	0.885	0	Monocyte
CD36	0	1.77981	0.929	0.601	0	Monocyte
ARHGEF11	0	1.76663	0.957	0.773	0	Monocyte
EIF4G3	0	1.765	0.989	0.923	0	Monocyte
NCOA3	0	1.7632	0.963	0.861	0	Monocyte
MAP3K8	0	1.76176	0.923	0.75	0	Monocyte
CRYBG1	0	1.76175	0.923	0.791	0	Monocyte
LRRC8C	0	1.75848	0.917	0.68	0	Monocyte
BLTP1	0	1.74486	0.988	0.872	0	Monocyte
NPC2	0	1.7344	0.972	0.694	0	Monocyte
RASGRP2	0	1.73437	0.804	0.701	0	Monocyte
VRK1	0	1.73232	0.858	0.661	0	Monocyte
ID1	0	1.72639	0.919	0.802	0	Monocyte
SIK1	0	1.70569	0.772	0.568	0	Monocyte
HIVEP1	0	1.70184	0.965	0.907	0	Monocyte
EPHX1	0	1.70135	0.908	0.485	0	Monocyte
TNFRSF21	0	1.68772	0.816	0.693	0	Monocyte
MINDY3	0	1.67933	0.965	0.837	0	Monocyte
CTSS	0	1.67699	0.996	0.88	0	Monocyte
LST1	0	1.67639	0.958	0.907	0	Monocyte
BMAL1	0	1.6761	0.918	0.672	0	Monocyte
MPEG1	0	1.6571	0.989	0.883	0	Monocyte
LDLRAD4	0	1.65255	0.985	0.85	0	Monocyte
ARHGAP17	0	1.65193	0.974	0.809	0	Monocyte
SOD3	0	1.64343	0.899	0.594	0	Monocyte
CKB	0	1.64236	0.929	0.657	0	Monocyte
CAMK1D	0	1.63561	0.981	0.766	0	Monocyte
UNC119	0	1.6348	0.799	0.693	0	Monocyte
MMD	0	1.63424	0.847	0.713	0	Monocyte
ADRB2	0	1.63166	0.782	0.7	0	Monocyte
SERINC5	0	1.63159	0.901	0.614	0	Monocyte
XDH	0	1.63003	0.997	0.967	0	Monocyte
LYZ	0	1.63001	0.999	0.961	0	Monocyte
ITGB1	0	1.6292	0.987	0.825	0	Monocyte
FKBP5	0	1.62583	0.992	0.971	0	Monocyte
NLRP3	0	1.62416	0.665	0.662	0	Monocyte
LARGE1	0	1.6235	0.916	0.79	0	Monocyte
LAPTM5	0	1.61893	0.996	0.935	0	Monocyte
FAS	0	1.61748	0.956	0.889	0	Monocyte
NFIL3	0	1.61515	0.951	0.819	0	Monocyte
DIP2C	0	1.61476	0.921	0.717	0	Monocyte
DGKH	0	1.61267	0.932	0.81	0	Monocyte
SPRED1	0	1.60958	0.908	0.538	0	Monocyte
TIMP1	0	1.60571	0.983	0.896	0	Monocyte
SIK3	0	1.605	0.996	0.975	0	Monocyte
ARRDC3	0	1.60382	0.962	0.882	0	Monocyte
SERTAD2	0	1.59958	0.975	0.915	0	Monocyte
TIMP2	0	1.59941	0.858	0.718	0	Monocyte
KCNN4	0	1.59823	0.696	0.594	0	Monocyte
NHSL2	0	1.59505	0.88	0.859	0	Monocyte
CNTLN	0	1.59344	0.834	0.568	0	Monocyte
TMEM176B	0	1.58798	0.916	0.597	0	Monocyte
ZC3HAV1	0	1.58441	0.938	0.748	0	Monocyte
ANO6	0	1.58316	0.972	0.763	0	Monocyte
PELI2	0	1.57645	0.923	0.731	0	Monocyte
TSHZ1	0	1.57596	0.917	0.832	0	Monocyte
RNF19B	0	1.57475	0.93	0.777	0	Monocyte
ACOXL	0	1.57355	0.885	0.64	0	Monocyte
EXT1	0	1.57334	0.986	0.884	0	Monocyte
CAMKK2	0	1.57271	0.913	0.666	0	Monocyte
FCGRT	0	1.5712	0.921	0.682	0	Monocyte
CFP	0	1.56748	0.946	0.813	0	Monocyte
PIK3R5	0	1.56035	0.983	0.935	0	Monocyte
EXOC4	0	1.55171	0.966	0.875	0	Monocyte
TENT5A	0	1.55031	0.91	0.793	0	Monocyte
CPEB2	0	1.5477	0.939	0.818	0	Monocyte
AIM2	0	1.53458	0.956	0.788	0	Monocyte
TMEM2	0	1.52814	0.9	0.841	0	Monocyte
S100A10	0	1.52779	0.982	0.804	0	Monocyte
AHR	0	1.5264	0.761	0.665	0	Monocyte
TMEM241	0	1.52221	0.799	0.65	0	Monocyte
MYO1E	0	1.52162	0.981	0.849	0	Monocyte
APP	0	1.51905	0.974	0.716	0	Monocyte
FGR	0	1.51697	0.958	0.813	0	Monocyte
H1F0	0	1.51286	0.684	0.379	0	Monocyte
PARD3B	0	1.50906	0.897	0.659	0	Monocyte
PHAF1	0	1.50464	0.921	0.811	0	Monocyte
PITPNC1	0	1.49625	0.972	0.865	0	Monocyte
REL	0	1.48983	0.969	0.77	0	Monocyte
ERN1	0	1.48878	0.95	0.793	0	Monocyte
FCER1G	0	1.48799	1	0.995	0	Monocyte
PHLPP1	0	1.48608	0.858	0.721	0	Monocyte
CXCR4	0	1.48202	0.909	0.783	0	Monocyte
BMT2	0	1.47741	0.92	0.656	0	Monocyte
PAG1	0	1.47469	0.958	0.932	0	Monocyte
LAMP1	0	1.47456	0.984	0.81	0	Monocyte
TRERF1	0	1.47394	0.901	0.738	0	Monocyte
ITGAM	0	1.47294	0.962	0.941	0	Monocyte
RHOB	0	1.46559	0.949	0.789	0	Monocyte
FGD4	0	1.46511	0.987	0.948	0	Monocyte
CEBPB	0	1.45923	0.821	0.595	0	Monocyte
TSPAN8	0	1.45914	0.856	0.545	0	Monocyte
UMAD1	0	1.4469	0.963	0.817	0	Monocyte
PAPSS2	0	1.43791	0.847	0.59	0	Monocyte
RAB31	0	1.43709	0.989	0.942	0	Monocyte
MAP3K3	0	1.43586	0.941	0.808	0	Monocyte
SNX29	0	1.43576	0.972	0.761	0	Monocyte
IGF1R	0	1.43567	0.952	0.848	0	Monocyte
OSBPL11	0	1.43323	0.946	0.814	0	Monocyte
LPIN2	0	1.42594	0.916	0.758	0	Monocyte
RASAL2	0	1.42313	0.852	0.635	0	Monocyte
NFKBIZ	0	1.42068	0.958	0.891	0	Monocyte
PMAIP1	0	1.41881	0.881	0.793	0	Monocyte
DIAPH2	0	1.41801	0.987	0.906	0	Monocyte
PALLD	0	1.41585	0.945	0.839	0	Monocyte
GFOD1	0	1.41187	0.803	0.768	0	Monocyte
TCN2	0	1.40996	0.818	0.599	0	Monocyte
VAV3	0	1.40758	0.985	0.877	0	Monocyte
CRIP1	0	1.40265	1	0.996	0	Monocyte
RUFY3	0	1.40205	0.966	0.861	0	Monocyte
DSTN	0	1.39484	0.863	0.654	0	Monocyte
LPAR6	0	1.39339	0.915	0.623	0	Monocyte
ARAP2	0	1.39159	0.951	0.875	0	Monocyte
NEDD9	0	1.38651	0.976	0.941	0	Monocyte
NR4A2	0	1.38312	0.917	0.811	0	Monocyte
PIK3CB	0	1.37882	0.916	0.834	0	Monocyte
ID3	0	1.37833	0.853	0.537	0	Monocyte
GAS7	0	1.3697	0.558	0.752	0	Monocyte
MAP4	0	1.36916	0.946	0.847	0	Monocyte
PDE7A	0	1.36576	0.946	0.821	0	Monocyte
ITPKB	0	1.36572	0.969	0.877	0	Monocyte
RNF38	0	1.36263	0.958	0.854	0	Monocyte
GYPC	0	1.36182	0.526	0.587	0	Monocyte
FAM172A	0	1.36146	0.962	0.854	0	Monocyte
DUSP1	0	1.35977	0.981	0.898	0	Monocyte
PDGFA	0	1.35964	0.771	0.631	0	Monocyte
ATF3	0	1.35725	0.78	0.703	0	Monocyte
CX3CR1	0	1.34537	0.966	0.895	0	Monocyte
LYN	0	1.34244	0.999	0.989	0	Monocyte
SSH2	0	1.336	0.994	0.984	0	Monocyte
TBC1D9	0	1.33188	0.937	0.64	0	Monocyte
PSAP	0	1.33002	0.999	0.906	0	Monocyte
ARL4C	0	1.32923	0.894	0.808	0	Monocyte
ENOX2	8.2365e-260	1.32798	0.673	0.489	1.6473e-256	Monocyte
FCGR3A	1.88211e-266	1.32768	0.464	0.451	3.76423e-263	Monocyte
BST1	0	1.32708	0.908	0.753	0	Monocyte
ZSWIM6	0	1.32177	0.994	0.966	0	Monocyte
ITGB2	0	1.3199	0.973	0.948	0	Monocyte
PLD3	0	1.31583	0.938	0.724	0	Monocyte
CTSZ	0	1.31168	0.939	0.729	0	Monocyte
KLHL13	0	1.30643	0.913	0.831	0	Monocyte
LAIR2	0	1.3011	0.68	0.573	0	Monocyte
ADD3	0	1.30075	0.992	0.975	0	Monocyte
MEF2A	0	1.29952	0.988	0.84	0	Monocyte
SP3	0	1.29846	0.971	0.884	0	Monocyte
CD68	0	1.29033	0.947	0.76	0	Monocyte
ST7	0	1.28865	0.925	0.64	0	Monocyte
LCP2	0	1.28048	0.991	0.973	0	Monocyte
ADGRE5	0	1.27959	0.994	0.967	0	Monocyte
PHYHD1	0	1.27515	0.946	0.618	0	Monocyte
LPCAT2	0	1.275	0.792	0.649	0	Monocyte
PIR	0	1.27125	0.839	0.667	0	Monocyte
PLAUR	0	1.27059	0.89	0.837	0	Monocyte
WDPCP	0	1.25808	0.816	0.531	0	Monocyte
XYLT1	0	1.25437	0.987	0.92	0	Monocyte
WEE1	0	1.24718	0.932	0.755	0	Monocyte
PPT1	0	1.24618	0.907	0.688	0	Monocyte
RASGEF1B	0	1.24019	0.844	0.62	0	Monocyte
CNOT6L	0	1.24004	0.973	0.842	0	Monocyte
AGAP1	0	1.23742	0.93	0.661	0	Monocyte
RAPGEF2	0	1.2336	0.965	0.816	0	Monocyte
CAMK2D	0	1.23204	0.941	0.763	0	Monocyte
TXNDC11	0	1.22721	0.918	0.708	0	Monocyte
NOD2	0	1.22655	0.949	0.816	0	Monocyte
AHNAK	0	1.2243	0.968	0.911	0	Monocyte
WWOX	0	1.2226	0.945	0.832	0	Monocyte
MYLK	0	1.22216	0.865	0.393	0	Monocyte
TXNIP	0	1.21493	0.968	0.931	0	Monocyte
SKIL	0	1.2112	0.967	0.794	0	Monocyte
PTPRE	0	1.2051	0.995	0.962	0	Monocyte
KYNU	0	1.19778	0.859	0.656	0	Monocyte
PPARG	0	1.19597	0.817	0.747	0	Monocyte
ALCAM	0	1.19571	0.991	0.804	0	Monocyte
BAZ2B	0	1.19481	0.98	0.883	0	Monocyte
EMP3	0	1.19274	0.981	0.926	0	Monocyte
C9ORF72	0	1.19195	0.936	0.832	0	Monocyte
NRP2	0	1.18329	0.97	0.732	0	Monocyte
LGALS1	0	1.17689	0.974	0.741	0	Monocyte
STARD9	0	1.17671	0.94	0.669	0	Monocyte
GM2A	0	1.17122	0.958	0.735	0	Monocyte
GPX1	0	1.16867	0.989	0.96	0	Monocyte
CCND1	0	1.16857	0.833	0.56	0	Monocyte
PVR	0	1.16162	0.9	0.826	0	Monocyte
FOSB	0	1.16071	0.872	0.788	0	Monocyte
SMPDL3B	8.31404e-134	1.15904	0.729	0.638	1.66281e-130	Monocyte
FOXQ1	0	1.15556	0.321	0.578	0	Monocyte
NFAT5	0	1.14953	0.978	0.862	0	Monocyte
KDM7A	0	1.14885	0.996	0.974	0	Monocyte
F12	0	1.14633	0.5	0.715	0	Monocyte
MAGI1	0	1.14596	0.912	0.674	0	Monocyte
SPAG9	0	1.14284	0.985	0.906	0	Monocyte
RNLS	0	1.14047	0.722	0.484	0	Monocyte
NRIP1	0	1.13774	0.947	0.838	0	Monocyte
EPB41L2	0	1.13611	0.971	0.797	0	Monocyte
TMX4	0	1.13507	0.842	0.751	0	Monocyte
FYB1	0	1.13357	0.987	0.966	0	Monocyte
OPTN	0	1.13039	0.843	0.58	0	Monocyte
RPL10	0	1.12977	0.993	0.958	0	Monocyte
HSPA1A	0	1.12801	0.624	0.595	0	Monocyte
RB1	0	1.12688	0.933	0.739	0	Monocyte
CPEB3	0	1.12663	0.928	0.779	0	Monocyte
FBXL20	0	1.12583	0.946	0.867	0	Monocyte
DDIT3	0	1.12503	0.841	0.628	0	Monocyte
SGK1	0	1.12383	0.635	0.682	0	Monocyte
LAT2	0	1.11678	0.858	0.759	0	Monocyte
TMCC1	0	1.11625	0.962	0.898	0	Monocyte
RIN2	0	1.11118	0.918	0.826	0	Monocyte
SOD2	0	1.10125	0.949	0.674	0	Monocyte
XPO7	0	1.10049	0.929	0.674	0	Monocyte
SYT11	0	1.09814	0.901	0.64	0	Monocyte
BMPR2	0	1.09002	0.93	0.812	0	Monocyte
NFKB1	0	1.08436	0.953	0.823	0	Monocyte
CLEC12A	0	1.08405	0.553	0.492	0	Monocyte
MCL1	0	1.07994	0.944	0.826	0	Monocyte
CALD1	8.33171e-304	1.07677	0.737	0.57	1.66634e-300	Monocyte
BCL2L14	0	1.07453	0.365	0.588	0	Monocyte
BICRAL	0	1.07308	0.931	0.789	0	Monocyte
PRCP	0	1.07272	0.79	0.698	0	Monocyte
CDS2	0	1.06988	0.936	0.837	0	Monocyte
SULF2	0	1.0565	0.512	0.76	0	Monocyte
CBLB	0	1.05558	0.982	0.922	0	Monocyte
TMPRSS4	1.00254e-151	1.05347	0.838	0.773	2.00508e-148	Monocyte
TBC1D25	0	1.05208	0.904	0.761	0	Monocyte
TMEM176A	0	1.04634	0.871	0.611	0	Monocyte
SAMHD1	0	1.04189	0.989	0.956	0	Monocyte
MAP3K20	0	1.03813	0.913	0.684	0	Monocyte
HYCC1	0	1.03729	0.943	0.769	0	Monocyte
RASGRP4	0	1.03452	0.945	0.901	0	Monocyte
PBX3	3.17394e-178	1.03195	0.57	0.553	6.34788e-175	Monocyte
TAGLN	0	1.03039	0.99	0.967	0	Monocyte
IFI30	0	1.03033	0.958	0.736	0	Monocyte
SNX9	0	1.02924	0.932	0.69	0	Monocyte
DOCK2	0	1.02863	0.995	0.972	0	Monocyte
CTSB	0	1.02631	0.989	0.904	0	Monocyte
ICAM1	0	1.02607	0.899	0.71	0	Monocyte
SLC16A1	0	1.02587	0.914	0.777	0	Monocyte
SLC2A6	6.21889e-292	1.01852	0.791	0.801	1.24378e-288	Monocyte
RIC1	0	1.01583	0.921	0.775	0	Monocyte
HSPH1	0	1.01535	0.845	0.681	0	Monocyte
AIF1	0	1.01277	0.86	0.466	0	Monocyte
TLN2	0	1.00554	0.889	0.411	0	Monocyte
CASK	0	1.00101	0.897	0.715	0	Monocyte
ECE1	0	1.00083	0.949	0.912	0	Monocyte
ATP7A	0	0.997018	0.938	0.777	0	Monocyte
PLCL2	0	0.994321	0.968	0.858	0	Monocyte
JARID2	0	0.993529	0.982	0.888	0	Monocyte
HOMER1	0	0.992553	0.898	0.673	0	Monocyte
HIVEP2	0	0.985026	0.976	0.884	0	Monocyte
CCR1	0	0.978537	0.902	0.67	0	Monocyte
DENND5A	0	0.977229	0.958	0.875	0	Monocyte
XBP1	0	0.974659	0.872	0.675	0	Monocyte
DNAH12	0	0.974035	0.886	0.672	0	Monocyte
MACF1	0	0.967213	0.99	0.93	0	Monocyte
SLC35D1	0	0.96392	0.802	0.618	0	Monocyte
HERC4	0	0.962844	0.968	0.897	0	Monocyte
TTC39B	0	0.957904	0.952	0.866	0	Monocyte
LGMN	0	0.95231	0.949	0.788	0	Monocyte
SULT1A1	0	0.951538	0.606	0.598	0	Monocyte
CYTIP	0	0.946491	0.966	0.896	0	Monocyte
FECH	0	0.939285	0.756	0.513	0	Monocyte
SLC43A2	0	0.937672	0.934	0.794	0	Monocyte
KIAA2026	0	0.936932	0.935	0.839	0	Monocyte
SPECC1	0	0.9348	0.928	0.872	0	Monocyte
MBOAT7	0	0.933543	0.933	0.837	0	Monocyte
MAP4K4	0	0.932608	0.969	0.878	0	Monocyte
ITGAD	5.78E-311	0.931269	0.319	0.417	1.15686e-307	Monocyte
BTBD9	0	0.928358	0.934	0.788	0	Monocyte
DNAJB1	0	0.92767	0.851	0.625	0	Monocyte
GRK5	0	0.925733	0.939	0.75	0	Monocyte
SNTB1	0	0.925016	0.884	0.769	0	Monocyte
KCTD9	0	0.923208	0.898	0.709	0	Monocyte
RPS6KA3	0	0.922629	0.967	0.805	0	Monocyte
JMY	0	0.920839	0.863	0.719	0	Monocyte
UBTD2	0	0.917092	0.847	0.696	0	Monocyte
POU6F1	0	0.916774	0.87	0.665	0	Monocyte
BCL2A1	0	0.915908	0.901	0.689	0	Monocyte
TEX2	0	0.915698	0.914	0.683	0	Monocyte
GPHN	0	0.91328	0.934	0.755	0	Monocyte
PIK3CD	0	0.912502	0.915	0.773	0	Monocyte
LRMDA	0	0.912194	0.973	0.781	0	Monocyte
CREM	0	0.903577	0.931	0.688	0	Monocyte
SH3RF1	8.41044e-166	0.902712	0.665	0.525	1.68209e-162	Monocyte
TMSB10	0	0.90173	0.999	0.998	0	Monocyte
AOPEP	0	0.898473	0.948	0.814	0	Monocyte
WIPF1	0	0.894633	0.926	0.827	0	Monocyte
FOXN3	0	0.894315	0.978	0.918	0	Monocyte
RELB	0	0.894169	0.901	0.652	0	Monocyte
UPP1	0	0.888745	0.903	0.902	0	Monocyte
HSP90AB1	0	0.886539	0.987	0.905	0	Monocyte
BST2	0	0.883583	0.821	0.648	0	Monocyte
YBX1	0	0.881035	0.974	0.845	0	Monocyte
FAM193A	0	0.876232	0.954	0.85	0	Monocyte
RASSF3	0	0.875256	0.924	0.864	0	Monocyte
CDYL2	0	0.874788	0.874	0.726	0	Monocyte
CALR	0	0.866297	0.931	0.836	0	Monocyte
CELF1	0	0.859822	0.958	0.876	0	Monocyte
CRELD2	0	0.859453	0.825	0.511	0	Monocyte
HLA-DQB1	0	0.859035	0.961	0.741	0	Monocyte
NAPB	0	0.858942	0.798	0.614	8.77051e-306	Monocyte
C1QA	0	0.858497	0.683	0.612	0	Monocyte
MXD1	0	0.85443	0.908	0.873	0	Monocyte
NRP1	0	0.85425	0.894	0.624	0	Monocyte
ABCA5	0	0.852377	0.417	0.603	0	Monocyte
REV3L	0	0.849877	0.933	0.769	0	Monocyte
ST6GAL1	0	0.846251	0.961	0.847	0	Monocyte
SMG1	0	0.844694	0.964	0.842	0	Monocyte
BRAF	0	0.83751	0.967	0.799	0	Monocyte
KMT2C	0	0.837109	0.97	0.882	0	Monocyte
JAK2	0	0.836178	0.969	0.894	0	Monocyte
LGR4	0	0.83325	0.894	0.685	0	Monocyte
CCNL1	0	0.83179	0.985	0.921	0	Monocyte
ANKRD44	0	0.825814	0.981	0.944	0	Monocyte
ADAMTS6	0	0.825187	0.905	0.534	0	Monocyte
OTULINL	0	0.823598	0.828	0.655	0	Monocyte
TPPP3	0	0.819351	0.896	0.492	0	Monocyte
MARCKS	0	0.817851	0.891	0.703	0	Monocyte
KIF1B	0	0.815854	0.935	0.807	0	Monocyte
GLUL	0	0.815452	0.963	0.756	0	Monocyte
IL1RN	0	0.814025	0.929	0.851	0	Monocyte
CHD6	0	0.813721	0.958	0.823	0	Monocyte
FTH1	0	0.80931	1	0.996	0	Monocyte
SLPI	0	0.806816	0.979	0.974	0	Monocyte
TREM1	0	0.804966	0.98	0.938	0	Monocyte
CD33	0	0.804269	0.96	0.771	0	Monocyte
ABCB6	5.98644e-261	0.799445	0.891	0.749	1.19729e-257	Monocyte
PRDX1	0	0.798205	0.953	0.776	0	Monocyte
RBPJ	0	0.794304	0.947	0.84	0	Monocyte
TMEM164	0	0.794298	0.968	0.883	0	Monocyte
GRN	0	0.783976	0.93	0.758	0	Monocyte
MAP3K2	0	0.782054	0.942	0.805	0	Monocyte
PLK2	9.40811e-275	0.781193	0.809	0.633	1.88162e-271	Monocyte
TOB1	0	0.781148	0.858	0.797	0	Monocyte
INPP5D	0	0.765839	0.958	0.873	0	Monocyte
SGMS1	0	0.765719	0.965	0.707	0	Monocyte
TSC22D2	0	0.763936	0.959	0.84	0	Monocyte
AAK1	0	0.762829	0.951	0.772	0	Monocyte
RGS1	3.62143e-231	0.761539	0.76	0.659	7.24286e-228	Monocyte
RPS6KA2	2.25121e-138	0.760524	0.793	0.714	4.50243e-135	Monocyte
SRXN1	0	0.758995	0.771	0.437	0	Monocyte
ABR	0	0.7576	0.887	0.749	0	Monocyte
NUPR1	0	0.757333	0.45	0.558	0	Monocyte
SCAPER	0	0.755658	0.923	0.749	0	Monocyte
FN1	0	0.755225	0.341	0.653	0	Monocyte
RAB20	4.72376e-233	0.754143	0.842	0.718	9.44752e-230	Monocyte
PLXNA4	1.33027e-76	0.753983	0.755	0.675	2.66054e-73	Monocyte
UBE2O	0	0.753222	0.847	0.573	0	Monocyte
HSD11B1	0	0.752906	0.951	0.726	0	Monocyte
ZC3H12C	3.35308e-149	0.75159	0.794	0.789	6.70616e-146	Monocyte
PELI1	0	0.751098	0.982	0.915	0	Monocyte
TRIB1	0	0.750809	0.905	0.687	0	Monocyte
SH3BP4	6.50337e-199	0.750806	0.736	0.582	1.30067e-195	Monocyte
TMPO	0	0.747217	0.955	0.864	0	Monocyte
FBXW7	0	0.745314	0.961	0.86	0	Monocyte
BCL6	0	0.744684	0.877	0.851	0	Monocyte
DDR1	0	0.743252	0.854	0.34	0	Monocyte
BCL3	0	0.742397	0.896	0.762	0	Monocyte
HLA-DRA	0	0.738739	0.941	0.787	0	Monocyte
TNFSF10	1.80514e-250	0.737722	0.765	0.586	3.61028e-247	Monocyte
EEIG2	1.54887e-165	0.737572	0.832	0.739	3.09773e-162	Monocyte
FLNA	0	0.735173	0.983	0.972	0	Monocyte
MARCHF1	0	0.734678	0.977	0.923	0	Monocyte
DENND1A	0	0.731333	0.976	0.865	0	Monocyte
GLG1	0	0.725563	0.938	0.823	0	Monocyte
IRAK2	0	0.72477	0.945	0.715	0	Monocyte
RICTOR	0	0.72325	0.939	0.875	0	Monocyte
TULP3	2.22256e-42	0.719123	0.735	0.685	4.44512e-39	Monocyte
CREBRF	0	0.715072	0.952	0.874	0	Monocyte
TUT4	0	0.714568	0.964	0.915	0	Monocyte
ARL5B	0	0.714454	0.91	0.686	0	Monocyte
ZMYM2	0	0.71411	0.972	0.904	0	Monocyte
PIK3R1	0	0.713861	0.944	0.859	0	Monocyte
GPRC5A	9.72766e-257	0.713269	0.884	0.741	1.94553e-253	Monocyte
PTBP2	0	0.712098	0.944	0.775	0	Monocyte
RNF217	1.14e-289	0.711993	0.883	0.759	2.28e-286	Monocyte
CUNH1ORF54	1.82305e-104	0.71097	0.446	0.49	3.64609e-101	Monocyte
STXBP5	0	0.707766	0.948	0.868	0	Monocyte
STAMBPL1	0	0.704742	0.919	0.742	0	Monocyte
TMEM71	0	0.702757	0.909	0.83	0	Monocyte
BAIAP2L1	2.34573e-200	0.702351	0.862	0.743	4.69146e-197	Monocyte
BIRC3	0	0.701175	0.991	0.962	0	Monocyte
SLC20A1	0	0.698909	0.902	0.646	0	Monocyte
IRF1	1.70853e-205	0.694947	0.785	0.661	3.41705e-202	Monocyte
CDKAL1	0	0.690059	0.937	0.758	0	Monocyte
ABL2	0	0.689323	0.909	0.717	0	Monocyte
TXNDC5	8.24992e-154	0.688901	0.834	0.735	1.64998e-150	Monocyte
AHCYL2	8.98589e-248	0.687105	0.773	0.6	1.79718e-244	Monocyte
CCRL2	1.57683e-72	0.686469	0.685	0.679	3.15365e-69	Monocyte
ITM2B	0	0.685465	0.992	0.921	0	Monocyte
RALGPS2	0	0.677291	0.975	0.797	0	Monocyte
HAVCR2	1.20609e-61	0.675058	0.487	0.536	2.41218e-58	Monocyte
INTS6	0	0.675019	0.965	0.905	0	Monocyte
FOXO3	1.01195e-246	0.672553	0.861	0.755	2.02389e-243	Monocyte
EXOC6B	0	0.670076	0.937	0.84	0	Monocyte
SPPL3	0	0.667847	0.93	0.814	0	Monocyte
ZYX	0	0.667551	0.983	0.947	0	Monocyte
SFMBT1	0	0.663489	0.898	0.698	0	Monocyte
N4BP2	0	0.663039	0.902	0.718	0	Monocyte
SND1	0	0.661492	0.963	0.847	0	Monocyte
ALDH3B1	0	0.66087	0.679	0.356	0	Monocyte
TMCC3	1.13813e-173	0.660853	0.72	0.597	2.27625e-170	Monocyte
HS2ST1	0	0.65976	0.892	0.631	0	Monocyte
KLF6	0	0.658794	0.972	0.904	0	Monocyte
FOS	0	0.658072	0.91	0.889	0	Monocyte
HSP90AA1	0	0.656693	0.974	0.905	0	Monocyte
GPR65	0	0.655267	0.833	0.63	0	Monocyte
SLC7A1	0	0.652878	0.845	0.67	7.65847e-306	Monocyte
RETREG3	7.66953e-279	0.652268	0.861	0.702	1.53391e-275	Monocyte
ZFP36L2	0	0.652021	0.977	0.894	0	Monocyte
KDM6A	0	0.651345	0.939	0.796	0	Monocyte
POU2F1	0	0.65027	0.947	0.832	0	Monocyte
ATP13A3	0	0.649585	0.966	0.803	0	Monocyte
FRY	0	0.648877	0.976	0.937	0	Monocyte
NR1H3	0	0.647106	0.777	0.443	0	Monocyte
ZFAND3	0	0.639869	0.975	0.929	0	Monocyte
RAB8B	0	0.638682	0.993	0.978	0	Monocyte
SMG7	0	0.637758	0.947	0.844	0	Monocyte
SOCS3	0	0.637334	0.955	0.858	0	Monocyte
TESK2	2.1689e-102	0.635918	0.795	0.737	4.3378e-99	Monocyte
TANK	0	0.633591	0.967	0.851	0	Monocyte
UAP1	8.43093e-180	0.631475	0.815	0.689	1.68619e-176	Monocyte
PLA2G16	3.24107e-305	0.630649	0.392	0.461	6.48214e-302	Monocyte
SUSD6	0	0.628171	0.961	0.901	0	Monocyte
BIRC6	0	0.627873	0.987	0.93	0	Monocyte
BCL2L11	0	0.627439	0.971	0.912	0	Monocyte
CCDC171	0	0.623356	0.7	0.468	0	Monocyte
REPS2	0	0.622793	0.914	0.701	0	Monocyte
USP34	0	0.620096	0.975	0.905	0	Monocyte
RABGEF1	0	0.61696	0.949	0.78	0	Monocyte
BTRC	0	0.616884	0.867	0.664	0	Monocyte
CACNA1C	0	0.616049	0.904	0.65	0	Monocyte
PIP4K2A	0	0.61572	0.96	0.894	0	Monocyte
HSPA5	0	0.614714	0.979	0.937	0	Monocyte
RPLP0	0	0.613994	0.998	0.997	0	Monocyte
PLAG1	4.67E-320	0.611056	0.828	0.634	9.35E-317	Monocyte
BTG1	0	0.609758	0.958	0.855	0	Monocyte
FBXO5	0	0.608193	0.804	0.565	0	Monocyte
DENND4A	0	0.607998	0.997	0.987	0	Monocyte
STIM1	0	0.607939	0.95	0.837	0	Monocyte
KIF13B	0	0.606261	0.939	0.801	0	Monocyte
LIN52	0	0.605058	0.847	0.649	0	Monocyte
TNRC6A	0	0.60143	0.95	0.835	0	Monocyte
STAT5B	0	0.598468	0.957	0.912	0	Monocyte
JUNB	0	0.595465	0.973	0.922	0	Monocyte
DENND1B	0	0.595019	0.978	0.895	0	Monocyte
PRDX4	0	0.593181	0.831	0.574	0	Monocyte
USP18	2.48495e-213	0.592945	0.45	0.546	4.9699e-210	Monocyte
CSNK1G1	0	0.590934	0.942	0.843	0	Monocyte
FBXO11	0	0.590829	0.979	0.919	0	Monocyte
SCARB2	2.289e-306	0.590431	0.927	0.816	4.57799e-303	Monocyte
RANBP1	0	0.587097	0.886	0.7	0	Monocyte
SLC44A1	0	0.587049	0.931	0.719	0	Monocyte
HECW2	4.24962e-19	0.586086	0.542	0.543	8.49923e-16	Monocyte
ABHD12	1.27549e-209	0.583982	0.763	0.66	2.55097e-206	Monocyte
PLPP1	5.38614e-143	0.581947	0.841	0.773	1.07723e-139	Monocyte
CPEB4	0	0.581479	0.954	0.856	0	Monocyte
FNIP2	0	0.580486	0.903	0.642	0	Monocyte
CSNK1G3	0	0.579112	0.952	0.83	0	Monocyte
C5AR1	0	0.577943	0.945	0.924	0	Monocyte
SLC7A5	5.02559e-116	0.576522	0.857	0.81	1.00512e-112	Monocyte
ZNF296	1.36319e-222	0.574422	0.591	0.687	2.72639e-219	Monocyte
EVI2A	0	0.574266	0.881	0.69	0	Monocyte
RAP1GDS1	3.61331e-247	0.572661	0.87	0.73	7.22663e-244	Monocyte
RPS4X	0	0.571943	0.997	0.996	0	Monocyte
F2RL2	1.00475e-251	0.567358	0.895	0.879	2.00951e-248	Monocyte
TNFAIP2	0	0.566634	0.749	0.527	0	Monocyte
PTPRC	0	0.564903	1	0.996	0	Monocyte
SAMD9	0	0.56423	0.87	0.679	0	Monocyte
PRDX5	0	0.563233	0.931	0.804	0	Monocyte
NCOA1	0	0.56169	0.962	0.895	0	Monocyte
NEK7	0	0.558619	0.935	0.809	0	Monocyte
LPL	1.04914e-217	0.558364	0.747	0.59	2.09829e-214	Monocyte
DOCK8	0	0.557005	0.993	0.972	0	Monocyte
FXYD1	0	0.556007	0.857	0.518	0	Monocyte
ELP4	0	0.553855	0.862	0.629	0	Monocyte
BLVRB	0	0.552317	0.931	0.729	0	Monocyte
SMURF2	0	0.551776	0.964	0.884	0	Monocyte
CASP8	0	0.550458	0.916	0.689	0	Monocyte
NIPBL	0	0.54868	0.99	0.957	0	Monocyte
STAG1	0	0.548597	0.963	0.84	0	Monocyte
LYST	0	0.548436	0.987	0.988	0	Monocyte
IER2	1.40671e-242	0.547731	0.892	0.779	2.81341e-239	Monocyte
CLIC4	1.01448e-182	0.543647	0.909	0.813	2.02895e-179	Monocyte
TES	2.03682e-284	0.543056	0.947	0.907	4.07363e-281	Monocyte
ZFP36	0	0.541003	0.953	0.91	0	Monocyte
PIK3R3	1.02679e-132	0.539644	0.867	0.761	2.05358e-129	Monocyte
MITF	0	0.539274	0.876	0.65	0	Monocyte
MAP3K1	4.75341e-96	0.539166	0.804	0.811	9.50683e-93	Monocyte
VPS54	9.48911e-289	0.537121	0.943	0.859	1.89782e-285	Monocyte
SUPT3H	0	0.531199	0.859	0.619	0	Monocyte
AFF1	1.16E-313	0.53075	0.955	0.857	2.33E-310	Monocyte
MANF	7.6317e-109	0.530258	0.747	0.676	1.52634e-105	Monocyte
HECTD4	1.65978e-237	0.528612	0.896	0.776	3.31956e-234	Monocyte
DLG1	0	0.526945	0.941	0.787	0	Monocyte
PSTPIP1	9.3656e-292	0.525535	0.968	0.93	1.87312e-288	Monocyte
LRRCC1	5.73E-322	0.525389	0.711	0.499	1.14E-318	Monocyte
EZR	6.79214e-209	0.525036	0.91	0.864	1.35843e-205	Monocyte
RPL6	0	0.52304	0.998	0.996	0	Monocyte
SLA	1.12212e-302	0.522808	0.924	0.796	2.24424e-299	Monocyte
HELZ	3.93095e-279	0.518849	0.933	0.833	7.8619e-276	Monocyte
RAI1	4.08224e-194	0.517867	0.896	0.784	8.16448e-191	Monocyte
TBC1D5	5.71426e-252	0.515943	0.932	0.858	1.14285e-248	Monocyte
HIF1A	0	0.514691	0.99	0.95	0	Monocyte
UCP2	0	0.512746	0.988	0.957	0	Monocyte
CLEC16A	0	0.509175	0.936	0.794	0	Monocyte
CYBB	0	0.508793	0.969	0.932	0	Monocyte
VIM	1.02373e-28	0.507184	0.988	0.986	2.04746e-25	Monocyte
EHMT1	0	0.506178	0.934	0.793	0	Monocyte
COG5	1.41E-321	0.50587	0.923	0.779	2.82E-318	Monocyte
DEUP1	0	0.503746	0.707	0.913	0	Monocyte
CEP78	0	0.502825	0.86	0.551	0	Monocyte
XPR1	0	0.500516	0.931	0.792	0	Monocyte
TANC1	6.33217e-226	0.499976	0.907	0.776	1.26643e-222	Monocyte
BRI3	2.27433e-281	0.499154	0.894	0.755	4.54866e-278	Monocyte
RPS26	0	0.498723	0.995	0.983	0	Monocyte
PUS10	3.77855e-133	0.497205	0.89	0.798	7.55709e-130	Monocyte
NAAA	4.54167e-271	0.49564	0.907	0.771	9.08334e-268	Monocyte
GPD2	0	0.495099	0.961	0.88	0	Monocyte
CRIP2	3.8855e-172	0.493274	0.789	0.651	7.771e-169	Monocyte
SLC23A2	0	0.491975	0.894	0.698	0	Monocyte
PSCA	0	0.486273	0.899	0.726	0	Monocyte
TFRC	0	0.484838	0.83	0.589	0	Monocyte
COP1	0	0.481945	0.979	0.904	0	Monocyte
LPP	5.21425e-203	0.480324	0.92	0.842	1.04285e-199	Monocyte
TNRC6B	0	0.479819	0.99	0.964	0	Monocyte
ASCC3	0	0.478494	0.95	0.718	0	Monocyte
NSD2	0	0.477834	0.939	0.765	0	Monocyte
FTL	0	0.477377	0.979	0.913	0	Monocyte
JUND	5.20344e-293	0.477253	0.974	0.927	1.04069e-289	Monocyte
SNX24	0	0.474826	0.959	0.81	0	Monocyte
SRPK2	0	0.474149	0.954	0.835	0	Monocyte
FARS2	3.95548e-194	0.473866	0.824	0.683	7.91096e-191	Monocyte
EYA3	1.51901e-215	0.473419	0.909	0.803	3.03801e-212	Monocyte
IFT57	6.35989e-257	0.470842	0.844	0.677	1.27198e-253	Monocyte
IPMK	1.03323e-300	0.470646	0.944	0.848	2.06646e-297	Monocyte
MVB12B	1.03937e-280	0.468697	0.863	0.692	2.07874e-277	Monocyte
BCAS3	5.82823e-302	0.468139	0.955	0.89	1.16565e-298	Monocyte
CD44	0	0.467229	1	0.995	0	Monocyte
ST3GAL6	0	0.466912	0.716	0.445	0	Monocyte
MAP4K5	1.98813e-213	0.465274	0.881	0.749	3.97627e-210	Monocyte
NPM1	0	0.463454	0.969	0.808	0	Monocyte
STT3B	1.33028e-281	0.462099	0.932	0.833	2.66057e-278	Monocyte
ITPR2	0	0.461196	0.963	0.843	0	Monocyte
N4BP2L1	1.24645e-191	0.459216	0.917	0.838	2.49291e-188	Monocyte
NUDT4	2.05157e-175	0.457688	0.782	0.636	4.10313e-172	Monocyte
ST8SIA4	2.36284e-205	0.456454	0.835	0.859	4.72567e-202	Monocyte
CTDSPL	4.33294e-34	0.455112	0.72	0.685	8.66587e-31	Monocyte
KANSL1	0	0.454412	0.973	0.891	0	Monocyte
RPL14	0	0.453596	0.994	0.985	0	Monocyte
ACTB	0	0.448547	1	0.999	0	Monocyte
ERO1B	1.05031e-205	0.448114	0.803	0.648	2.10063e-202	Monocyte
FAM53B	2.93676e-93	0.447964	0.768	0.753	5.87352e-90	Monocyte
NR4A3	3.53277e-232	0.447302	0.891	0.756	7.06554e-229	Monocyte
PDSS2	4.68784e-262	0.447216	0.887	0.742	9.37568e-259	Monocyte
AMBRA1	1.21293e-265	0.446348	0.945	0.874	2.42586e-262	Monocyte
RPL18A	0	0.444815	0.995	0.988	0	Monocyte
GARNL3	1.11863e-200	0.443885	0.857	0.717	2.23726e-197	Monocyte
ARL6IP1	2.15886e-236	0.443785	0.942	0.886	4.31772e-233	Monocyte
ZFAND5	7.34414e-246	0.443674	0.902	0.886	1.46883e-242	Monocyte
EPB41	4.12587e-253	0.442651	0.943	0.853	8.25174e-250	Monocyte
NFKBIA	0	0.441765	0.974	0.91	0	Monocyte
RAB11FIP1	1.02132e-178	0.437474	0.912	0.832	2.04264e-175	Monocyte
STXBP1	1.2817e-254	0.43638	0.941	0.843	2.56341e-251	Monocyte
LRRK2	0	0.432867	0.92	0.761	0	Monocyte
NR2C2	3.02207e-187	0.431609	0.916	0.83	6.04414e-184	Monocyte
CDK6	6.06693e-208	0.430585	0.916	0.822	1.21339e-204	Monocyte
DCAF6	5.37491e-200	0.430395	0.945	0.915	1.07498e-196	Monocyte
PHTF2	0	0.430052	0.905	0.71	0	Monocyte
LRCH3	5.39734e-208	0.428425	0.889	0.766	1.07947e-204	Monocyte
PAN3	4.09689e-283	0.425135	0.972	0.918	8.19377e-280	Monocyte
UBC	1.86082e-140	0.424619	0.893	0.824	3.72164e-137	Monocyte
KIAA0513	2.24416e-154	0.422557	0.901	0.869	4.48832e-151	Monocyte
UCK2	4.51609e-224	0.41838	0.892	0.758	9.03218e-221	Monocyte
NFE2	2.19145e-126	0.417874	0.895	0.857	4.38291e-123	Monocyte
FBXL13	9.88E-324	0.416324	0.682	0.468	1.97E-320	Monocyte
MCUB	0	0.41333	0.546	0.8	0	Monocyte
IFI44	0	0.410234	0.754	0.498	0	Monocyte
MDFIC	0	0.410025	0.858	0.652	0	Monocyte
CUNH8ORF34	3.6715e-187	0.405914	0.868	0.735	7.34299e-184	Monocyte
ASAH1	0	0.405773	0.953	0.798	0	Monocyte
TLR2	0	0.405177	0.849	0.618	0	Monocyte
TPK1	1.48E-323	0.40305	0.9	0.731	2.96E-320	Monocyte
RPS27A	0	0.402029	0.996	0.996	0	Monocyte
FNDC3B	0	0.398264	0.986	0.919	0	Monocyte
CUX1	1.70868e-296	0.397649	0.967	0.87	3.41735e-293	Monocyte
SLC2A1	2.27E-315	0.396925	0.918	0.762	4.55E-312	Monocyte
WNK1	1.27686e-288	0.394153	0.98	0.917	2.55371e-285	Monocyte
ZNF407	5.43203e-194	0.392175	0.945	0.886	1.08641e-190	Monocyte
NME1	1.06296e-157	0.391383	0.905	0.861	2.12591e-154	Monocyte
TYROBP	0	0.388388	0.998	0.994	0	Monocyte
LCOR	1.33285e-269	0.387684	0.942	0.83	2.6657e-266	Monocyte
HMOX1	8.18E-314	0.384087	0.751	0.546	1.64E-310	Monocyte
RPL15	3.20E-310	0.381028	0.996	0.99	6.40455e-307	Monocyte
PKIG	0	0.380218	0.824	0.563	0	Monocyte
DEK	9.8549e-297	0.379053	0.926	0.797	1.97098e-293	Monocyte
LY86	6.06716e-74	0.378403	0.63	0.574	1.21343e-70	Monocyte
PPM1L	2.27723e-74	0.369613	0.58	0.64	4.55445e-71	Monocyte
PPP1R15A	0	0.367726	0.867	0.674	0	Monocyte
PHIP	5.07516e-202	0.367481	0.954	0.884	1.01503e-198	Monocyte
CD74	1.94327e-66	0.367074	0.717	0.716	3.88655e-63	Monocyte
PGM2L1	0	0.366967	0.88	0.57	0	Monocyte
PNISR	6.7506e-223	0.363403	0.952	0.872	1.35012e-219	Monocyte
AFF4	9.66325e-221	0.362734	0.95	0.876	1.93265e-217	Monocyte
ERC1	3.84285e-227	0.362549	0.882	0.739	7.68569e-224	Monocyte
MGST1	3.28798e-256	0.361845	0.976	0.971	6.57596e-253	Monocyte
CSF2RA	0	0.361253	0.953	0.821	0	Monocyte
SLC16A10	7.7853e-61	0.360827	0.896	0.866	1.55706e-57	Monocyte
RPL26	0	0.357958	0.998	0.998	0	Monocyte
UTRN	0	0.356325	0.962	0.825	0	Monocyte
CD80	0	0.355427	0.93	0.671	0	Monocyte
UVRAG	3.14469e-258	0.35529	0.955	0.856	6.28937e-255	Monocyte
MAST2	1.27008e-300	0.353581	0.866	0.69	2.54016e-297	Monocyte
DIPK1A	1.36057e-294	0.350465	0.881	0.714	2.72114e-291	Monocyte
STK17B	3.53823e-193	0.350181	0.965	0.965	7.07646e-190	Monocyte
RPL10A	6.95918e-302	0.349543	0.99	0.979	1.39184e-298	Monocyte
NRDC	1.72965e-209	0.345318	0.968	0.918	3.4593e-206	Monocyte
RABGAP1L	0	0.343048	0.989	0.959	0	Monocyte
SYNE1	1.52153e-263	0.339882	0.966	0.987	3.04306e-260	Monocyte
RAN	0	0.339639	0.84	0.644	0	Monocyte
PLA2G4A	1.39874e-189	0.339409	0.883	0.758	2.79748e-186	Monocyte
DNAJC1	3.08095e-188	0.337831	0.939	0.86	6.1619e-185	Monocyte
RPL24	6.39877e-240	0.336905	0.992	0.984	1.27975e-236	Monocyte
PIM2	1.80328e-224	0.336812	0.921	0.792	3.60656e-221	Monocyte
FNDC3A	1.50132e-270	0.33617	0.939	0.813	3.00264e-267	Monocyte
ASH1L	1.80809e-229	0.335317	0.962	0.886	3.61618e-226	Monocyte
SKAP2	2.30128e-303	0.334891	0.994	0.988	4.60256e-300	Monocyte
OSGIN1	0	0.334609	0.868	0.634	0	Monocyte
ITPR1	0	0.333845	0.919	0.757	0	Monocyte
RPL18	5.98932e-299	0.331587	0.998	0.991	1.19786e-295	Monocyte
STX11	8.55883e-231	0.330024	0.96	0.956	1.71177e-227	Monocyte
GBF1	4.94624e-122	0.328521	0.896	0.819	9.89247e-119	Monocyte
PYGL	1.45435e-183	0.327602	0.942	0.947	2.90869e-180	Monocyte
GLS	2.41384e-301	0.323796	0.953	0.827	4.82768e-298	Monocyte
FBXW2	0	0.323557	0.925	0.757	0	Monocyte
FUT8	5.15E-310	0.323092	0.872	0.695	1.03039e-306	Monocyte
TMEM131L	1.58451e-271	0.323062	0.969	0.869	3.16902e-268	Monocyte
RPL19	9.66748e-301	0.314318	0.995	0.993	1.9335e-297	Monocyte
KPNA2	2.1303e-189	0.314263	0.838	0.701	4.2606e-186	Monocyte
STRBP	0	0.313912	0.906	0.715	0	Monocyte
RPL27A	2.28012e-290	0.311475	0.998	0.997	4.56024e-287	Monocyte
FRYL	2.32822e-228	0.31002	0.96	0.883	4.65644e-225	Monocyte
ARIH1	2.65087e-200	0.309838	0.949	0.858	5.30175e-197	Monocyte
MLLT10	3.6231e-208	0.308988	0.933	0.825	7.2462e-205	Monocyte
TNKS	8.68644e-63	0.303106	0.831	0.763	1.73729e-59	Monocyte
RPS8	1.30955e-282	0.303071	0.998	0.997	2.6191e-279	Monocyte
IFRD1	4.86718e-71	0.299851	0.851	0.785	9.73436e-68	Monocyte
NFIA	6.92906e-266	0.29767	0.887	0.732	1.38581e-262	Monocyte
LMTK2	1.41384e-227	0.297203	0.849	0.694	2.82768e-224	Monocyte
RPS3A	1.51949e-254	0.296224	0.996	0.993	3.03899e-251	Monocyte
FAU	3.58334e-252	0.296025	0.997	0.998	7.16668e-249	Monocyte
NCL	2.17884e-270	0.295427	0.948	0.823	4.35767e-267	Monocyte
PHF6	2.54386e-242	0.294594	0.819	0.652	5.08772e-239	Monocyte
HERC1	3.01827e-236	0.293054	0.936	0.818	6.03655e-233	Monocyte
ABCG1	0	0.292223	0.898	0.689	0	Monocyte
NEK11	0	0.291639	0.831	0.615	0	Monocyte
PRC1	0	0.290448	0.881	0.684	0	Monocyte
JUN	1.63748e-145	0.289363	0.75	0.781	3.27496e-142	Monocyte
PHF21A	6.22971e-243	0.287401	0.964	0.872	1.24594e-239	Monocyte
KLF2	4.54061e-141	0.287042	0.872	0.844	9.08121e-138	Monocyte
PTPN18	7.83041e-155	0.286471	0.906	0.906	1.56608e-151	Monocyte
CADPS2	1.0745e-60	0.285326	0.691	0.731	2.149e-57	Monocyte
HERPUD1	5.01682e-216	0.28497	0.855	0.705	1.00336e-212	Monocyte
ABI3	3.67788e-57	0.279857	0.634	0.545	7.35576e-54	Monocyte
PLAC9	0	0.278834	0.9	0.715	0	Monocyte
MYCBP2	7.69077e-263	0.278347	0.984	0.935	1.53815e-259	Monocyte
BSG	4.56505e-61	0.273047	0.723	0.639	9.13009e-58	Monocyte
FAM168A	1.22034e-218	0.27212	0.905	0.772	2.44068e-215	Monocyte
ZCCHC7	1.28021e-301	0.270158	0.975	0.89	2.56042e-298	Monocyte
NF1	2.82705e-252	0.269946	0.915	0.774	5.6541e-249	Monocyte
NDRG1	0	0.269608	0.564	0.809	0	Monocyte
SLC9A9	7.48073e-288	0.269247	0.935	0.801	1.49615e-284	Monocyte
PLXDC2	3.62949e-154	0.26668	0.893	0.798	7.25898e-151	Monocyte
PIK3AP1	1.12009e-80	0.264251	0.818	0.759	2.24017e-77	Monocyte
RPS5	3.19687e-225	0.260987	0.996	0.995	6.39374e-222	Monocyte
RPL11	3.42943e-244	0.26073	0.997	0.998	6.85885e-241	Monocyte
KMT2A	3.5958e-290	0.260409	0.96	0.843	7.1916e-287	Monocyte
CEBPD	0	0.257733	0.633	0.829	0	Monocyte
PNRC1	9.5333e-111	0.257197	0.938	0.884	1.90666e-107	Monocyte
TRAM2	6.35533e-21	0.256871	0.855	0.833	1.27107e-17	Monocyte
HMGB1	8.2664e-182	0.255994	0.965	0.898	1.65328e-178	Monocyte
NXPE2	8.48412e-62	0.254613	0.849	0.861	1.69682e-58	Monocyte
MARCHF2	9.63388e-216	0.250541	0.816	0.659	1.92678e-212	Monocyte

## Sheet: MQ
Supplementary Table 3. List of differentially expressed genes (DEGs) used for major cell-type annotation. Related to Fig. 2. Abbreviations: T, T cells; NK, Natural killer cells; B, B cells; PC, Plasma cells; MQ, macrophages; DC, dendritic cells; HSC, hematopoietic stem cells; Myeloid_prog, Myeloid progenitor cells; AT, Pulmonary alveolar type I and type II cells; Ciliated, Ciliated cells; Endothe…
Gene	p_val	avg_log2FC	pct.1	pct.2	p_val_adj	Cluster
DYSF	0	7.1223	0.614	0.304	0	MQ
PRXL2A	0	6.05253	0.89	0.476	0	MQ
IL18	0	6.03735	0.808	0.424	0	MQ
MRC1	0	5.69755	0.877	0.453	0	MQ
FRMD4A	0	5.56069	0.894	0.562	0	MQ
P2RY13	0	5.49792	0.729	0.416	0	MQ
APOE	0	5.48742	0.61	0.367	0	MQ
C1QB	0	5.46471	0.925	0.473	0	MQ
C1QC	0	5.45741	0.954	0.62	0	MQ
MERTK	0	5.44956	0.873	0.588	0	MQ
SLAMF9	0	5.13052	0.754	0.432	0	MQ
MYL1	0	5.10962	0.472	0.307	0	MQ
TM4SF19	0	5.09912	0.769	0.378	0	MQ
SLC1A3	0	5.08063	0.706	0.562	0	MQ
CPQ	0	5.05234	0.878	0.58	0	MQ
CNKSR3	0	4.93945	0.867	0.461	0	MQ
VAT1	0	4.85202	0.847	0.414	0	MQ
MARCO	0	4.76213	0.755	0.629	0	MQ
SLIT2	0	4.72784	0.813	0.568	0	MQ
PECR	0	4.65787	0.622	0.408	0	MQ
AXL	0	4.64187	0.789	0.503	0	MQ
FCGR3A	0	4.59837	0.738	0.359	0	MQ
PID1	0	4.40691	0.754	0.565	0	MQ
SHTN1	0	4.37786	0.843	0.463	0	MQ
MMP19	0	4.36402	0.735	0.632	0	MQ
CTTNBP2NL	0	4.33289	0.77	0.65	0	MQ
ANXA5	0	4.31029	0.903	0.512	0	MQ
B3GALNT1	0	4.23823	0.737	0.531	0	MQ
C1QA	0	4.22205	0.888	0.529	0	MQ
TMEM37	0	4.21666	0.927	0.806	0	MQ
MITF	0	4.18586	0.886	0.589	0	MQ
LPL	0	4.17753	0.787	0.538	0	MQ
AIF1	0	4.13931	0.874	0.362	0	MQ
DGKI	0	4.10683	0.93	0.75	0	MQ
NR1H3	0	4.09506	0.461	0.46	0	MQ
CLEC4A	0	4.06694	0.804	0.571	0	MQ
BLVRA	0	4.00081	0.784	0.509	0	MQ
NET1	0	3.95721	0.758	0.508	0	MQ
CTSV	0	3.94241	0.871	0.608	0	MQ
PLTP	0	3.93467	0.652	0.408	0	MQ
PPARG	0	3.85734	0.83	0.725	0	MQ
TNNT1	0	3.82032	0.768	0.582	0	MQ
FN1	0	3.80133	0.986	0.525	0	MQ
RGL1	0	3.79985	0.686	0.514	0	MQ
SAMD4A	0	3.77553	0.811	0.466	0	MQ
TREM2	0	3.77191	0.659	0.351	0	MQ
FMN1	0	3.76541	0.921	0.655	0	MQ
CLEC12A	0	3.72356	0.716	0.425	0	MQ
DOCK4	0	3.71598	0.87	0.54	0	MQ
SNX24	0	3.67151	0.923	0.784	0	MQ
PREX2	0	3.63587	0.613	0.47	0	MQ
PHYHD1	0	3.57834	0.842	0.569	0	MQ
SELENOP	0	3.4993	0.813	0.503	0	MQ
DST	0	3.46869	0.843	0.64	0	MQ
SOD3	0	3.46006	0.737	0.569	0	MQ
STOX2	0	3.44011	0.77	0.508	0	MQ
ARHGAP42	0	3.43797	0.586	0.607	0	MQ
TMEM176A	0	3.43441	0.862	0.549	0	MQ
SDC3	0	3.43251	0.814	0.544	0	MQ
TGM2	0	3.40619	0.75	0.696	0	MQ
P2RY12	0	3.36176	0.645	0.663	0	MQ
NOL4L	0	3.36077	0.746	0.637	0	MQ
CREB5	0	3.34974	0.814	0.705	0	MQ
CAMK1	0	3.31205	0.525	0.38	0	MQ
NUPR1	0	3.30388	0.616	0.532	0	MQ
ADAMTS6	0	3.29471	0.806	0.473	0	MQ
ABHD12	0	3.29391	0.865	0.601	0	MQ
PDLIM1	0	3.24956	0.451	0.427	0	MQ
CTSA	0	3.2272	0.924	0.686	0	MQ
ASAH1	0	3.15674	0.925	0.768	0	MQ
LAIR2	0	3.09847	0.786	0.512	0	MQ
PLA1A	0	3.09486	0.63	0.573	0	MQ
HMOX1	0	3.06529	0.571	0.552	0	MQ
CD36	0	3.04785	0.674	0.6	0	MQ
CUNH4ORF48	0	3.04748	0.663	0.495	0	MQ
SDC2	0	3.03674	0.88	0.639	0	MQ
TBC1D9	0	3.02897	0.875	0.586	0	MQ
P2RY14	0	3.0252	0.808	0.516	0	MQ
PHLDA1	0	3.01002	0.85	0.493	0	MQ
CD80	0	3.01001	0.809	0.645	0	MQ
OPHN1	0	2.9744	0.678	0.559	0	MQ
TMEM176B	0	2.95529	0.796	0.556	0	MQ
NRP1	0	2.9462	0.741	0.605	0	MQ
SULT1A1	0	2.93446	0.811	0.53	0	MQ
ACE	0	2.92794	0.697	0.666	0	MQ
ZSCAN2	0	2.9213	0.561	0.602	0	MQ
IDI1	0	2.90204	0.832	0.597	0	MQ
DENND2B	0	2.89542	0.889	0.755	0	MQ
ITGAD	0	2.89428	0.567	0.362	0	MQ
LMNA	0	2.87799	0.805	0.675	0	MQ
CTSD	0	2.87339	0.943	0.713	0	MQ
ABCG1	0	2.86795	0.77	0.677	0	MQ
GPR34	0	2.83573	0.683	0.566	0	MQ
CPED1	0	2.8168	0.868	0.661	0	MQ
MAFB	0	2.81533	0.794	0.415	0	MQ
FCGRT	0	2.79626	0.832	0.65	0	MQ
YES1	0	2.79251	0.952	0.682	0	MQ
ADGRE1	0	2.79209	0.581	0.684	0	MQ
GM2A	0	2.79127	0.947	0.682	0	MQ
NRP2	0	2.78376	0.878	0.702	0	MQ
REPS2	0	2.77333	0.829	0.675	0	MQ
BATF3	0	2.76604	0.522	0.465	0	MQ
CXCL10	0	2.76311	0.828	0.549	0	MQ
OLR1	0	2.7473	0.774	0.512	0	MQ
KLHL32	0	2.72013	0.563	0.58	0	MQ
PSAP	0	2.71368	0.994	0.884	0	MQ
CACNA1C	0	2.71031	0.724	0.643	0	MQ
CPVL	0	2.69546	0.699	0.636	0	MQ
FXYD1	0	2.69281	0.655	0.497	0	MQ
LYZ	0	2.68447	0.999	0.951	0	MQ
CTSH	0	2.68267	0.9	0.556	0	MQ
ADAP2	0	2.66616	0.696	0.836	0	MQ
LRMDA	0	2.65551	0.955	0.738	0	MQ
DLC1	0	2.65536	0.912	0.493	0	MQ
ST3GAL3	0	2.63627	0.664	0.525	0	MQ
NCOA4	0	2.61615	0.828	0.609	0	MQ
PAPSS2	0	2.61111	0.659	0.585	0	MQ
TBC1D4	0	2.57129	0.72	0.483	0	MQ
LGALS3BP	0	2.56371	0.701	0.619	0	MQ
ABR	0	2.55843	0.791	0.745	0	MQ
ALCAM	0	2.54301	0.94	0.773	0	MQ
FMNL2	0	2.52151	0.93	0.789	0	MQ
FAM135A	0	2.51677	0.694	0.594	0	MQ
DMXL2	0	2.50256	0.837	0.637	0	MQ
LAMA4	0	2.5015	0.919	0.755	0	MQ
MAP3K20	0	2.48903	0.817	0.657	0	MQ
PRNP	0	2.48843	0.616	0.435	0	MQ
FDPS	0	2.48589	0.685	0.564	0	MQ
TSPAN8	0	2.48562	0.71	0.514	0	MQ
MSR1	0	2.48314	0.955	0.927	0	MQ
DAPK1	0	2.4616	0.896	0.689	0	MQ
ITGAX	0	2.46088	0.901	0.68	0	MQ
PPT1	0	2.45315	0.861	0.648	0	MQ
NPC2	0	2.44686	0.936	0.636	0	MQ
TREML4	0	2.44219	0.702	0.425	0	MQ
PDLIM4	0	2.42035	0.829	0.391	0	MQ
LGMN	0	2.40815	0.866	0.775	0	MQ
ECM1	0	2.39993	0.943	0.764	0	MQ
LDLRAD3	0	2.39712	0.748	0.551	0	MQ
CD68	0	2.38928	0.904	0.727	0	MQ
BST2	0	2.3874	0.86	0.592	0	MQ
FCGR2A	0	2.38717	0.81	0.591	0	MQ
PRDX1	0	2.37344	0.943	0.734	0	MQ
STARD9	0	2.37036	0.837	0.633	0	MQ
MARCHF8	0	2.36865	0.771	0.54	0	MQ
JAML	0	2.34157	0.69	0.526	0	MQ
RNF150	0	2.33736	0.856	0.633	0	MQ
SLC22A15	0	2.32476	0.771	0.67	0	MQ
PLXNC1	0	2.31445	0.792	0.701	0	MQ
SLC7A8	0	2.31327	0.728	0.59	0	MQ
CSF2RA	0	2.30353	0.962	0.785	0	MQ
HEBP1	0	2.29277	0.718	0.567	0	MQ
LGALS1	0	2.28983	0.939	0.694	0	MQ
APP	0	2.28971	0.936	0.664	0	MQ
SCIMP	0	2.28096	0.869	0.707	0	MQ
SERPINH1	0	2.27404	0.566	0.384	0	MQ
RND3	0	2.2669	0.538	0.526	0	MQ
CTSZ	0	2.26015	0.933	0.678	0	MQ
PPP1R9A	0	2.20465	0.658	0.494	0	MQ
GRN	0	2.19323	0.826	0.748	0	MQ
LAMP1	0	2.18951	0.968	0.772	0	MQ
TCN2	0	2.18661	0.672	0.59	0	MQ
GLUL	0	2.17804	0.947	0.709	0	MQ
ADIG	0	2.1716	0.659	0.659	0	MQ
CD63	0	2.15046	0.985	0.882	0	MQ
LGR4	0	2.13724	0.787	0.667	0	MQ
KLRB1	0	2.13091	0.682	0.393	0	MQ
NR3C2	0	2.11681	0.85	0.552	0	MQ
KLF7	0	2.11525	0.755	0.641	0	MQ
ALDH3B1	0	2.11461	0.523	0.325	0	MQ
CUNH1ORF54	0	2.11275	0.603	0.451	0	MQ
LARGE1	0	2.11037	0.84	0.782	0	MQ
PLEKHM3	0	2.08923	0.813	0.712	0	MQ
PLD3	0	2.08728	0.869	0.692	0	MQ
CSTB	0	2.08246	0.912	0.732	0	MQ
BHLHE40	0	2.07639	0.842	0.737	0	MQ
RNLS	0	2.04216	0.449	0.512	0	MQ
CSRNP3	0	2.03596	0.576	0.64	0	MQ
CUNH11ORF96	0	2.02659	0.812	0.54	0	MQ
PLIN2	0	2.02433	0.868	0.715	0	MQ
ATP13A3	0	1.98625	0.921	0.777	0	MQ
FNIP2	0	1.98361	0.723	0.634	0	MQ
RAMP2	0	1.97655	0.741	0.519	0	MQ
OPTN	0	1.96913	0.792	0.53	0	MQ
CCDC80	0	1.96375	0.725	0.583	0	MQ
USP18	0	1.96286	0.769	0.468	0	MQ
CD81	0	1.94211	0.94	0.695	0	MQ
PLA2G2D	0	1.9377	0.945	0.517	0	MQ
CYP51A1	0	1.91974	0.746	0.745	0	MQ
ITM2B	0	1.91602	0.991	0.903	0	MQ
TANC2	0	1.8991	0.821	0.619	0	MQ
PCNX1	0	1.88249	0.951	0.854	0	MQ
SLC8A1	0	1.86011	0.901	0.601	0	MQ
ARHGAP21	0	1.85364	0.766	0.527	0	MQ
PLK2	0	1.84691	0.675	0.632	0	MQ
MSMO1	0	1.8372	0.764	0.707	0	MQ
RUNX2	0	1.83528	0.922	0.688	0	MQ
ARHGAP31	0	1.82912	0.682	0.615	0	MQ
SCARB2	0	1.82086	0.862	0.81	0	MQ
SOAT1	0	1.81819	0.908	0.815	0	MQ
ST3GAL6	0	1.8157	0.584	0.419	0	MQ
ENOX2	0	1.8087	0.415	0.526	0	MQ
NAAA	0	1.80282	0.812	0.768	0	MQ
MED12L	0	1.79198	0.773	0.693	0	MQ
MPEG1	0	1.78953	0.93	0.876	0	MQ
GCNT2	0	1.78205	0.617	0.675	0	MQ
GGA2	0	1.77721	0.856	0.643	0	MQ
BRI3	0	1.77482	0.922	0.711	0	MQ
HBEGF	0	1.76813	0.723	0.633	0	MQ
MYOF	0	1.76334	0.951	0.929	0	MQ
LY75	0	1.75485	0.9	0.808	0	MQ
PHLDA3	0	1.75287	0.83	0.606	0	MQ
STARD13	0	1.7528	0.799	0.532	0	MQ
ARHGAP6	0	1.75063	0.482	0.504	0	MQ
CTSS	0	1.73896	0.976	0.857	0	MQ
PTPRO	0	1.73282	0.782	0.575	0	MQ
BASP1	0	1.73002	0.804	0.657	0	MQ
SPRED1	0	1.72984	0.744	0.497	0	MQ
TCF7L2	0	1.72287	0.96	0.835	0	MQ
CSF1R	0	1.72239	0.913	0.68	0	MQ
IFI44	0	1.71605	0.649	0.468	0	MQ
HMGCS1	0	1.71187	0.759	0.727	0	MQ
CUNH8ORF34	0	1.70856	0.8	0.723	0	MQ
TIMP2	0	1.69517	0.952	0.653	0	MQ
IRF7	0	1.67115	0.563	0.366	0	MQ
PDGFA	0	1.65951	0.908	0.552	0	MQ
COLEC12	0	1.6498	0.91	0.579	0	MQ
RAB20	0	1.64733	0.873	0.676	0	MQ
NIBAN1	0	1.64429	0.863	0.738	0	MQ
HIP1	0	1.6415	0.775	0.613	0	MQ
BLVRB	0	1.63229	0.862	0.7	0	MQ
KIF21A	0	1.63084	0.681	0.607	0	MQ
P2RX7	0	1.62966	0.849	0.571	0	MQ
MYO9A	0	1.62794	0.804	0.808	0	MQ
LGALS3	0	1.62786	0.987	0.987	0	MQ
ITLN1	3.98725e-267	1.62054	0.509	0.439	7.97449e-264	MQ
PPM1H	0	1.61317	0.957	0.686	0	MQ
CKAP2L	0	1.61054	0.947	0.45	0	MQ
CCDC88A	0	1.59832	0.891	0.746	0	MQ
FTL	0	1.59227	0.963	0.901	0	MQ
PRCP	0	1.58672	0.736	0.692	0	MQ
ARHGEF11	0	1.58438	0.871	0.755	0	MQ
PLA2G4A	0	1.58024	0.779	0.76	0	MQ
SRXN1	0	1.57123	0.411	0.469	0	MQ
TFEC	0	1.55636	0.751	0.741	0	MQ
SIVA1	0	1.55377	0.737	0.545	0	MQ
ABCA1	0	1.5412	0.959	0.81	0	MQ
YBX1	0	1.54115	0.937	0.825	0	MQ
SMIM1	0	1.53256	0.541	0.401	0	MQ
F13A1	0	1.52931	0.866	0.848	0	MQ
EGR2	0	1.52675	0.661	0.694	0	MQ
CD9	0	1.5123	0.972	0.916	0	MQ
IRAK2	0	1.50834	0.879	0.678	0	MQ
RGS1	0	1.49453	0.833	0.611	0	MQ
SPINK2	0	1.4914	0.485	0.589	0	MQ
UBASH3B	0	1.48016	0.843	0.719	0	MQ
LILRB3	0	1.47547	0.883	0.805	0	MQ
TGFBI	0	1.47369	0.963	0.723	0	MQ
TNFAIP2	0	1.46795	0.653	0.502	0	MQ
SH3PXD2B	0	1.46604	0.87	0.827	0	MQ
PIR	0	1.46368	0.634	0.689	0	MQ
OSM	0	1.46062	0.749	0.558	0	MQ
FTH1	0	1.45297	0.999	0.995	0	MQ
RAPGEF5	0	1.4408	0.776	0.706	0	MQ
SERPINB6	0	1.43623	0.696	0.56	0	MQ
CTSB	0	1.43347	0.973	0.887	0	MQ
SKIL	0	1.41555	0.896	0.774	0	MQ
PDGFB	0	1.4022	0.501	0.392	0	MQ
TENT5A	0	1.39654	0.893	0.769	0	MQ
IL1RN	0	1.38998	0.863	0.853	0	MQ
SLC23A2	0	1.38725	0.858	0.661	0	MQ
GCLM	0	1.37753	0.852	0.777	0	MQ
SULF2	0	1.36044	0.709	0.76	0	MQ
RIN2	0	1.3593	0.833	0.83	0	MQ
TGFBR1	0	1.35748	0.862	0.818	0	MQ
PALLD	0	1.34782	0.787	0.863	0	MQ
PRR5L	0	1.34696	0.595	0.506	0	MQ
PSD3	0	1.34424	0.808	0.4	0	MQ
CKB	0	1.32455	0.725	0.654	0	MQ
BCL2A1	0	1.31966	0.8	0.668	0	MQ
BSG	0	1.311	0.776	0.601	0	MQ
RBP4	0	1.31003	0.738	0.554	0	MQ
KIF13B	0	1.29749	0.841	0.798	0	MQ
CERS6	0	1.29014	0.829	0.776	0	MQ
FRMD4B	0	1.28854	0.903	0.593	0	MQ
NEDD4L	0	1.28505	0.829	0.764	0	MQ
ASPH	0	1.27813	0.643	0.453	0	MQ
AGAP1	0	1.2724	0.876	0.611	0	MQ
ITGB2	0	1.26652	0.977	0.941	0	MQ
ITGB1	0	1.26307	0.938	0.8	0	MQ
LIPA	0	1.24887	0.751	0.641	0	MQ
PRKAR2B	0	1.24039	0.493	0.565	0	MQ
SLC44A1	0	1.23492	0.838	0.695	0	MQ
LPCAT2	0	1.2204	0.612	0.671	0	MQ
MAP4K3	0	1.21866	0.882	0.664	0	MQ
FDFT1	0	1.21855	0.625	0.7	0	MQ
USP54	0	1.21854	0.775	0.597	0	MQ
UAP1	0	1.21026	0.847	0.648	0	MQ
CLDN1	0	1.20829	0.642	0.6	0	MQ
IFI30	0	1.20544	0.891	0.702	0	MQ
SVIL	0	1.20247	0.941	0.93	0	MQ
OSBPL3	0	1.20234	0.838	0.728	0	MQ
RGS10	0	1.20148	0.922	0.791	0	MQ
CPEB3	0	1.20015	0.822	0.776	0	MQ
RNF213	0	1.20004	0.746	0.52	0	MQ
MAN1A1	0	1.19928	0.853	0.751	0	MQ
CLYBL	0	1.19545	0.574	0.587	0	MQ
IFI44L	0	1.19277	0.674	0.595	0	MQ
LPP	0	1.18976	0.898	0.83	0	MQ
GLIS3	0	1.18827	0.985	0.834	0	MQ
LAPTM5	0	1.18821	0.983	0.923	0	MQ
RRAS	0	1.17938	0.759	0.565	0	MQ
WDFY3	0	1.17888	0.96	0.917	0	MQ
CD33	0	1.17293	0.872	0.751	0	MQ
SLC38A6	0	1.15462	0.74	0.757	0	MQ
CCND2	0	1.15236	0.752	0.65	0	MQ
ABI3	0	1.14631	0.765	0.481	0	MQ
CFP	0	1.13351	0.859	0.808	0	MQ
BAG3	0	1.12876	0.716	0.499	0	MQ
FNDC3B	0	1.12823	0.966	0.908	0	MQ
FILIP1L	0	1.12118	0.812	0.675	0	MQ
CRELD2	0	1.12011	0.623	0.497	0	MQ
NAV1	0	1.11585	0.955	0.753	0	MQ
SORT1	0	1.11445	0.931	0.874	0	MQ
ZEB2	0	1.11098	0.936	0.708	0	MQ
PARD3B	0	1.11018	0.754	0.645	0	MQ
MGST3	0	1.10621	0.733	0.648	0	MQ
CD86	0	1.1034	0.593	0.439	0	MQ
CDC42EP3	0	1.10203	0.58	0.565	0	MQ
NFIA	0	1.09907	0.814	0.716	0	MQ
FGD6	0	1.09872	0.893	0.657	0	MQ
MREG	0	1.09027	0.468	0.402	0	MQ
TMEM14C	0	1.08865	0.945	0.769	0	MQ
MFHAS1	0	1.08572	0.589	0.492	0	MQ
PON2	0	1.08283	0.84	0.531	0	MQ
S100A10	0	1.07379	0.931	0.776	0	MQ
LPAR6	0	1.07128	0.75	0.602	0	MQ
TEX2	0	1.06978	0.85	0.646	0	MQ
SLC16A1	0	1.06875	0.858	0.761	0	MQ
EXOC6B	0	1.06801	0.897	0.828	0	MQ
REV3L	0	1.05713	0.855	0.753	0	MQ
SGPL1	0	1.0571	0.751	0.731	0	MQ
HSP90B1	0	1.0499	0.92	0.822	0	MQ
BST1	0	1.04129	0.831	0.738	0	MQ
SOX4	0	1.03996	0.612	0.393	0	MQ
PDIA4	0	1.03771	0.774	0.717	0	MQ
ST7	0	1.03538	0.603	0.672	0	MQ
SGK1	0	1.03088	0.592	0.708	0	MQ
DSTN	0	1.02885	0.512	0.714	0	MQ
ID1	0	1.02387	0.923	0.771	0	MQ
PBX3	0	1.01381	0.586	0.544	0	MQ
SDC4	0	1.01073	0.85	0.628	0	MQ
ZC3H12C	0	1.00694	0.87	0.763	0	MQ
BCL2L14	0	1.00646	0.483	0.606	0	MQ
CCR1	0	1.00397	0.766	0.656	0	MQ
CD83	0	1.00069	0.614	0.498	0	MQ
HMBS	0	0.997898	0.601	0.449	0	MQ
PVR	0	0.997108	0.894	0.81	0	MQ
BTRC	0	0.996072	0.859	0.615	0	MQ
ARHGAP39	0	0.992522	0.426	0.572	0	MQ
GPAT3	0	0.990754	0.854	0.828	0	MQ
BAZ2B	0	0.98681	0.941	0.871	0	MQ
UCP2	0	0.986426	0.972	0.955	0	MQ
MYO1E	0	0.981925	0.944	0.828	0	MQ
ABCB4	0	0.978401	0.751	0.559	0	MQ
PLSCR1	0	0.976921	0.742	0.662	0	MQ
SOD2	0	0.971056	0.866	0.632	0	MQ
COP1	0	0.968036	0.975	0.886	0	MQ
ARHGAP18	0	0.965378	0.647	0.564	0	MQ
ARHGEF3	0	0.96352	0.905	0.851	0	MQ
SCFD2	0	0.954788	0.836	0.734	0	MQ
TRPS1	0	0.953993	0.985	0.933	0	MQ
GPD2	0	0.953987	0.932	0.869	0	MQ
TJP1	0	0.953247	0.437	0.554	0	MQ
SNX9	0	0.941409	0.895	0.641	0	MQ
SLC11A1	0	0.940982	0.851	0.708	0	MQ
PTAFR	0	0.940285	0.853	0.782	0	MQ
CALR	0	0.93943	0.864	0.833	0	MQ
GAB2	0	0.93393	0.961	0.871	0	MQ
SERINC5	0	0.928184	0.652	0.622	0	MQ
RASSF3	0	0.927183	0.926	0.848	0	MQ
AK9	0	0.917522	0.819	0.464	0	MQ
NLRP3	0	0.917067	0.82	0.612	0	MQ
GCLC	0	0.902368	0.899	0.575	0	MQ
BCAR3	0	0.895448	0.713	0.458	0	MQ
ATF3	0	0.892193	0.758	0.691	0	MQ
HEY1	0	0.890508	0.626	0.45	0	MQ
SNX29	0	0.888944	0.934	0.72	0	MQ
ERMAP	0	0.888933	0.651	0.511	0	MQ
PLA2G16	0	0.88798	0.415	0.471	0	MQ
LRRK2	0	0.885489	0.864	0.738	0	MQ
CASP8	0	0.881869	0.763	0.681	0	MQ
ANO6	0	0.880687	0.858	0.747	0	MQ
ACSS2	0	0.880341	0.396	0.468	0	MQ
VRK2	0	0.873948	0.765	0.586	0	MQ
XAF1	0	0.871559	0.814	0.739	0	MQ
WDPCP	8.75672e-281	0.867519	0.584	0.533	1.75134e-277	MQ
THEMIS2	0	0.867061	0.516	0.565	0	MQ
GSTP1	0	0.866902	0.984	0.976	0	MQ
DENND1B	0	0.865832	0.938	0.887	0	MQ
FCER1G	0	0.86576	0.999	0.994	0	MQ
RANBP1	0	0.86165	0.852	0.664	0	MQ
CD200	0	0.859068	0.638	0.492	0	MQ
DEPTOR	0	0.855805	0.798	0.697	0	MQ
SDK1	0	0.855167	0.722	0.537	0	MQ
MGST1	0	0.8526	0.982	0.968	0	MQ
MAF	0	0.847909	0.932	0.717	0	MQ
HCAR2	7.58376e-208	0.842338	0.446	0.487	1.51675e-204	MQ
NRIP1	0	0.842286	0.87	0.835	0	MQ
CCDC171	5.37878e-92	0.841161	0.469	0.484	1.07576e-88	MQ
ATXN1	0	0.84099	0.922	0.793	0	MQ
PRKN	0	0.835165	0.717	0.553	0	MQ
CHN2	0	0.835019	0.908	0.719	0	MQ
PLAG1	0	0.829849	0.702	0.626	0	MQ
SGCD	0	0.826953	0.858	0.585	0	MQ
ISYNA1	0	0.824253	0.667	0.539	0	MQ
SBF2	0	0.823317	0.844	0.752	0	MQ
DIAPH2	0	0.821945	0.948	0.898	0	MQ
TPPP3	0	0.816893	0.371	0.559	0	MQ
DDX60	1.21584e-240	0.812102	0.632	0.605	2.43167e-237	MQ
NCF1	0	0.811676	0.922	0.921	0	MQ
LPIN2	0	0.799585	0.835	0.744	0	MQ
AOAH	0	0.796846	0.875	0.789	0	MQ
BAIAP2L1	0	0.793877	0.829	0.723	0	MQ
TMEM241	2.82E-322	0.792226	0.692	0.647	5.63E-319	MQ
DPYD	0	0.791332	0.982	0.929	0	MQ
RASAL2	0	0.788478	0.648	0.645	0	MQ
TYROBP	0	0.787455	0.999	0.992	0	MQ
ZNF710	0	0.787379	0.91	0.818	0	MQ
DNAH12	0	0.784472	0.709	0.675	0	MQ
MDFIC	0	0.782698	0.726	0.642	0	MQ
JAZF1	0	0.782543	0.634	0.726	0	MQ
SH3BGRL2	2.16847e-197	0.776762	0.547	0.471	4.33694e-194	MQ
MANF	0	0.770751	0.727	0.665	0	MQ
ELOVL6	6.03729e-302	0.770242	0.703	0.734	1.20746e-298	MQ
TMCC3	0	0.766971	0.74	0.56	0	MQ
FGD4	0	0.76652	0.977	0.942	0	MQ
GPR155	0	0.76632	0.677	0.664	0	MQ
IPMK	0	0.752691	0.918	0.832	0	MQ
NR4A3	0	0.749843	0.974	0.696	0	MQ
DUSP1	0	0.744297	0.962	0.883	0	MQ
DUSP10	0	0.737867	0.877	0.711	0	MQ
ACSL1	0	0.736729	0.772	0.746	0	MQ
TLR2	0	0.732544	0.725	0.599	0	MQ
ADGRG6	0	0.731694	0.467	0.6	0	MQ
NF1	0	0.728066	0.83	0.766	0	MQ
CEBPB	0	0.716392	0.677	0.585	0	MQ
AHNAK	0	0.714345	0.956	0.9	0	MQ
GPR65	0	0.708337	0.762	0.602	0	MQ
FNDC3A	0	0.704362	0.87	0.804	0	MQ
ABCA5	0	0.704259	0.839	0.515	0	MQ
MARCKS	0	0.701934	0.833	0.675	0	MQ
XDH	0	0.701251	0.985	0.963	0	MQ
SQSTM1	0	0.699792	0.719	0.677	0	MQ
PNP	0	0.697563	0.936	0.816	0	MQ
HYCC1	0	0.695507	0.815	0.766	0	MQ
TNFRSF21	0	0.694604	0.727	0.691	0	MQ
MYO6	0	0.693882	0.611	0.592	0	MQ
RHOB	0	0.692186	0.934	0.753	0	MQ
XBP1	0	0.692112	0.723	0.674	0	MQ
GYPC	0	0.686537	0.89	0.486	0	MQ
ICAM1	0	0.682143	0.84	0.681	0	MQ
ID3	0	0.680942	0.624	0.531	0	MQ
CENPU	0	0.677257	0.827	0.586	0	MQ
EPSTI1	0	0.667984	0.856	0.781	0	MQ
CADM1	0	0.660219	0.971	0.641	0	MQ
TALDO1	0	0.660054	0.983	0.954	0	MQ
ZCWPW2	1.81086e-182	0.658529	0.483	0.415	3.62171e-179	MQ
VIM	0	0.657697	0.992	0.984	0	MQ
S100A1	0	0.651072	0.575	0.672	0	MQ
CYRIA	0	0.649367	0.728	0.627	0	MQ
PHLPP1	0	0.647827	0.792	0.708	0	MQ
HOMER1	0	0.645429	0.828	0.639	0	MQ
TSC22D2	0	0.643648	0.913	0.825	0	MQ
MAST2	0	0.640337	0.794	0.669	0	MQ
HSD11B1	0	0.633531	0.8	0.718	0	MQ
MYLK	0	0.631859	0.502	0.391	0	MQ
TUBB	0	0.6302	0.849	0.766	0	MQ
IFI47	0	0.63012	0.572	0.619	0	MQ
LRRC69	0	0.628948	0.739	0.574	0	MQ
HSP90AB1	0	0.628777	0.978	0.887	0	MQ
DGKH	0	0.628051	0.847	0.806	0	MQ
PRDM1	0	0.624078	0.843	0.647	0	MQ
HCK	0	0.612884	0.957	0.829	0	MQ
PDE5A	0	0.608357	0.74	0.595	0	MQ
CREM	0	0.607847	0.925	0.629	0	MQ
RFX2	0	0.60174	0.945	0.83	0	MQ
DYNLT2B	0	0.591866	0.297	0.421	0	MQ
HSPA1A	0	0.580477	0.759	0.545	0	MQ
GPHN	0	0.57827	0.808	0.751	0	MQ
CPEB4	0	0.577976	0.874	0.857	0	MQ
RGCC	0	0.57734	0.798	0.757	0	MQ
SLC43A2	0	0.574985	0.823	0.794	0	MQ
PLA2G7	0	0.566261	0.763	0.769	0	MQ
MTM1	0	0.564474	0.81	0.713	0	MQ
NCKAP5	0	0.563947	0.871	0.652	0	MQ
TANC1	0	0.563733	0.912	0.741	0	MQ
RBPMS	0	0.55474	0.904	0.567	0	MQ
RIMS2	2.45582e-124	0.55193	0.697	0.7	4.91164e-121	MQ
SAMD9	0	0.548501	0.746	0.671	0	MQ
ETS2	0	0.546604	0.948	0.787	0	MQ
SNX30	0	0.545731	0.745	0.748	0	MQ
CUNH19ORF33	0	0.545657	0.536	0.752	0	MQ
NOD2	0	0.543814	0.905	0.797	0	MQ
RPS6KA3	0	0.529724	0.92	0.779	0	MQ
PLEKHN1	0	0.528428	0.463	0.604	0	MQ
GPX1	0	0.523048	0.981	0.955	0	MQ
TXNIP	0	0.522826	0.957	0.925	0	MQ
MSRB3	0	0.520905	0.87	0.793	0	MQ
IRF8	0	0.520475	0.76	0.61	0	MQ
NFIL3	0	0.517099	0.861	0.814	0	MQ
TLN2	3.23632e-156	0.516279	0.415	0.443	6.47263e-153	MQ
CYBB	0	0.513856	0.946	0.93	0	MQ
MEF2A	0	0.511741	0.888	0.834	0	MQ
SFMBT2	0	0.511232	0.899	0.796	0	MQ
FLNA	0	0.511047	0.975	0.972	0	MQ
TAGLN2	0	0.510309	0.942	0.905	0	MQ
RAB31	0	0.510279	0.984	0.932	0	MQ
PRDX2	0	0.509037	0.79	0.754	0	MQ
PLXNA4	0	0.507073	0.844	0.626	0	MQ
KIAA1958	0	0.500206	0.765	0.589	0	MQ
CD97	0	0.498619	0.744	0.44	0	MQ
BRAF	0	0.498343	0.885	0.783	0	MQ
ARL5B	0	0.491942	0.861	0.646	0	MQ
PLAUR	0	0.491526	0.811	0.849	0	MQ
APBB2	0	0.491276	0.721	0.606	0	MQ
MAP3K2	0	0.490121	0.904	0.783	0	MQ
UPP1	0	0.480819	0.887	0.906	0	MQ
ASAP2	2.86139e-269	0.478943	0.714	0.628	5.72278e-266	MQ
SLC16A10	4.37E-310	0.47604	0.865	0.868	8.75111e-307	MQ
KIAA0825	0	0.474839	0.822	0.727	0	MQ
SOD1	0	0.474061	0.87	0.727	0	MQ
BOP69-GR01	0	0.472003	0.907	0.742	0	MQ
LST1	0	0.467613	0.939	0.901	0	MQ
HECW2	0	0.466166	0.691	0.496	0	MQ
CD200R1	0	0.462358	0.645	0.788	0	MQ
RBMS1	0	0.459114	0.953	0.933	0	MQ
UBC	0	0.458196	0.821	0.83	0	MQ
AOPEP	0	0.457104	0.956	0.778	0	MQ
VAV2	0	0.455756	0.89	0.755	0	MQ
NCL	0	0.455164	0.857	0.821	0	MQ
FARS2	0	0.450387	0.69	0.691	0	MQ
ANXA2	0	0.44868	0.977	0.969	0	MQ
SMYD3	0	0.447299	0.802	0.694	0	MQ
NME1	0	0.44424	0.925	0.844	0	MQ
GLRX5	0	0.443568	0.736	0.621	0	MQ
CNR2	0	0.43457	0.814	0.733	0	MQ
HAVCR2	0	0.434113	0.889	0.419	0	MQ
LCP1	0	0.430838	0.998	0.995	0	MQ
PHTF2	3.5226e-182	0.430265	0.705	0.725	7.04519e-179	MQ
NCOA7	0	0.429231	0.688	0.644	0	MQ
RBPJ	0	0.427767	0.904	0.828	0	MQ
RUFY3	0	0.427143	0.909	0.853	0	MQ
GPCPD1	0	0.426739	0.863	0.86	0	MQ
ACTB	0	0.424451	0.999	0.999	0	MQ
TBC1D5	3.07536e-305	0.420919	0.879	0.856	6.15073e-302	MQ
MET	0	0.414951	0.886	0.61	0	MQ
AAK1	0	0.414091	0.789	0.778	0	MQ
PELI2	4.84762e-214	0.412747	0.762	0.735	9.69525e-211	MQ
ISG15	6.22216e-136	0.405496	0.501	0.548	1.24443e-132	MQ
ETV6	0	0.404408	0.938	0.864	0	MQ
SLC28A2	0	0.402243	0.948	0.874	0	MQ
UBE2L6	0	0.401582	0.528	0.601	0	MQ
SNTB1	0	0.39859	0.884	0.74	0	MQ
TIAM1	0	0.398238	0.89	0.763	0	MQ
IFRD1	0	0.390574	0.884	0.758	0	MQ
PAG1	0	0.380263	0.977	0.919	0	MQ
CAMK2D	0	0.378803	0.909	0.728	0	MQ
MAST4	0	0.3763	0.813	0.68	0	MQ
FABP5	0	0.374868	0.946	0.979	0	MQ
SLC20A1	0	0.373701	0.764	0.625	0	MQ
EMILIN2	0	0.373652	0.903	0.857	0	MQ
ANGPTL1	3.52E-321	0.370373	0.728	0.624	7.05E-318	MQ
GALNT7	0	0.368442	0.759	0.665	0	MQ
RASGEF1B	0	0.365185	0.767	0.588	0	MQ
CCSER2	8.54148e-258	0.364631	0.772	0.697	1.7083e-254	MQ
EPB41L2	6.17457e-288	0.364463	0.832	0.798	1.23491e-284	MQ
BCL2L1	1.17814e-157	0.362706	0.628	0.613	2.35629e-154	MQ
NAPSA	0	0.351711	0.833	0.802	0	MQ
FOS	0	0.346572	0.971	0.864	0	MQ
CPD	0	0.344409	0.908	0.84	0	MQ
DDIT3	0	0.344328	0.603	0.65	0	MQ
EXT1	0	0.343736	0.915	0.881	0	MQ
DNM3	0	0.338558	0.865	0.563	0	MQ
FOSB	0	0.33739	0.962	0.738	0	MQ
DENND4A	0	0.336507	0.995	0.985	0	MQ
MALT1	0	0.335347	0.945	0.784	0	MQ
SPRED2	2.75085e-179	0.333661	0.792	0.724	5.5017e-176	MQ
ARL6IP1	0	0.329638	0.931	0.876	0	MQ
KIF1B	0	0.329543	0.882	0.792	0	MQ
CDYL2	0	0.329012	0.828	0.703	0	MQ
CDIN1	0	0.328814	0.703	0.451	0	MQ
RPL10	0	0.328287	0.993	0.949	0	MQ
ALDH2	0	0.326853	0.812	0.732	0	MQ
PPP1R12B	0	0.323679	0.812	0.686	0	MQ
BTBD9	0	0.322454	0.893	0.765	0	MQ
SCAPER	0	0.32172	0.878	0.72	0	MQ
SEC24A	0	0.321368	0.932	0.762	0	MQ
BOP69-GP10	0	0.320107	0.996	0.971	0	MQ
UVRAG	0	0.318729	0.922	0.841	0	MQ
NR4A2	0	0.318607	0.988	0.762	0	MQ
F2RL2	0	0.318589	0.853	0.889	0	MQ
S100A11	0	0.316303	0.999	0.998	0	MQ
ATG10	1.83164e-140	0.316208	0.657	0.622	3.66327e-137	MQ
SCMH1	0	0.313822	0.735	0.563	0	MQ
RTP4	0	0.311735	0.606	0.455	0	MQ
HSPA5	0	0.310225	0.951	0.936	0	MQ
TSPAN12	0	0.30983	0.763	0.669	0	MQ
TREM1	0	0.308725	0.962	0.933	0	MQ
EEIG2	0	0.301922	0.82	0.72	0	MQ
ARHGAP17	1.70104e-219	0.301906	0.851	0.807	3.40207e-216	MQ
PTPRK	0	0.301642	0.936	0.498	0	MQ
RNF19B	0	0.300375	0.885	0.753	0	MQ
UMAD1	7.4015e-196	0.296234	0.847	0.817	1.4803e-192	MQ
STK10	4.95382e-181	0.295617	0.844	0.827	9.90764e-178	MQ
PCNA	0	0.292042	0.774	0.653	0	MQ
SASH1	0	0.286086	0.842	0.598	0	MQ
SMARCAL1	2.59652e-300	0.284424	0.842	0.824	5.19305e-297	MQ
RAN	0	0.284228	0.729	0.631	0	MQ
RPS6KA2	0	0.278669	0.856	0.673	0	MQ
HERPUD1	3.23527e-227	0.274229	0.77	0.695	6.47054e-224	MQ
CD44	0	0.272354	0.998	0.994	0	MQ
RABGEF1	0	0.264714	0.898	0.754	0	MQ
BOP69-GP06	0	0.263269	0.938	0.878	0	MQ
DNAJB1	0	0.259822	0.774	0.593	0	MQ
ADRB2	2.10763e-213	0.257597	0.709	0.703	4.21526e-210	MQ

## Sheet: DC
Supplementary Table 3. List of differentially expressed genes (DEGs) used for major cell-type annotation. Related to Fig. 2. Abbreviations: T, T cells; NK, Natural killer cells; B, B cells; PC, Plasma cells; MQ, macrophages; DC, dendritic cells; HSC, hematopoietic stem cells; Myeloid_prog, Myeloid progenitor cells; AT, Pulmonary alveolar type I and type II cells; Ciliated, Ciliated cells; Endothe…
Gene	p_val	avg_log2FC	pct.1	pct.2	p_val_adj	Cluster
PKIB	0	7.24855	0.963	0.272	0	DC
FSCN1	0	6.62043	0.971	0.507	0	DC
ENOX1	0	5.535	0.937	0.254	0	DC
NCKAP5	0	5.46778	0.984	0.702	0	DC
ZBTB46	0	5.08745	0.902	0.701	0	DC
HAVCR2	0	5.06654	0.906	0.53	0	DC
AKT3	0	5.03215	0.933	0.702	0	DC
CUNH1ORF54	0	4.99729	0.336	0.489	0	DC
VRK1	0	4.996	0.992	0.669	0	DC
CADM1	0	4.82255	0.692	0.722	0	DC
FLT3	0	4.51684	0.99	0.762	0	DC
VRK2	0	4.47786	0.915	0.626	0	DC
FMNL2	0	4.23454	0.989	0.822	0	DC
PLCB4	0	4.20606	0.967	0.766	0	DC
PLA2G2D	0	4.16564	0.958	0.618	0	DC
CDC14A	0	4.13032	0.982	0.79	0	DC
ITGAE	0	4.02891	0.892	0.711	0	DC
CD180	0	3.94138	0.859	0.586	0	DC
PTPRO	0	3.91634	0.984	0.622	0	DC
TRERF1	0	3.9138	0.961	0.745	0	DC
RASGEF1B	0	3.86869	0.963	0.629	0	DC
GPR34	0	3.79632	0.967	0.591	0	DC
TBC1D4	0	3.72414	0.966	0.536	0	DC
GARNL3	0	3.71249	0.828	0.723	0	DC
FNBP1L	0	3.65425	0.852	0.764	0	DC
MREG	0	3.6344	0.827	0.414	0	DC
ASAP2	0	3.62825	0.956	0.646	0	DC
IRF8	0	3.561	0.98	0.643	0	DC
USP18	0	3.54106	0.86	0.538	0	DC
CD4	0	3.49402	0.96	0.518	0	DC
CCND1	0	3.47911	0.483	0.575	0	DC
HLA-DQB1	0	3.46058	0.995	0.751	0	DC
SLA2	0	3.43191	0.978	0.775	0	DC
HLA-DRA	0	3.42249	0.995	0.793	0	DC
TCF4	0	3.38199	0.993	0.868	0	DC
GEM	0	3.35057	0.764	0.485	0	DC
NR4A3	0	3.328	0.916	0.762	0	DC
PRCP	0	3.30025	0.948	0.701	0	DC
TRAF1	0	3.29909	0.884	0.629	0	DC
P2RY14	0	3.28274	0.969	0.583	0	DC
GPR132	0	3.27013	0.929	0.513	0	DC
CYRIA	0	3.18699	0.923	0.649	0	DC
SLC30A4	0	3.16968	0.944	0.708	0	DC
ZNF608	0	3.16899	0.842	0.755	0	DC
FCHSD2	0	3.16082	0.996	0.753	0	DC
CIITA	0	3.15518	0.882	0.649	0	DC
PDGFA	0	3.14012	0.901	0.636	0	DC
SLC22A15	0	3.13951	0.988	0.692	0	DC
CD83	0	3.12866	0.94	0.522	0	DC
LARGE1	0	3.12606	0.981	0.795	0	DC
SDK1	0	3.1083	0.944	0.578	0	DC
ARHGAP24	0	3.1074	0.781	0.772	0	DC
ELOVL6	0	3.06335	0.885	0.725	0	DC
SH3BP4	0	3.03862	0.877	0.587	0	DC
CXCR3	0	3.03784	0.737	0.379	0	DC
CUNH1ORF21	0	3.03292	0.659	0.564	0	DC
RUNX3	0	3.0274	0.968	0.704	0	DC
OTULINL	0	2.99749	0.944	0.662	0	DC
NRP1	0	2.9775	0.909	0.635	0	DC
HLA-DOB	0	2.96838	0.975	0.75	0	DC
RGS18	0	2.93371	0.92	0.716	0	DC
CLDN1	0	2.92358	0.779	0.609	0	DC
PBX3	0	2.92006	0.944	0.55	0	DC
NAPB	0	2.91194	0.715	0.623	0	DC
PMAIP1	0	2.91187	0.983	0.796	0	DC
DAPK1	0	2.90586	0.984	0.737	0	DC
IFITM3	0	2.88792	0.873	0.513	0	DC
JAML	0	2.87751	0.941	0.562	0	DC
PLA2G16	0	2.86496	0.545	0.456	0	DC
SPNS3	0	2.85237	0.95	0.766	0	DC
ZC3H12C	0	2.84135	0.902	0.788	0	DC
DNM3	0	2.81291	0.748	0.635	0	DC
CD74	0	2.80318	0.998	0.713	0	DC
ZNF827	0	2.80249	0.905	0.718	0	DC
CARD11	0	2.79177	0.939	0.645	0	DC
BCAR3	0	2.77404	0.911	0.516	0	DC
HLA-DOA	0	2.77235	0.889	0.628	0	DC
SLC22A23	0	2.7581	0.936	0.553	0	DC
UNC13B	0	2.72737	0.922	0.52	0	DC
SIK1	0	2.70817	0.849	0.576	0	DC
CNTN5	1.35387e-211	2.70123	0.898	0.707	2.70774e-208	DC
RNF150	0	2.69448	0.988	0.684	0	DC
TBC1D9	0	2.68945	0.909	0.653	0	DC
CKB	0	2.68726	0.752	0.67	0	DC
RAPH1	0	2.68231	0.883	0.615	0	DC
TEX2	0	2.67706	0.946	0.693	0	DC
SNX9	0	2.67065	0.931	0.7	0	DC
ERN1	0	2.65528	0.975	0.799	0	DC
BLTP1	0	2.65363	0.997	0.876	0	DC
PHLDA3	0	2.64437	0.852	0.659	0	DC
SASH1	4.94E-324	2.6346	0.862	0.655	9.88E-321	DC
BCL2L14	0	2.63332	0.548	0.576	0	DC
SERPINB6	0	2.58613	0.901	0.59	0	DC
RAMP1	1.82673e-63	2.58535	0.361	0.316	3.65347e-60	DC
SLC9A9	0	2.58131	0.917	0.807	0	DC
GAS7	0	2.57553	0.979	0.74	0	DC
NCOA7	0	2.56738	0.961	0.652	0	DC
SH3RF1	0	2.5663	0.903	0.529	0	DC
AXL	0	2.56511	0.978	0.569	0	DC
MYO1E	0	2.56417	0.994	0.855	0	DC
TCF12	0	2.5565	0.992	0.815	0	DC
FRMD4B	0	2.55519	0.948	0.665	0	DC
CAMK1D	0	2.55151	0.998	0.775	0	DC
MAST4	0	2.5486	0.762	0.712	0	DC
WDFY4	0	2.53687	0.986	0.828	0	DC
TBC1D8	0	2.52656	0.953	0.791	0	DC
PDE5A	3.53539e-211	2.52504	0.704	0.629	7.07078e-208	DC
ETV6	0	2.52252	0.997	0.881	0	DC
LRBA	0	2.52144	0.984	0.837	0	DC
UVRAG	0	2.52112	0.996	0.859	0	DC
ARHGAP23	0	2.51993	0.95	0.399	0	DC
SNTB1	0	2.5199	0.956	0.773	0	DC
MCOLN2	0	2.51176	0.915	0.698	0	DC
TNS3	8.07434e-264	2.50658	0.794	0.624	1.61487e-260	DC
NCALD	0	2.50217	0.968	0.774	0	DC
MAP3K1	0	2.49573	0.989	0.809	0	DC
MLF1	5.39946e-195	2.49196	0.608	0.506	1.07989e-191	DC
HOMER1	0	2.49013	0.904	0.683	0	DC
TXNDC16	0	2.48767	0.605	0.622	0	DC
CALCRL	0	2.48616	0.9	0.587	0	DC
DOCK4	0	2.47232	0.975	0.617	0	DC
RASAL2	0	2.47142	0.885	0.644	0	DC
RUBCN	1.0891e-288	2.4702	0.819	0.517	2.17819e-285	DC
CCR2	0	2.46956	0.862	0.814	0	DC
SLFN12	1.07239e-218	2.46335	0.806	0.419	2.14478e-215	DC
CTTNBP2NL	0	2.45841	0.871	0.677	0	DC
TJP1	0	2.45256	0.978	0.521	0	DC
BATF3	1.18415e-267	2.44536	0.453	0.479	2.36831e-264	DC
CCND2	0	2.44498	0.991	0.672	0	DC
ST6GALNAC3	0	2.44232	0.8	0.647	0	DC
CCR6	0	2.44072	0.815	0.677	0	DC
CLNK	0	2.43611	0.901	0.784	0	DC
SNX24	0	2.41683	0.99	0.816	0	DC
EPB41L2	0	2.41402	0.995	0.804	0	DC
LPCAT2	0	2.41333	0.734	0.656	0	DC
CASK	0	2.40163	0.978	0.722	0	DC
TRPS1	0	2.39875	0.994	0.945	0	DC
SPAG9	0	2.39703	0.998	0.909	0	DC
RETREG1	0	2.39123	0.978	0.72	0	DC
RANBP17	0	2.38827	0.913	0.707	0	DC
LRRK2	0	2.38267	0.895	0.768	0	DC
CTNNA3	0	2.37809	0.377	0.611	0	DC
MVB12B	0	2.36539	0.933	0.699	0	DC
NUCB2	3.02513e-178	2.34704	0.713	0.562	6.05027e-175	DC
AHR	0	2.33939	0.639	0.671	0	DC
ZDHHC14	0	2.33524	0.974	0.706	0	DC
TRPC1	3.48005e-156	2.33502	0.701	0.555	6.96011e-153	DC
LY86	0	2.32361	0.939	0.573	0	DC
UST	0	2.32076	0.958	0.791	0	DC
GPR171	0	2.315	0.899	0.559	0	DC
KIAA0825	0	2.31247	0.961	0.748	0	DC
KLRB1	0	2.30038	0.81	0.46	0	DC
SULF2	0	2.2975	0.728	0.747	0	DC
MAP2K6	3.34E-319	2.29673	0.884	0.471	6.68E-316	DC
ZNF710	0	2.29253	0.984	0.839	0	DC
SLC4A7	0	2.2904	0.975	0.824	0	DC
NAV1	0	2.27311	0.975	0.8	0	DC
BCL11A	0	2.26907	0.892	0.671	0	DC
STOX2	0	2.26809	0.937	0.568	0	DC
SPIRE1	0	2.26259	0.975	0.634	0	DC
NFKB1	0	2.25656	0.997	0.828	0	DC
MYO6	9.35324e-308	2.24706	0.657	0.596	1.87065e-304	DC
P2RY10	0	2.24221	0.965	0.603	0	DC
PLEKHA5	0	2.22933	0.919	0.794	0	DC
MED12L	0	2.2255	0.929	0.71	0	DC
SLC44A1	0	2.21478	0.977	0.728	0	DC
RGS10	0	2.21355	0.981	0.821	0	DC
MEF2A	0	2.2069	0.997	0.846	0	DC
SLC1A5	2.78048e-184	2.19525	0.688	0.506	5.56095e-181	DC
ZFP36L1	0	2.17691	0.993	0.863	0	DC
SPRED1	0	2.17513	0.847	0.554	0	DC
MARCKSL1	2.66592e-214	2.1748	0.758	0.6	5.33184e-211	DC
PIK3R6	0	2.17333	0.968	0.829	0	DC
CDA	1.79435e-220	2.17184	0.81	0.48	3.58869e-217	DC
GPR183	9.14648e-288	2.17182	0.775	0.59	1.8293e-284	DC
NDRG1	0	2.16866	0.939	0.795	0	DC
B4GALNT1	0	2.16453	0.904	0.709	0	DC
ASAP1	0	2.16233	0.928	0.851	0	DC
ICAM1	0	2.15471	0.949	0.717	0	DC
DENND1B	0	2.14542	0.998	0.898	0	DC
RAI1	0	2.13903	0.945	0.788	0	DC
PPP1R12B	0	2.13696	0.94	0.714	0	DC
GPM6B	1.35401e-285	2.13457	0.938	0.749	2.70802e-282	DC
BCL2A1	0	2.1323	0.811	0.699	0	DC
TGFBI	0	2.13079	0.732	0.782	0	DC
ST3GAL3	3.26468e-147	2.13002	0.606	0.559	6.52936e-144	DC
MAP4	0	2.12914	0.982	0.851	0	DC
OSBPL11	0	2.12177	0.939	0.82	0	DC
LMTK2	0	2.12062	0.868	0.701	0	DC
ABI3	0	2.1175	0.565	0.55	0	DC
PSD3	0	2.1142	0.915	0.495	0	DC
MYO1D	2.10E-321	2.10528	0.831	0.799	4.21E-318	DC
VAV2	0	2.09919	0.877	0.787	0	DC
RBPJ	0	2.08568	0.973	0.845	0	DC
PLTP	0	2.08058	0.969	0.462	0	DC
BTBD9	0	2.07549	0.986	0.794	0	DC
ZNF652	0	2.07413	0.963	0.707	0	DC
DOCK10	0	2.07111	0.999	0.824	0	DC
SETBP1	0	2.06063	0.916	0.765	0	DC
KYNU	0	2.04212	0.823	0.665	0	DC
CDKN2A	7.03542e-25	2.03365	0.65	0.603	1.40708e-21	DC
FRMD5	3.4047e-307	2.02416	0.895	0.595	6.8094e-304	DC
N4BP2L1	0	2.01245	0.948	0.841	0	DC
DDAH2	1.00373e-288	2.00818	0.934	0.618	2.00747e-285	DC
SDC2	0	2.00508	0.757	0.697	0	DC
ST7	0	1.99124	0.947	0.652	0	DC
SLCO5A1	8.59764e-148	1.98982	0.765	0.71	1.71953e-144	DC
PRKCZ	1.06226e-233	1.98323	0.927	0.664	2.12452e-230	DC
REL	0	1.97974	0.982	0.779	0	DC
KIF23	6.61776e-164	1.97472	0.758	0.579	1.32355e-160	DC
SLC8A1	0	1.97367	0.975	0.671	0	DC
CAMK2D	0	1.97245	0.909	0.771	0	DC
TG	0	1.97053	0.969	0.82	0	DC
PRKAR2B	1.74995e-191	1.97051	0.795	0.545	3.49989e-188	DC
PKIG	0	1.97045	0.958	0.573	0	DC
RGS1	0	1.97006	0.886	0.663	0	DC
TMEM123	0	1.9596	0.98	0.786	0	DC
ARHGAP39	3.21794e-207	1.95742	0.807	0.534	6.43589e-204	DC
PPM1H	0	1.95732	0.986	0.75	0	DC
JARID2	0	1.955	0.994	0.892	0	DC
CLEC12A	0	1.94938	0.95	0.491	0	DC
IRAK2	0	1.94814	0.99	0.725	0	DC
SERPINI1	4.1758e-202	1.93967	0.882	0.673	8.35159e-199	DC
PDCD1LG2	7.75432e-303	1.92664	0.943	0.555	1.55086e-299	DC
MAP4K3	0	1.91927	0.984	0.714	0	DC
SLAMF9	1.74049e-269	1.91419	0.817	0.507	3.48098e-266	DC
PHOSPHO1	9.0227e-184	1.91336	0.903	0.817	1.80454e-180	DC
BAIAP2L1	0	1.91159	0.974	0.747	0	DC
SYT14	4.98327e-307	1.90454	0.913	0.571	9.96654e-304	DC
RABGAP1L	0	1.89019	1	0.96	0	DC
TFRC	1.21888e-198	1.885	0.817	0.599	2.43776e-195	DC
IFI30	0	1.88139	0.983	0.746	0	DC
DIAPH2	0	1.87092	0.998	0.91	0	DC
ATRNL1	0	1.85712	0.969	0.878	0	DC
ASCC3	0	1.85599	0.991	0.728	0	DC
HIP1	0	1.84709	0.894	0.65	0	DC
DIP2C	0	1.84191	0.97	0.726	0	DC
HECW2	1.423e-79	1.83953	0.516	0.544	2.84599e-76	DC
CTSH	0	1.82423	0.982	0.636	0	DC
HS2ST1	2.16595e-239	1.82018	0.874	0.642	4.33189e-236	DC
SND1	0	1.81222	0.986	0.851	0	DC
FAM184A	5.05686e-119	1.80861	0.631	0.587	1.01137e-115	DC
PALM2AKAP2	4.74289e-129	1.80248	0.628	0.59	9.48579e-126	DC
IRF7	3.73836e-71	1.80132	0.527	0.413	7.47672e-68	DC
NIBAN1	0	1.79704	0.969	0.767	0	DC
ARHGAP26	0	1.78392	0.994	0.916	0	DC
ERC1	0	1.7823	0.92	0.745	0	DC
AGAP1	6.52943e-302	1.77694	0.93	0.673	1.30589e-298	DC
NOD2	0	1.77674	0.984	0.822	0	DC
HDAC9	0	1.77538	0.916	0.898	0	DC
AKAP13	0	1.76933	0.997	0.925	0	DC
PELI2	2.05026e-307	1.76887	0.869	0.74	4.10052e-304	DC
GALNT7	2.45167e-290	1.75915	0.867	0.686	4.90335e-287	DC
ZNF296	0	1.75677	0.564	0.683	0	DC
CA8	4.75479e-283	1.75233	0.466	0.589	9.50957e-280	DC
MEF2C	9.14829e-192	1.74054	0.863	0.684	1.82966e-188	DC
ITGA4	0	1.72675	0.989	0.911	0	DC
YAF2	0	1.72053	0.971	0.764	0	DC
LGALS3BP	9.8474e-244	1.71933	0.916	0.636	1.96948e-240	DC
DENND5B	2.88081e-167	1.71078	0.854	0.673	5.76162e-164	DC
CHN2	0	1.71026	0.936	0.763	0	DC
KLHL32	4.84741e-249	1.70977	0.938	0.573	9.69481e-246	DC
KCNJ13	3.52397e-145	1.7048	0.901	0.652	7.04793e-142	DC
GFOD1	2.17909e-189	1.69962	0.858	0.769	4.35817e-186	DC
AP1S3	2.25062e-163	1.69829	0.807	0.486	4.50124e-160	DC
ABI2	3.5002e-101	1.69653	0.7	0.675	7.00041e-98	DC
TEX14	4.42169e-141	1.69415	0.899	0.759	8.84339e-138	DC
PCNX1	0	1.69342	0.995	0.876	0	DC
FGL2	0	1.69317	0.95	0.836	0	DC
CREB5	8.52583e-193	1.69044	0.839	0.73	1.70517e-189	DC
SNX30	3.51467e-257	1.68952	0.764	0.747	7.02934e-254	DC
ALCAM	0	1.68694	0.996	0.812	0	DC
TFDP2	1.82423e-290	1.68322	0.943	0.607	3.64846e-287	DC
SPRED2	4.78182e-153	1.6795	0.882	0.74	9.56365e-150	DC
PLEKHG1	6.18181e-130	1.67654	0.546	0.621	1.23636e-126	DC
ST8SIA4	0	1.67394	0.971	0.857	0	DC
CHD9	0	1.67347	0.982	0.739	0	DC
BAG3	6.90094e-44	1.67206	0.559	0.552	1.38019e-40	DC
CEP78	3.82532e-154	1.66422	0.827	0.564	7.65065e-151	DC
ARHGAP6	9.37792e-144	1.65962	0.754	0.496	1.87558e-140	DC
STARD13	1.75417e-237	1.65312	0.539	0.597	3.50834e-234	DC
NSMAF	0	1.65228	0.905	0.788	0	DC
RNF213	4.66E-316	1.6442	0.431	0.576	9.32E-313	DC
PIK3R1	0	1.64352	0.982	0.862	0	DC
CXCR6	5.27719e-149	1.63485	0.899	0.687	1.05544e-145	DC
FOSB	0	1.62489	0.793	0.792	0	DC
SMG7	0	1.62332	0.992	0.848	0	DC
FUT8	1.22886e-285	1.62188	0.856	0.703	2.45772e-282	DC
SCAPER	0	1.61951	0.967	0.756	0	DC
ABCA5	7.3023e-99	1.6133	0.796	0.591	1.46046e-95	DC
MILR1	7.38827e-292	1.61091	0.961	0.795	1.47765e-288	DC
CD40	7.91371e-181	1.60884	0.734	0.618	1.58274e-177	DC
BASP1	3.70177e-226	1.60509	0.88	0.691	7.40355e-223	DC
C9ORF72	0	1.59847	0.906	0.837	0	DC
TENT5C	5.46095e-242	1.5974	0.928	0.675	1.09219e-238	DC
SYT11	1.70469e-170	1.59706	0.813	0.652	3.40937e-167	DC
MPEG1	7.59617e-284	1.59537	0.985	0.888	1.51923e-280	DC
ARHGAP42	7.79544e-163	1.59059	0.861	0.599	1.55909e-159	DC
ACER3	0	1.58634	0.491	0.759	0	DC
GPHN	0	1.58257	0.951	0.763	0	DC
PDLIM5	0	1.57444	0.961	0.845	0	DC
PDGFB	2.53651e-205	1.56447	0.793	0.415	5.07302e-202	DC
FARS2	1.15401e-288	1.56365	0.961	0.688	2.30803e-285	DC
MALT1	0	1.56015	0.992	0.821	0	DC
CD8A	3.53063e-48	1.55844	0.524	0.464	7.06127e-45	DC
ARL4C	0	1.55745	0.972	0.811	0	DC
AUTS2	9.00954e-79	1.55362	0.813	0.67	1.80191e-75	DC
NFAT5	0	1.55236	0.956	0.867	0	DC
EVI2A	5.16662e-197	1.55066	0.801	0.699	1.03332e-193	DC
PDE7A	1.79833e-166	1.54864	0.956	0.826	3.59666e-163	DC
BHLHE40	1.17958e-249	1.54859	0.942	0.761	2.35915e-246	DC
JAK2	0	1.54825	0.963	0.898	0	DC
CPVL	7.48312e-175	1.54039	0.911	0.649	1.49662e-171	DC
NF1	0	1.53756	0.969	0.78	0	DC
TRAF3	0	1.53603	0.956	0.819	0	DC
CSRNP3	5.27744e-50	1.52877	0.565	0.625	1.05549e-46	DC
NXPE2	4.69E-321	1.52804	0.986	0.859	9.39E-318	DC
HERC1	0	1.52757	0.992	0.823	0	DC
RAP1GDS1	1.72288e-240	1.52566	0.946	0.735	3.44576e-237	DC
CDK6	0	1.52494	0.873	0.826	0	DC
ARHGAP18	7.00489e-243	1.52166	0.92	0.581	1.40098e-239	DC
CEP128	3.68316e-240	1.52143	0.889	0.729	7.36631e-237	DC
GSAP	0	1.51906	0.978	0.835	0	DC
GLG1	0	1.51902	0.984	0.828	0	DC
SEMA7A	4.32088e-127	1.51625	0.69	0.714	8.64177e-124	DC
LPAR6	8.18953e-176	1.51012	0.809	0.636	1.63791e-172	DC
RUNX2	3.58845e-187	1.50782	0.975	0.743	7.17691e-184	DC
FHL2	2.46569e-120	1.50666	0.393	0.514	4.93138e-117	DC
SLC23A2	6.31497e-170	1.50525	0.863	0.707	1.26299e-166	DC
ARHGAP17	0	1.50195	0.982	0.816	0	DC
FNIP2	4.95348e-164	1.49195	0.849	0.654	9.90696e-161	DC
PRKN	2.81591e-219	1.48981	0.914	0.59	5.63182e-216	DC
RELB	1.739e-273	1.48713	0.942	0.662	3.47801e-270	DC
EGR3	1.11411e-119	1.48116	0.794	0.613	2.22823e-116	DC
GBF1	0	1.48039	0.969	0.822	0	DC
KCNMB4	2.2971e-73	1.47635	0.828	0.691	4.5942e-70	DC
DGKE	1.67135e-127	1.47383	0.841	0.615	3.3427e-124	DC
POU2F1	0	1.47259	0.982	0.837	0	DC
GABPB2	1.62672e-267	1.471	0.896	0.479	3.25344e-264	DC
APBB2	1.09237e-233	1.46407	0.938	0.631	2.18474e-230	DC
CDC42BPA	2.50499e-143	1.46309	0.881	0.639	5.00999e-140	DC
CD72	6.07556e-161	1.46111	0.896	0.663	1.21511e-157	DC
CNTLN	3.64948e-98	1.46026	0.778	0.58	7.29896e-95	DC
ABCC4	1.13418e-265	1.4543	0.971	0.844	2.26837e-262	DC
PHLPP1	2.69159e-186	1.44256	0.905	0.727	5.38317e-183	DC
REV3L	4.10228e-280	1.43205	0.953	0.776	8.20455e-277	DC
CRYBG1	2.10139e-277	1.4296	0.973	0.797	4.20277e-274	DC
SCMH1	2.29882e-205	1.42676	0.906	0.602	4.59763e-202	DC
BAZ2B	0	1.41369	0.987	0.887	0	DC
CUNH8ORF34	8.71262e-72	1.411	0.799	0.741	1.74252e-68	DC
TMEM176B	5.55775e-293	1.41014	0.969	0.611	1.11155e-289	DC
KIF22	1.70322e-164	1.40946	0.887	0.592	3.40644e-161	DC
DTX3	3.3563e-92	1.40528	0.604	0.637	6.71259e-89	DC
BST2	1.06192e-195	1.40464	0.731	0.656	2.12384e-192	DC
PTAFR	1.1308e-257	1.39349	0.921	0.798	2.26161e-254	DC
NAAA	0	1.39314	0.409	0.782	0	DC
PDE4D	2.98144e-12	1.38883	0.969	0.949	5.96288e-09	DC
SKIL	0	1.38851	0.994	0.802	0	DC
LRRCC1	1.56603e-85	1.38813	0.715	0.508	3.13207e-82	DC
ABL2	9.89264e-224	1.38777	0.945	0.725	1.97853e-220	DC
BTLA	2.53628e-226	1.38588	0.956	0.683	5.07257e-223	DC
SEPTIN6	2.24431e-294	1.38563	0.969	0.812	4.48862e-291	DC
NR4A2	1.60489e-263	1.38402	0.776	0.817	3.20979e-260	DC
DMXL1	0	1.38136	0.98	0.815	0	DC
HLA-DPB1	5.66336e-133	1.38111	0.557	0.585	1.13267e-129	DC
FCRLA	1.78246e-112	1.37752	0.741	0.718	3.56492e-109	DC
CD80	2.5492e-259	1.36861	0.977	0.682	5.09839e-256	DC
ANKRD44	0	1.36598	0.996	0.945	0	DC
PIP4K2A	0	1.3656	0.991	0.897	0	DC
ITLN1	1.44788e-139	1.36313	0.768	0.453	2.89576e-136	DC
TMEM241	2.3562e-108	1.36087	0.846	0.656	4.7124e-105	DC
CHD2	0	1.36067	0.995	0.87	0	DC
ATP2B4	2.66411e-167	1.35266	0.937	0.748	5.32822e-164	DC
TANK	0	1.34476	0.982	0.856	0	DC
FYB1	0	1.34432	0.988	0.967	0	DC
NHSL2	1.15442e-227	1.34208	0.973	0.859	2.30884e-224	DC
PKP4	3.22493e-141	1.33446	0.871	0.647	6.44986e-138	DC
P2RY12	6.24556e-77	1.33153	0.822	0.657	1.24911e-73	DC
CD86	1.26828e-95	1.3277	0.695	0.474	2.53656e-92	DC
PHF6	6.49119e-136	1.32741	0.867	0.658	1.29824e-132	DC
N4BP2	9.22242e-155	1.32486	0.866	0.726	1.84448e-151	DC
SLC7A1	4.37521e-97	1.32252	0.695	0.679	8.75041e-94	DC
KIF13A	2.17306e-180	1.3225	0.949	0.73	4.34611e-177	DC
TNKS	3.69422e-184	1.31964	0.916	0.765	7.38845e-181	DC
TBC1D5	0	1.31904	0.949	0.861	0	DC
DTL	1.17116e-32	1.3135	0.634	0.568	2.34232e-29	DC
TASP1	2.41992e-118	1.30809	0.776	0.502	4.83984e-115	DC
ZNF280D	5.57954e-183	1.30786	0.914	0.692	1.11591e-179	DC
CDK13	0	1.30721	0.997	0.907	0	DC
RIC1	5.18616e-240	1.30401	0.935	0.781	1.03723e-236	DC
ENOX2	8.4183e-73	1.30366	0.722	0.497	1.68366e-69	DC
MAP4K1	1.11296e-170	1.30276	0.937	0.738	2.22592e-167	DC
PTK2	3.41126e-99	1.29372	0.877	0.71	6.82251e-96	DC
TRA2A	0	1.29245	0.978	0.827	0	DC
ARL5B	4.82847e-155	1.29144	0.885	0.696	9.65694e-152	DC
DOCK8	0	1.29133	0.998	0.973	0	DC
KDM6A	2.43961e-304	1.27997	0.968	0.802	4.87923e-301	DC
PHIP	0	1.27601	0.995	0.887	0	DC
PCCA	3.44067e-238	1.27532	0.944	0.801	6.88134e-235	DC
KSR1	6.09293e-218	1.27328	0.97	0.695	1.21859e-214	DC
ZCCHC7	0	1.27032	0.999	0.894	0	DC
LAT2	2.95386e-204	1.26957	0.904	0.763	5.90772e-201	DC
KDM7A	0	1.26827	0.999	0.975	0	DC
HSPH1	3.21671e-131	1.26647	0.821	0.688	6.43342e-128	DC
MARCHF1	3.39989e-245	1.26629	0.958	0.926	6.79978e-242	DC
NEDD4L	5.27753e-150	1.26623	0.895	0.779	1.05551e-146	DC
FNDC3A	2.47924e-274	1.25828	0.97	0.818	4.95848e-271	DC
CCDC88A	1.6261e-234	1.25669	0.943	0.78	3.2522e-231	DC
TSC22D2	3.30239e-294	1.25266	0.98	0.845	6.60479e-291	DC
RPS6KA3	2.51546e-278	1.25146	0.961	0.812	5.03092e-275	DC
EXOC6	3.49326e-279	1.25042	0.982	0.81	6.98652e-276	DC
TIMP1	8.94264e-293	1.24079	0.971	0.9	1.78853e-289	DC
RUFY3	1.13663e-203	1.23775	0.947	0.865	2.27327e-200	DC
RPS6KA2	1.38096e-108	1.2357	0.881	0.716	2.76192e-105	DC
PHACTR2	5.4849e-240	1.235	0.969	0.848	1.09698e-236	DC
JAZF1	1.53423e-94	1.23128	0.824	0.703	3.06847e-91	DC
DGKD	5.35837e-212	1.23064	0.719	0.862	1.07167e-208	DC
PHF21A	0	1.23024	0.986	0.876	0	DC
DSTN	7.00989e-57	1.23009	0.791	0.664	1.40198e-53	DC
RNF217	7.67237e-102	1.22867	0.814	0.765	1.53447e-98	DC
PVR	1.31116e-137	1.22657	0.871	0.83	2.62233e-134	DC
GPR155	1.59845e-168	1.22309	0.939	0.665	3.1969e-165	DC
ANTXR2	0	1.22247	0.99	0.943	0	DC
SPECC1	1.05809e-186	1.21951	0.965	0.874	2.11619e-183	DC
TRAM2	2.79041e-99	1.21735	0.931	0.834	5.58082e-96	DC
PID1	5.39777e-64	1.21528	0.598	0.611	1.07955e-60	DC
SBF2	7.01012e-237	1.21429	0.984	0.772	1.40202e-233	DC
EYA3	2.51283e-201	1.20799	0.969	0.807	5.02565e-198	DC
RUNX1	0	1.20415	0.994	0.914	0	DC
RNF144B	1.23654e-74	1.20265	0.758	0.603	2.47307e-71	DC
GLS	3.43332e-278	1.20214	0.983	0.832	6.86664e-275	DC
COG5	1.49329e-216	1.19892	0.911	0.786	2.98658e-213	DC
WWOX	1.07863e-215	1.19447	0.93	0.837	2.15725e-212	DC
NR2C2	4.17314e-219	1.19045	0.956	0.833	8.34629e-216	DC
CHD6	2.32388e-229	1.19028	0.967	0.828	4.64775e-226	DC
MRC1	0	1.18755	0.965	0.552	0	DC
RIMS2	4.40018e-78	1.18677	0.874	0.697	8.80035e-75	DC
HTR2B	5.10194e-140	1.1853	0.877	0.587	1.02039e-136	DC
HMGA2	5.02332e-76	1.18377	0.894	0.879	1.00466e-72	DC
RANBP10	1.83343e-160	1.18369	0.924	0.678	3.66686e-157	DC
AOPEP	6.57181e-206	1.18297	0.88	0.821	1.31436e-202	DC
FBXO11	0	1.1822	0.992	0.921	0	DC
ATF3	8.29499e-102	1.17387	0.851	0.706	1.659e-98	DC
BTD	1.49666e-193	1.17191	0.95	0.657	2.99331e-190	DC
RFTN1	7.28466e-143	1.16979	0.888	0.641	1.45693e-139	DC
KIRREL1	5.74715e-172	1.16941	0.922	0.851	1.14943e-168	DC
PIK3CB	1.7333e-156	1.16849	0.895	0.837	3.4666e-153	DC
INPP5D	9.59688e-301	1.16832	0.975	0.876	1.91938e-297	DC
ITGB1	5.91092e-223	1.16533	0.978	0.832	1.18218e-219	DC
ZMYM2	2.28E-316	1.16422	0.988	0.907	4.55E-313	DC
ERO1B	1.83145e-99	1.16236	0.638	0.656	3.66289e-96	DC
RICTOR	1.26113e-257	1.15867	0.975	0.877	2.52227e-254	DC
THEMIS2	2.83833e-68	1.15745	0.71	0.551	5.67665e-65	DC
LRMDA	1.24113e-259	1.15627	0.993	0.789	2.48226e-256	DC
PTPRK	4.73841e-131	1.15217	0.536	0.605	9.47682e-128	DC
DLG1	5.24755e-210	1.14845	0.914	0.794	1.04951e-206	DC
CELF1	4.46553e-282	1.14434	0.982	0.88	8.93107e-279	DC
HSPA1A	6.5721e-120	1.13718	0.672	0.596	1.31442e-116	DC
PAN3	9.23E-318	1.11929	0.992	0.92	1.85E-314	DC
OGT	3.33124e-266	1.1151	0.968	0.889	6.66249e-263	DC
NRP2	1.36089e-226	1.10965	0.956	0.742	2.72178e-223	DC
KMT2C	6.72193e-298	1.10938	0.991	0.886	1.34439e-294	DC
SHTN1	4.22865e-130	1.10721	0.772	0.553	8.45731e-127	DC
LY75	1.83654e-154	1.10457	0.907	0.829	3.67307e-151	DC
KLF7	1.1725e-106	1.10307	0.87	0.667	2.34501e-103	DC
HSP90AB1	4.88417e-278	1.10118	0.991	0.908	9.76835e-275	DC
ENO3	1.88342e-26	1.10067	0.445	0.426	3.76683e-23	DC
MSI2	1.44311e-244	1.09519	0.99	0.839	2.88623e-241	DC
SKAP1	2.2892e-140	1.08539	0.939	0.738	4.57839e-137	DC
INTS6	1.49098e-248	1.08527	0.988	0.908	2.98196e-245	DC
MLLT10	1.11026e-219	1.08192	0.967	0.83	2.22053e-216	DC
LRCH3	1.97107e-111	1.08071	0.839	0.772	3.94214e-108	DC
TULP3	4.82692e-48	1.08044	0.821	0.686	9.65384e-45	DC
CD200	3.35274e-79	1.07791	0.375	0.529	6.70547e-76	DC
KANSL1	4.57029e-283	1.06945	0.996	0.894	9.14057e-280	DC
ANO6	1.21033e-207	1.06651	0.969	0.772	2.42065e-204	DC
ATP8A1	1.16007e-122	1.06277	0.904	0.801	2.32014e-119	DC
LPIN2	2.33736e-151	1.06071	0.945	0.764	4.67472e-148	DC
RALGAPA2	9.93932e-161	1.05841	0.96	0.846	1.98786e-157	DC
MAP3K3	1.82713e-155	1.05801	0.933	0.814	3.65427e-152	DC
LRCH1	1.75544e-198	1.05174	0.958	0.887	3.51089e-195	DC
HERPUD1	8.44829e-90	1.05143	0.759	0.713	1.68966e-86	DC
SRGN	5.59981e-156	1.04946	0.98	0.834	1.11996e-152	DC
RAB30	1.76046e-47	1.04921	0.684	0.658	3.52093e-44	DC
PDSS2	1.30193e-145	1.04619	0.945	0.748	2.60385e-142	DC
NR4A1	9.48086e-184	1.04575	0.896	0.562	1.89617e-180	DC
MIF	2.37225e-121	1.04473	0.946	0.841	4.7445e-118	DC
PARN	8.54584e-114	1.03978	0.885	0.739	1.70917e-110	DC
RB1	1.19291e-136	1.03817	0.936	0.747	2.38582e-133	DC
BCAS3	8.04599e-257	1.03558	0.994	0.893	1.6092e-253	DC
ELL2	7.5848e-233	1.03081	0.992	0.86	1.51696e-229	DC
SFMBT1	1.00641e-159	1.0288	0.944	0.706	2.01281e-156	DC
AHNAK	7.73749e-262	1.0267	0.99	0.913	1.5475e-258	DC
AURKB	2.92204e-300	1.02493	0.892	0.44	5.84408e-297	DC
AMBRA1	6.04495e-219	1.02445	0.952	0.877	1.20899e-215	DC
STAG1	5.34228e-233	1.02233	0.988	0.845	1.06846e-229	DC
RRAS	5.65273e-106	1.01807	0.849	0.61	1.13055e-102	DC
RGL1	1.5887e-78	1.01576	0.769	0.554	3.17741e-75	DC
PTPRM	2.55728e-105	1.01365	0.906	0.727	5.11456e-102	DC
MBNL1	1.11795e-307	1.01283	1	0.986	2.23589e-304	DC
HDAC8	1.17722e-47	1.01099	0.743	0.608	2.35443e-44	DC
ELMO1	9.95575e-286	1.01067	0.997	0.962	1.99115e-282	DC
B3GNT2	2.53913e-163	1.00845	0.988	0.834	5.07826e-160	DC
DNAJA4	2.07306e-53	1.00789	0.698	0.515	4.14613e-50	DC
CDKN1C	0	1.00749	0.93	0.395	0	DC
EXOC4	8.36219e-191	1.00513	0.975	0.879	1.67244e-187	DC
CAMKMT	3.27758e-265	1.00382	0.938	0.537	6.55516e-262	DC
STARD9	7.17842e-116	1.00317	0.879	0.681	1.43568e-112	DC
TMEM273	6.00166e-91	1.00238	0.729	0.476	1.20033e-87	DC
SPOCK1	7.50643e-130	1.00191	0.45	0.604	1.50129e-126	DC
GPR174	1.72671e-105	0.998433	0.664	0.689	3.45342e-102	DC
CXCL10	2.54683e-86	0.996847	0.846	0.615	5.09366e-83	DC
OGFRL1	4.44317e-136	0.995148	0.866	0.882	8.88634e-133	DC
STAT1	5.89739e-58	0.994487	0.738	0.577	1.17948e-54	DC
CUX1	4.81609e-201	0.988233	0.971	0.874	9.63218e-198	DC
SERTAD2	6.55064e-198	0.986419	0.977	0.917	1.31013e-194	DC
PECAM1	7.94199e-170	0.985946	0.961	0.782	1.5884e-166	DC
CAMK1	0	0.984557	0.924	0.41	0	DC
SYK	6.34991e-158	0.981901	0.969	0.813	1.26998e-154	DC
WNK1	1.26536e-250	0.981017	0.995	0.919	2.53072e-247	DC
PIK3AP1	9.44126e-96	0.979576	0.832	0.761	1.88825e-92	DC
AFF4	2.46155e-227	0.975795	0.993	0.878	4.9231e-224	DC
GRN	4.70997e-135	0.974606	0.681	0.768	9.41995e-132	DC
PTBP2	2.18682e-143	0.973133	0.935	0.783	4.37365e-140	DC
SEC24A	1.47305e-194	0.972136	0.983	0.802	2.94609e-191	DC
TTC28	3.18834e-96	0.970767	0.875	0.686	6.37668e-93	DC
DUSP2	3.77255e-100	0.967987	0.703	0.439	7.54509e-97	DC
CFP	9.42123e-256	0.962511	0.66	0.822	1.88425e-252	DC
NLRP3	8.86788e-75	0.962349	0.604	0.663	1.77358e-71	DC
PLK2	1.91505e-154	0.958014	0.926	0.639	3.8301e-151	DC
PIK3CD	3.63244e-91	0.957679	0.796	0.781	7.26489e-88	DC
MAGI1	1.25431e-111	0.956644	0.896	0.685	2.50862e-108	DC
MAP2K5	5.49072e-140	0.955267	0.916	0.843	1.09814e-136	DC
ARHGEF11	3.7566e-116	0.949238	0.894	0.782	7.51321e-113	DC
NCL	2.3226e-207	0.946863	0.986	0.828	4.6452e-204	DC
CD33	3.37698e-168	0.946056	0.967	0.779	6.75397e-165	DC
DYM	3.17446e-149	0.945696	0.969	0.813	6.34892e-146	DC
JMY	1.1807e-103	0.945194	0.682	0.727	2.3614e-100	DC
STK39	1.31724e-64	0.940272	0.861	0.823	2.63448e-61	DC
ASH1L	4.42608e-210	0.939102	0.988	0.889	8.85216e-207	DC
SUPT3H	1.00058e-172	0.938249	0.929	0.629	2.00115e-169	DC
CLIC5	5.92E-312	0.937325	0.437	0.667	0	DC
ABHD12	2.54011e-233	0.935751	0.971	0.662	5.08023e-230	DC
CPEB3	4.12932e-167	0.935476	0.982	0.785	8.25863e-164	DC
ARID1B	1.01488e-222	0.9351	0.991	0.894	2.02976e-219	DC
VCL	2.96948e-96	0.93305	0.93	0.838	5.93895e-93	DC
CLYBL	1.80273e-77	0.932392	0.802	0.582	3.60546e-74	DC
NEK7	9.85392e-158	0.932249	0.967	0.814	1.97078e-154	DC
PLBD1	3.95121e-186	0.932174	0.925	0.956	7.90242e-183	DC
TNRC6A	2.94449e-149	0.930086	0.957	0.84	5.88897e-146	DC
STAT5B	8.02954e-190	0.929714	0.969	0.914	1.60591e-186	DC
MAP4K4	1.77995e-189	0.929501	0.979	0.882	3.55991e-186	DC
JADE3	4.6366e-218	0.926305	0.428	0.682	9.2732e-215	DC
MOB3B	1.54501e-78	0.925642	0.866	0.885	3.09002e-75	DC
CHCHD10	7.55227e-165	0.924418	0.86	0.528	1.51045e-161	DC
SMIM14	1.2567e-88	0.921727	0.903	0.754	2.5134e-85	DC
CD274	1.11647e-95	0.919797	0.894	0.732	2.23294e-92	DC
CDKAL1	8.03549e-110	0.918131	0.883	0.767	1.6071e-106	DC
SAMD9	2.61788e-117	0.918075	0.914	0.687	5.23575e-114	DC
COLEC12	1.56637e-223	0.917782	0.978	0.656	3.13274e-220	DC
WDPCP	3.90889e-146	0.916313	0.854	0.543	7.81779e-143	DC
WIPF1	6.77453e-71	0.91145	0.854	0.832	1.35491e-67	DC
MAGI3	2.0307e-130	0.911022	0.96	0.819	4.0614e-127	DC
TNFAIP3	1.75626e-126	0.909996	0.89	0.671	3.51251e-123	DC
PPP1R14C	3.15915e-93	0.908249	0.847	0.614	6.31829e-90	DC
KNL1	5.27023e-167	0.90694	0.867	0.539	1.05405e-163	DC
USP34	8.67583e-225	0.906899	0.992	0.908	1.73517e-221	DC
SPPL3	3.31496e-92	0.904581	0.913	0.819	6.62992e-89	DC
TMEM131L	4.37057e-143	0.901203	0.97	0.874	8.74114e-140	DC
LCOR	2.73491e-158	0.900051	0.951	0.834	5.46982e-155	DC
P2RX7	6.95187e-95	0.900024	0.854	0.636	1.39037e-91	DC
THADA	3.30509e-95	0.895037	0.877	0.71	6.61018e-92	DC
ATF6	2.39483e-138	0.89376	0.94	0.863	4.78967e-135	DC
NPM1	3.69163e-195	0.891063	0.985	0.815	7.38325e-192	DC
BMAL1	1.84172e-58	0.890236	0.773	0.684	3.68343e-55	DC
ATG10	3.9389e-136	0.885783	0.896	0.628	7.87781e-133	DC
NRIP1	8.48364e-138	0.883212	0.956	0.842	1.69673e-134	DC
LPP	1.31972e-78	0.88194	0.896	0.846	2.63943e-75	DC
RPS6KA5	7.51783e-189	0.879219	0.98	0.815	1.50357e-185	DC
NIPBL	1.05829e-233	0.874743	0.996	0.959	2.11658e-230	DC
SMURF2	1.04746e-164	0.870583	0.984	0.887	2.09491e-161	DC
CBLB	1.12629e-188	0.868886	0.993	0.925	2.25258e-185	DC
GPR18	2.97946e-41	0.861941	0.662	0.518	5.95892e-38	DC
PELI1	2.33456e-180	0.861075	0.973	0.918	4.66912e-177	DC
ECM1	6.90305e-146	0.860374	0.978	0.806	1.38061e-142	DC
SLA	3.48731e-84	0.856058	0.871	0.802	6.97463e-81	DC
FGD6	2.8539e-139	0.855999	0.949	0.712	5.7078e-136	DC
PPP1R9A	3.82938e-90	0.853269	0.771	0.532	7.65876e-87	DC
CELF2	1.84882e-180	0.850398	0.981	0.911	3.69763e-177	DC
HSP90AA1	5.74889e-184	0.844158	0.984	0.908	1.14978e-180	DC
ITPR1	9.6623e-45	0.842243	0.839	0.765	1.93246e-41	DC
ITPR2	4.60007e-154	0.840005	0.969	0.848	9.20014e-151	DC
ZFAND3	1.61131e-179	0.838706	0.989	0.931	3.22263e-176	DC
SLC38A6	3.53726e-103	0.833601	0.938	0.751	7.07452e-100	DC
BCL6	6.66172e-80	0.831251	0.882	0.852	1.33234e-76	DC
CNOT6L	7.25837e-177	0.831222	0.989	0.847	1.45167e-173	DC
RBM6	6.61142e-138	0.827102	0.957	0.841	1.32228e-134	DC
NLK	1.52836e-80	0.827061	0.895	0.811	3.05671e-77	DC
TANC1	7.13706e-33	0.825699	0.855	0.782	1.42741e-29	DC
MACF1	9.9735e-184	0.823876	0.995	0.933	1.9947e-180	DC
LILRB3	4.16091e-123	0.823112	0.96	0.822	8.32183e-120	DC
ZBTB20	7.93141e-94	0.82154	0.901	0.8	1.58628e-90	DC
SNX29	5.27809e-149	0.821467	0.96	0.77	1.05562e-145	DC
FAM172A	6.35384e-145	0.820688	0.974	0.859	1.27077e-141	DC
FCGRT	2.97951e-152	0.815531	0.946	0.692	5.95902e-149	DC
DTHD1	1.86975e-33	0.813891	0.557	0.586	3.73949e-30	DC
TCF20	1.04661e-88	0.810998	0.917	0.875	2.09321e-85	DC
LIN52	3.59441e-41	0.810853	0.736	0.659	7.18882e-38	DC
DNAI4	6.861e-77	0.807477	0.795	0.569	1.3722e-73	DC
RABGEF1	2.89337e-119	0.807396	0.957	0.788	5.78674e-116	DC
ARAP2	5.20695e-117	0.806754	0.971	0.878	1.04139e-113	DC
METTL15	3.45301e-18	0.800528	0.388	0.387	6.90602e-15	DC
RAPGEF2	3.60182e-125	0.799892	0.957	0.822	7.20364e-122	DC
SCFD2	3.31222e-75	0.799444	0.886	0.757	6.62444e-72	DC
RPL10	3.71486e-177	0.799232	0.995	0.96	7.42972e-174	DC
GMDS	1.87792e-87	0.796826	0.915	0.785	3.75584e-84	DC
SRPK2	2.08033e-129	0.796798	0.964	0.84	4.16066e-126	DC
EHMT1	1.50028e-95	0.793689	0.913	0.8	3.00056e-92	DC
DOCK11	1.83264e-139	0.791576	0.989	0.888	3.66527e-136	DC
CSRP2	4.4014e-308	0.790671	0.918	0.468	8.80281e-305	DC
ARHGAP15	1.2435e-93	0.789302	0.999	0.989	2.48699e-90	DC
MARCKS	8.18855e-115	0.784535	0.922	0.711	1.63771e-111	DC
TMEM176A	1.59265e-169	0.784103	0.926	0.622	3.18531e-166	DC
HELZ	9.2738e-91	0.784063	0.956	0.837	1.85476e-87	DC
VPS54	4.10572e-84	0.77902	0.928	0.863	8.21143e-81	DC
UTRN	1.10465e-110	0.776006	0.97	0.831	2.2093e-107	DC
CTSZ	8.38772e-159	0.765314	0.96	0.737	1.67754e-155	DC
TENT5A	6.21156e-63	0.764353	0.909	0.798	1.24231e-59	DC
TMPO	2.49938e-109	0.763491	0.946	0.868	4.99877e-106	DC
AMMECR1	2.20489e-78	0.763178	0.869	0.695	4.40979e-75	DC
RNF19B	2.28574e-91	0.762963	0.942	0.784	4.57149e-88	DC
FRYL	3.04495e-127	0.762397	0.969	0.886	6.08989e-124	DC
EZH2	1.17762e-73	0.761802	0.86	0.666	2.35524e-70	DC
CSNK1G3	1.03476e-143	0.761573	0.98	0.835	2.06951e-140	DC
TUBB	7.29635e-120	0.757787	0.963	0.785	1.45927e-116	DC
ATF7IP	8.50525e-102	0.757453	0.943	0.8	1.70105e-98	DC
CLIC4	3.9379e-94	0.756411	0.943	0.817	7.8758e-91	DC
BLNK	1.91629e-52	0.753385	0.856	0.713	3.83257e-49	DC
BICRAL	7.93928e-107	0.752914	0.956	0.795	1.58786e-103	DC
ITGAX	3.12448e-84	0.749971	0.88	0.732	6.24897e-81	DC
GTDC1	7.70548e-77	0.748244	0.933	0.802	1.5411e-73	DC
BIRC6	1.5285e-174	0.748053	0.99	0.932	3.057e-171	DC
MYCBP2	1.62021e-182	0.746676	0.996	0.937	3.24043e-179	DC
OSBPL3	8.09571e-76	0.743799	0.784	0.755	1.61914e-72	DC
FOXN3	9.68888e-152	0.739981	0.992	0.92	1.93778e-148	DC
ADAM19	5.27834e-101	0.738263	0.98	0.908	1.05567e-97	DC
RBMS1	6.12036e-114	0.731904	0.986	0.937	1.22407e-110	DC
ZEB2	3.95553e-133	0.726584	0.969	0.761	7.91105e-130	DC
CUNH4ORF48	1.39986e-184	0.72526	0.88	0.533	2.79972e-181	DC
HIVEP1	1.3128e-97	0.72524	0.972	0.91	2.62559e-94	DC
HYCC1	5.32378e-87	0.724687	0.928	0.776	1.06476e-83	DC
ZNF407	6.89812e-99	0.721186	0.97	0.888	1.37962e-95	DC
AIF1	1.9426e-20	0.716714	0.563	0.486	3.88521e-17	DC
GCLC	1.33504e-47	0.712531	0.809	0.652	2.67009e-44	DC
NT5C3A	4.93837e-121	0.710402	0.955	0.743	9.87674e-118	DC
PSTPIP2	5.85348e-74	0.709454	0.943	0.878	1.1707e-70	DC
GLCE	5.18927e-43	0.708299	0.885	0.801	1.03785e-39	DC
TNFAIP8	2.20057e-126	0.705784	0.994	0.935	4.40113e-123	DC
APP	9.51893e-136	0.705097	0.941	0.728	1.90379e-132	DC
SLC26A4	1.45241e-23	0.704919	0.734	0.616	2.90482e-20	DC
PLEKHM3	2.70348e-68	0.702012	0.877	0.735	5.40696e-65	DC
AFF3	3.83586e-182	0.701746	0.984	0.869	7.67172e-179	DC
BMT2	5.96696e-33	0.701547	0.697	0.669	1.19339e-29	DC
MTSS1	8.5737e-59	0.696553	0.836	0.78	1.71474e-55	DC
PRDX6	7.71239e-50	0.693933	0.725	0.68	1.54248e-46	DC
BCL3	7.72617e-42	0.687904	0.767	0.769	1.54523e-38	DC
FAF1	5.52714e-63	0.686656	0.89	0.764	1.10543e-59	DC
DNAH12	7.76494e-26	0.686228	0.766	0.683	1.55299e-22	DC
DOCK2	1.45146e-166	0.683876	0.999	0.973	2.90293e-163	DC
HSPA5	2.705e-117	0.681877	0.985	0.939	5.40999e-114	DC
SCARB2	3.62037e-93	0.681788	0.969	0.821	7.24074e-90	DC
IKZF1	2.11041e-119	0.680607	0.988	0.92	4.22081e-116	DC
RNF24	1.20364e-24	0.677551	0.895	0.848	2.40729e-21	DC
FOXO3	5.64341e-95	0.674472	0.943	0.759	1.12868e-91	DC
EEIG2	1.24676e-86	0.67328	0.608	0.746	2.49352e-83	DC
SP3	2.47771e-89	0.672316	0.967	0.887	4.95541e-86	DC
ARL4A	2.2339e-260	0.671645	0.911	0.503	4.4678e-257	DC
LDLRAD4	4.40951e-115	0.668044	0.979	0.856	8.81901e-112	DC
ECE1	9.42327e-55	0.666641	0.91	0.914	1.88465e-51	DC
COP1	2.03343e-124	0.664926	0.984	0.907	4.06685e-121	DC
MXD3	3.65221e-215	0.66162	0.968	0.639	7.30442e-212	DC
NR3C1	6.20601e-54	0.661497	0.876	0.794	1.2412e-50	DC
IRF4	8.09862e-37	0.660305	0.629	0.677	1.61972e-33	DC
PICALM	6.67916e-117	0.651719	0.994	0.978	1.33583e-113	DC
XPR1	3.25765e-51	0.651596	0.848	0.799	6.5153e-48	DC
EXT1	4.27472e-71	0.650354	0.931	0.889	8.54945e-68	DC
SYNE2	7.31584e-90	0.648432	0.985	0.859	1.46317e-86	DC
MED13L	6.40345e-117	0.646842	0.963	0.952	1.28069e-113	DC
RHOT1	2.71684e-94	0.645155	0.973	0.874	5.43368e-91	DC
CREBRF	8.45737e-88	0.640559	0.968	0.877	1.69147e-84	DC
PACS1	1.04021e-45	0.636864	0.855	0.765	2.08041e-42	DC
DENND1A	3.08947e-109	0.635736	0.971	0.87	6.17893e-106	DC
HERC3	7.39196e-251	0.632493	0.365	0.697	1.47839e-247	DC
FAM193A	4.55039e-76	0.632034	0.942	0.855	9.10078e-73	DC
DDR1	2.23393e-19	0.631039	0.47	0.366	4.46785e-16	DC
KIAA2026	7.62768e-43	0.628623	0.875	0.843	1.52554e-39	DC
VAV3	2.94826e-127	0.627926	0.982	0.882	5.89653e-124	DC
DCAF6	1.81397e-64	0.625807	0.945	0.917	3.62794e-61	DC
IL18	5.52495e-197	0.619952	0.875	0.514	1.10499e-193	DC
MAP3K2	5.65249e-59	0.616252	0.881	0.812	1.1305e-55	DC
PUS10	3.74404e-41	0.615276	0.892	0.802	7.48809e-38	DC
ARHGAP12	5.56343e-18	0.614418	0.773	0.69	1.11269e-14	DC
NSD2	1.92734e-44	0.61231	0.819	0.774	3.85468e-41	DC
PDE3B	2.80616e-102	0.60923	0.945	0.791	5.61231e-99	DC
TNF	1.04496e-17	0.608898	0.786	0.74	2.08992e-14	DC
CXCR4	1.69608e-83	0.608251	0.948	0.788	3.39217e-80	DC
CCDC18	1.24072e-194	0.607907	0.904	0.556	2.48145e-191	DC
TNS1	9.35427e-43	0.605655	0.912	0.792	1.87085e-39	DC
EIF4G3	1.51824e-95	0.60443	0.98	0.926	3.03648e-92	DC
CREM	2.62367e-124	0.601266	0.94	0.698	5.24735e-121	DC
ASPH	2.05659e-83	0.600262	0.742	0.497	4.11317e-80	DC
PTMA	3.29181e-116	0.596909	0.993	0.91	6.58362e-113	DC
NUDT4	9.79562e-89	0.59458	0.869	0.641	1.95912e-85	DC
SSBP2	9.93623e-134	0.593437	0.951	0.722	1.98725e-130	DC
GCA	9.48725e-49	0.587873	0.936	0.864	1.89745e-45	DC
SMAD7	8.41192e-56	0.584816	0.863	0.717	1.68238e-52	DC
PLAG1	1.03417e-31	0.581418	0.777	0.643	2.06834e-28	DC
SORL1	2.74742e-12	0.58097	0.909	0.917	5.49485e-09	DC
CDKL1	4.9446e-08	0.580374	0.662	0.61	9.8892e-05	DC
PIK3R5	1.27466e-79	0.579481	0.965	0.937	2.54932e-76	DC
DIPK1A	4.47676e-113	0.579458	0.941	0.721	8.95353e-110	DC
POLH	4.12035e-74	0.574934	0.822	0.607	8.24071e-71	DC
BIRC3	4.31867e-117	0.569044	0.996	0.963	8.63734e-114	DC
NCOA3	2.40884e-54	0.567946	0.933	0.866	4.81767e-51	DC
PALS2	1.19895e-55	0.565763	0.821	0.64	2.3979e-52	DC
PPM1L	1.90464e-22	0.565758	0.732	0.636	3.80929e-19	DC
FAM168A	5.93861e-36	0.560069	0.881	0.778	1.18772e-32	DC
CNR2	7.08434e-91	0.559779	0.937	0.751	1.41687e-87	DC
PPP3CA	6.40561e-70	0.557873	0.992	0.979	1.28112e-66	DC
MYO9A	2.41662e-49	0.545943	0.921	0.805	4.83325e-46	DC
CCNL1	1.1286e-79	0.545421	0.969	0.924	2.25721e-76	DC
KIF1B	6.37702e-25	0.545179	0.878	0.813	1.2754e-21	DC
NFATC3	3.36939e-91	0.544521	0.978	0.854	6.73878e-88	DC
RASSF3	2.2892e-53	0.543212	0.941	0.866	4.5784e-50	DC
PSAP	1.3478e-66	0.542746	0.974	0.91	2.69561e-63	DC
ZFPM1	1.25184e-150	0.540308	0.943	0.666	2.50369e-147	DC
AHCYL2	1.9289e-25	0.540049	0.732	0.608	3.8578e-22	DC
CCSER2	2.50333e-36	0.539624	0.836	0.714	5.00667e-33	DC
CTSS	1.7811e-113	0.529079	0.988	0.885	3.5622e-110	DC
KLHL13	1.92043e-45	0.527351	0.771	0.836	3.84085e-42	DC
CDS2	1.23377e-63	0.526403	0.954	0.841	2.46753e-60	DC
ISG15	2.15089e-83	0.525546	0.304	0.539	4.30178e-80	DC
RPLP1	2.97625e-42	0.521826	0.993	1	5.95249e-39	DC
ARL15	2.64826e-85	0.520423	0.987	0.899	5.29652e-82	DC
ABTB2	6.59164e-107	0.518595	0.969	0.788	1.31833e-103	DC
TP53INP1	5.19613e-23	0.517787	0.897	0.842	1.03923e-19	DC
DNAJB2	1.1099e-56	0.517047	0.523	0.669	2.21979e-53	DC
ANKRD28	2.57164e-50	0.516101	0.894	0.758	5.14328e-47	DC
NPM3	1.62398e-82	0.50944	0.856	0.635	3.24796e-79	DC
KIAA1958	4.17176e-98	0.508742	0.478	0.633	8.34352e-95	DC
ORAI2	9.20483e-52	0.508464	0.619	0.725	1.84097e-48	DC
TLN2	2.41167e-29	0.50131	0.335	0.437	4.82334e-26	DC
ARIH1	1.38579e-61	0.499636	0.947	0.862	2.77157e-58	DC
SMYD3	8.24931e-66	0.496201	0.888	0.719	1.64986e-62	DC
SELENOH	1.88176e-112	0.495319	0.866	0.602	3.76352e-109	DC
TIAM1	9.16097e-106	0.493089	0.962	0.793	1.83219e-102	DC
DGKG	6.72987e-22	0.492961	0.823	0.725	1.34597e-18	DC
NIPAL2	4.74149e-25	0.489504	0.517	0.384	9.48299e-22	DC
SUCO	1.84883e-71	0.487807	0.924	0.758	3.69766e-68	DC
CSNK1G1	5.86331e-37	0.483917	0.887	0.848	1.17266e-33	DC
ATP13A3	1.52761e-47	0.483876	0.92	0.811	3.05521e-44	DC
KMT2A	2.45838e-76	0.481283	0.967	0.848	4.91677e-73	DC
FBXL20	2.76663e-44	0.479867	0.946	0.87	5.53327e-41	DC
TK1	1.07328e-30	0.477972	0.662	0.773	2.14656e-27	DC
CEP120	2.03769e-36	0.474879	0.838	0.704	4.07538e-33	DC
IMMP2L	1.75523e-29	0.474801	0.73	0.75	3.51047e-26	DC
ARID5B	5.44362e-59	0.474486	0.945	0.883	1.08872e-55	DC
CAMKK2	1.13991e-43	0.474064	0.836	0.678	2.27983e-40	DC
CUNH19ORF33	1.85148e-58	0.472945	0.608	0.7	3.70295e-55	DC
MDFIC	1.29016e-26	0.472087	0.77	0.662	2.58031e-23	DC
RAB8B	2.00547e-48	0.46631	0.977	0.979	4.01095e-45	DC
HSD11B1	1.46141e-131	0.46588	0.968	0.736	2.92281e-128	DC
NDC80	4.51516e-18	0.465753	0.746	0.74	9.03032e-15	DC
NAP1L1	1.14604e-83	0.463697	0.961	0.808	2.29208e-80	DC
USP54	2.8685e-15	0.461033	0.651	0.64	5.73699e-12	DC
HES1	1.83594e-27	0.459784	0.594	0.453	3.67188e-24	DC
DDIT4	2.96425e-67	0.458533	0.884	0.701	5.9285e-64	DC
POU2F2	6.69285e-20	0.457204	0.746	0.709	1.33857e-16	DC
ST6GAL1	8.76619e-47	0.456279	0.925	0.853	1.75324e-43	DC
UBE2H	5.67774e-62	0.453066	0.959	0.876	1.13555e-58	DC
MITF	2.05807e-200	0.452336	0.967	0.658	4.11614e-197	DC
STXBP5	5.26767e-32	0.44632	0.881	0.872	1.05353e-28	DC
GRAP2	1.23114e-77	0.445338	0.831	0.61	2.46228e-74	DC
ARHGAP31	6.11184e-16	0.445011	0.672	0.631	1.22237e-12	DC
XPO7	4.94668e-82	0.442455	0.89	0.685	9.89336e-79	DC
MCTP2	0.00452217	0.438737	0.973	0.974	1	DC
PHLPP2	3.50696e-244	0.438729	0.903	0.506	7.01392e-241	DC
L3MBTL3	2.51606e-31	0.437172	0.802	0.844	5.03212e-28	DC
SMG6	6.61295e-40	0.436113	0.948	0.868	1.32259e-36	DC
LYN	3.50936e-88	0.435633	0.998	0.989	7.01872e-85	DC
BRDT	2.20106e-37	0.433309	0.418	0.498	4.40211e-34	DC
HIF1A	2.14939e-39	0.429509	0.963	0.952	4.29877e-36	DC
CRADD	5.84497e-30	0.427404	0.834	0.709	1.16899e-26	DC
FBXW7	1.27425e-36	0.424449	0.926	0.864	2.5485e-33	DC
SIK3	1.59253e-47	0.423877	0.989	0.976	3.18506e-44	DC
TLR2	3.1735e-179	0.42258	0.939	0.627	6.347e-176	DC
PIK3R3	1.00005e-12	0.42054	0.779	0.767	2.00011e-09	DC
TMCC3	3.79932e-20	0.420057	0.698	0.603	7.59863e-17	DC
IQCB1	1.86804e-30	0.418517	0.502	0.584	3.73608e-27	DC
BCOR	4.63404e-14	0.417439	0.723	0.667	9.26808e-11	DC
CSF2RA	1.81705e-69	0.416952	0.956	0.827	3.63411e-66	DC
CX3CR1	6.56137e-56	0.416613	0.975	0.898	1.31227e-52	DC
ARL4D	2.65892e-06	0.415834	0.683	0.649	0.00531785	DC
RASGRP3	1.0782e-33	0.414747	0.764	0.67	2.15641e-30	DC
SCAI	9.90223e-14	0.413952	0.806	0.78	1.98045e-10	DC
DTNB	1.03596e-16	0.413834	0.599	0.617	2.07191e-13	DC
GM2A	7.63164e-69	0.411998	0.911	0.745	1.52633e-65	DC
IQGAP2	2.57179e-73	0.405024	0.986	0.916	5.14358e-70	DC
EIF4E3	5.70798e-17	0.404106	0.773	0.81	1.1416e-13	DC
TSPAN5	1.25058e-63	0.403651	0.975	0.891	2.50116e-60	DC
SMG1	1.77434e-50	0.401683	0.946	0.847	3.54867e-47	DC
EEF2K	2.6734e-77	0.400706	0.785	0.555	5.3468e-74	DC
DEK	5.24393e-87	0.397624	0.964	0.802	1.04879e-83	DC
CASP8	1.3694e-56	0.395517	0.866	0.699	2.7388e-53	DC
PGLYRP2	4.03991e-44	0.393269	0.529	0.635	8.07981e-41	DC
NCOA1	3.92099e-28	0.390322	0.941	0.898	7.84199e-25	DC
PLSCR1	1.25131e-09	0.388125	0.73	0.681	2.50262e-06	DC
ATP2A3	5.73239e-30	0.386876	0.906	0.814	1.14648e-26	DC
SLFN5	4.3525e-46	0.383402	0.789	0.618	8.70499e-43	DC
CDK5RAP3	4.18156e-92	0.382743	0.971	0.815	8.36312e-89	DC
ANLN	8.95759e-45	0.382133	0.796	0.628	1.79152e-41	DC
HMGB1	1.97299e-64	0.380468	0.987	0.901	3.94597e-61	DC
LGALS1	8.34446e-138	0.380171	0.97	0.752	1.66889e-134	DC
HECTD4	7.46288e-47	0.38017	0.914	0.781	1.49258e-43	DC
SDC4	1.79175e-22	0.377709	0.752	0.681	3.58351e-19	DC
TESK2	8.83035e-52	0.375913	0.894	0.739	1.76607e-48	DC
AK9	2.00248e-69	0.373599	0.768	0.548	4.00496e-66	DC
SUCLG2	2.88562e-18	0.371857	0.762	0.708	5.77124e-15	DC
RNF38	3.07152e-21	0.37129	0.891	0.859	6.14304e-18	DC
MGAT5	7.57359e-50	0.369298	0.946	0.863	1.51472e-46	DC
HERC4	2.35461e-50	0.363043	0.969	0.9	4.70923e-47	DC
KLF4	1.35293e-27	0.362951	0.843	0.747	2.70587e-24	DC
CRELD2	2.26076e-131	0.359539	0.822	0.525	4.52152e-128	DC
EXOC6B	1.03654e-20	0.35878	0.855	0.845	2.07309e-17	DC
RPS26	4.64415e-77	0.357169	0.997	0.983	9.28831e-74	DC
BMPR2	3.15891e-22	0.3562	0.882	0.818	6.31783e-19	DC
GADD45B	2.56842e-16	0.349941	0.852	0.839	5.13683e-13	DC
LAPTM5	4.24293e-63	0.347634	0.998	0.937	8.48586e-60	DC
MAN1A1	2.00889e-19	0.346665	0.837	0.776	4.01777e-16	DC
SMC4	8.49459e-111	0.345514	0.961	0.753	1.69892e-107	DC
HMGN3	1.18468e-111	0.344987	0.325	0.523	2.36937e-108	DC
PNISR	1.45303e-37	0.343101	0.955	0.875	2.90605e-34	DC
STAMBPL1	2.82598e-37	0.34195	0.879	0.75	5.65196e-34	DC
NCOA2	7.52729e-29	0.335277	0.92	0.89	1.50546e-25	DC
GKAP1	1.79755e-84	0.333088	0.272	0.405	3.5951e-81	DC
LTB4R	3.45374e-90	0.332843	0.951	0.76	6.90748e-87	DC
HSP90B1	4.15823e-35	0.332766	0.858	0.846	8.31646e-32	DC
LRRC8C	1.2318e-15	0.33136	0.731	0.692	2.46361e-12	DC
RPS5	2.02873e-52	0.31975	0.997	0.995	4.05746e-49	DC
XYLT1	8.77225e-64	0.319131	0.99	0.923	1.75445e-60	DC
PPP1R15A	2.30419e-29	0.317531	0.808	0.682	4.60838e-26	DC
MANF	2.74372e-14	0.317464	0.76	0.679	5.48744e-11	DC
ARHGEF12	4.78143e-135	0.313168	0.927	0.659	9.56287e-132	DC
EPSTI1	1.86701e-37	0.310259	0.715	0.8	3.73402e-34	DC
YBX1	1.68723e-76	0.309078	0.982	0.851	3.37446e-73	DC
SFMBT2	1.1254e-15	0.307672	0.847	0.82	2.25079e-12	DC
ABCB1	3.0927e-10	0.307469	0.608	0.538	6.18539e-07	DC
CYFIP2	1.91443e-87	0.304953	0.819	0.948	3.82886e-84	DC
AK1	7.75935e-259	0.303638	0.899	0.485	1.55187e-255	DC
POLA1	8.48541e-54	0.302249	0.809	0.625	1.69708e-50	DC
TSHZ1	5.32987e-14	0.300275	0.896	0.836	1.06597e-10	DC
BCR	1.13267e-30	0.299581	0.64	0.755	2.26534e-27	DC
SOD3	7.54196e-210	0.299026	0.946	0.606	1.50839e-206	DC
XRCC4	1.60709e-23	0.298894	0.785	0.67	3.21418e-20	DC
RPL14	5.02091e-53	0.296563	0.997	0.986	1.00418e-49	DC
B3GALNT1	1.72543e-14	0.293818	0.666	0.58	3.45085e-11	DC
CENPE	1.0047e-129	0.292287	0.818	0.523	2.0094e-126	DC
TAGAP	6.41645e-84	0.289344	0.926	0.728	1.28329e-80	DC
DIAPH3	4.87204e-119	0.287229	0.852	0.575	9.74408e-116	DC
PLCL2	1.33815e-22	0.283885	0.926	0.863	2.67629e-19	DC
DAPK2	7.81501e-139	0.283017	0.843	0.538	1.563e-135	DC
CTSB	7.20016e-41	0.281975	0.978	0.907	1.44003e-37	DC
FAM53B	1.5382e-11	0.280123	0.75	0.754	3.07639e-08	DC
CYTIP	4.01704e-30	0.280032	0.926	0.899	8.03407e-27	DC
CDYL2	8.76005e-05	0.279366	0.762	0.733	0.175201	DC
UMAD1	3.28741e-55	0.278289	0.954	0.823	6.57482e-52	DC
CYTH3	2.26646e-104	0.277566	0.962	0.763	4.53292e-101	DC
PRKCB	4.31589e-33	0.27586	0.929	0.974	8.63179e-30	DC
HIVEP2	4.89876e-24	0.273322	0.939	0.889	9.79751e-21	DC
NXN	4.23554e-122	0.272196	0.86	0.583	8.47109e-119	DC
LAG3	1.96414e-53	0.272032	0.687	0.49	3.92829e-50	DC
GAB2	2.87466e-48	0.271562	0.966	0.892	5.74932e-45	DC
LCP1	1.1867e-36	0.269148	0.999	0.995	2.37341e-33	DC
GLIS3	1.02666e-09	0.268621	0.9	0.87	2.05331e-06	DC
CNKSR3	3.66566e-117	0.263268	0.836	0.557	7.33132e-114	DC
MFHAS1	8.65522e-09	0.262996	0.484	0.516	1.73104e-05	DC
RPL24	2.14641e-51	0.262956	0.997	0.984	4.29282e-48	DC
TNRC6B	1.11236e-28	0.258577	0.988	0.965	2.22472e-25	DC
NRDC	2.52981e-38	0.255584	0.98	0.92	5.05962e-35	DC
MELK	1.1675e-196	0.255452	0.888	0.534	2.335e-193	DC
DENND2B	1.8593e-99	0.252353	0.969	0.786	3.7186e-96	DC
UBASH3B	8.96573e-53	0.252053	0.898	0.747	1.79315e-49	DC
BOP69-GP04	6.38679e-49	0.251661	0.95	0.825	1.27736e-45	DC
LYST	2.21921e-24	0.251146	0.978	0.988	4.43842e-21	DC

## Sheet: HSC
Supplementary Table 3. List of differentially expressed genes (DEGs) used for major cell-type annotation. Related to Fig. 2. Abbreviations: T, T cells; NK, Natural killer cells; B, B cells; PC, Plasma cells; MQ, macrophages; DC, dendritic cells; HSC, hematopoietic stem cells; Myeloid_prog, Myeloid progenitor cells; AT, Pulmonary alveolar type I and type II cells; Ciliated, Ciliated cells; Endothe…
Gene	p_val	avg_log2FC	pct.1	pct.2	p_val_adj	Cluster
SCGB1A1	0	6.31814	0.893	0.563	0	HSC
MDK	0	3.98865	0.836	0.672	0	HSC
S100A1	2.64358e-246	2.49445	0.778	0.646	5.28717e-243	HSC
CHCHD10	1.58873e-258	2.28662	0.648	0.53	3.17745e-255	HSC
PKIB	2.71243e-58	2.2298	0.247	0.279	5.42485e-55	HSC
PRDX6	0	2.19007	0.935	0.677	0	HSC
FSCN1	2.14052e-47	1.99911	0.633	0.51	4.28103e-44	HSC
CRIP2	7.74E-311	1.99183	0.921	0.654	1.5481e-307	HSC
CCND1	1.21708e-75	1.98032	0.678	0.573	2.43415e-72	HSC
EPAS1	1.42285e-157	1.8924	0.751	0.643	2.84571e-154	HSC
HMGN3	2.66958e-199	1.83712	0.781	0.517	5.33915e-196	HSC
CUNH19ORF33	2.37E-319	1.83707	0.938	0.695	4.74E-316	HSC
SPINK8	1.05227e-301	1.71877	0.962	0.693	2.10454e-298	HSC
SMIM1	3.70884e-100	1.55205	0.62	0.432	7.41767e-97	HSC
IFITM3	3.27515e-127	1.37072	0.725	0.513	6.5503e-124	HSC
ENO3	3.18359e-24	1.33697	0.333	0.428	6.36719e-21	HSC
LRRC46	5.50309e-175	1.33533	0.821	0.558	1.10062e-171	HSC
CHCHD6	0	1.2089	0.855	0.402	0	HSC
HSPB1	1.3086e-112	1.16118	0.706	0.505	2.61721e-109	HSC
RPLP0	0	1.12188	1	0.997	0	HSC
MIF	2.75204e-248	1.10281	0.966	0.84	5.50409e-245	HSC
CUNH1ORF54	9.7026e-92	0.988172	0.307	0.49	1.94052e-88	HSC
S100A6	0	0.959805	1	0.997	0	HSC
RPS20	0	0.936359	0.999	0.994	0	HSC
RPLP1	0	0.893651	1	0.999	0	HSC
DSTN	1.61361e-09	0.887486	0.656	0.665	3.22723e-06	HSC
DDAH2	5.48891e-46	0.866022	0.752	0.619	1.09778e-42	HSC
TMEM107	9.86084e-245	0.833444	0.77	0.443	1.97217e-241	HSC
RPL26	0	0.803055	1	0.998	0	HSC
RPL24	8.11233e-284	0.790277	0.996	0.984	1.62247e-280	HSC
RPS18	9.88E-323	0.756936	1	0.998	1.98E-319	HSC
FAU	0	0.746985	1	0.998	0	HSC
SOD1	1.3875e-64	0.736398	0.859	0.76	2.775e-61	HSC
AK1	3.87924e-173	0.71356	0.759	0.485	7.75848e-170	HSC
RPS24	7.07619e-305	0.713491	1	0.999	1.41524e-301	HSC
SLC12A7	8.36378e-231	0.702496	0.969	0.955	1.67276e-227	HSC
RPL13	5.08834e-306	0.699547	1	0.994	1.01767e-302	HSC
PRDX5	6.53258e-211	0.685704	0.986	0.808	1.30652e-207	HSC
RPL28	1.54587e-291	0.684093	0.999	0.999	3.09174e-288	HSC
TSPO	0	0.675502	1	0.978	0	HSC
S100A8	0	0.667139	1	0.995	0	HSC
SRXN1	0	0.662905	0.93	0.447	0	HSC
RPL19	1.62947e-258	0.657404	0.999	0.993	3.25893e-255	HSC
RPL18A	1.13893e-231	0.652683	0.997	0.989	2.27786e-228	HSC
CAMK2N1	6.30899e-49	0.650916	0.852	0.736	1.2618e-45	HSC
RPL34	2.61105e-269	0.64972	1	0.999	5.22209e-266	HSC
ALDH2	2.94541e-114	0.634877	0.919	0.749	5.89083e-111	HSC
S100A9	0	0.634657	1	0.995	0	HSC
FABP5	6.59708e-106	0.634205	0.998	0.97	1.31942e-102	HSC
NAPSA	3.47326e-143	0.628729	0.973	0.807	6.94652e-140	HSC
RPL11	2.69484e-246	0.620764	1	0.998	5.38968e-243	HSC
RPL7A	3.89798e-212	0.617597	0.996	0.991	7.79595e-209	HSC
HEY1	0	0.603364	0.91	0.486	0	HSC
RPL27A	1.9167e-238	0.6013	1	0.997	3.83339e-235	HSC
RPS5	1.02367e-212	0.600562	0.999	0.995	2.04734e-209	HSC
CDA	2.17784e-18	0.599513	0.47	0.483	4.35568e-15	HSC
BOP69-GR01	3.49173e-67	0.596169	0.882	0.78	6.98346e-64	HSC
SERPINB1	0	0.587889	1	0.989	0	HSC
TMSB10	2.01521e-111	0.579572	1	0.998	4.03043e-108	HSC
RPS3A	6.95705e-208	0.551013	0.999	0.993	1.39141e-204	HSC
RPS4X	1.08361e-181	0.530052	1	0.996	2.16721e-178	HSC
GLRX5	3.11127e-90	0.522671	0.827	0.646	6.22254e-87	HSC
RPS19	2.44499e-212	0.522616	0.999	0.994	4.88998e-209	HSC
RPS27A	9.13239e-188	0.514904	1	0.996	1.82648e-184	HSC
BLVRB	9.12516e-152	0.51348	0.933	0.736	1.82503e-148	HSC
RPL10A	5.92303e-145	0.508639	0.991	0.98	1.18461e-141	HSC
RPS15A	5.03205e-183	0.505292	0.999	0.998	1.00641e-179	HSC
RPL18	2.69086e-169	0.497848	0.998	0.991	5.38172e-166	HSC
FOXQ1	0	0.495541	0.96	0.559	0	HSC
RPS26	7.73991e-183	0.481396	1	0.983	1.54798e-179	HSC
CSRP2	0	0.467843	0.911	0.465	0	HSC
PLA2G16	4.52336e-155	0.452148	0.252	0.46	9.04671e-152	HSC
RPL15	1.94244e-146	0.447982	0.997	0.99	3.88489e-143	HSC
GSTP1	9.35507e-61	0.446389	0.999	0.978	1.87101e-57	HSC
RPL6	8.77718e-121	0.416596	1	0.996	1.75544e-117	HSC
MGST3	6.57779e-209	0.406907	0.922	0.665	1.31556e-205	HSC
GMFG	4.33883e-100	0.4009	1	0.987	8.67766e-97	HSC
DNMT3L	1.55488e-198	0.392062	0.977	0.773	3.10976e-195	HSC
CPNE2	8.84797e-138	0.371618	0.996	0.914	1.76959e-134	HSC
PGLYRP1	9.16134e-220	0.348854	1	0.995	1.83227e-216	HSC
PHOSPHO1	1.24534e-155	0.332252	0.982	0.815	2.49069e-152	HSC
ATP1B1	7.38588e-12	0.324824	0.761	0.701	1.47718e-08	HSC
NME1	1.74755e-22	0.320594	0.867	0.864	3.49511e-19	HSC
S100A11	1.38021e-118	0.316183	1	0.998	2.76041e-115	HSC
SRI	1.62211e-163	0.312536	1	0.921	3.24423e-160	HSC
RPS8	1.19733e-96	0.305894	0.999	0.997	2.39467e-93	HSC
TMEM98	1.58439e-252	0.298195	0.185	0.48	3.16879e-249	HSC
RPL14	3.8928e-87	0.283891	0.997	0.986	7.7856e-84	HSC
PPP1R14C	5.98186e-82	0.282941	0.787	0.613	1.19637e-78	HSC
LIMD2	1.53983e-85	0.259488	0.989	0.892	3.07965e-82	HSC
PLAC8	8.21252e-53	0.252654	0.924	0.897	1.6425e-49	HSC

## Sheet: Myeloid_prog
Supplementary Table 3. List of differentially expressed genes (DEGs) used for major cell-type annotation. Related to Fig. 2. Abbreviations: T, T cells; NK, Natural killer cells; B, B cells; PC, Plasma cells; MQ, macrophages; DC, dendritic cells; HSC, hematopoietic stem cells; Myeloid_prog, Myeloid progenitor cells; AT, Pulmonary alveolar type I and type II cells; Ciliated, Ciliated cells; Endothe…
Gene	p_val	avg_log2FC	pct.1	pct.2	p_val_adj	Cluster
UBE2C	0	5.54089	0.717	0.552	0	Myeloid_prog
KIF15	0	5.46699	0.779	0.454	0	Myeloid_prog
PCLAF	0	5.45492	0.861	0.506	0	Myeloid_prog
CDC20	0	5.42855	0.699	0.421	0	Myeloid_prog
NUSAP1	0	5.32112	0.836	0.527	0	Myeloid_prog
CCNB1	0	5.06877	0.723	0.51	0	Myeloid_prog
TOP2A	0	4.98498	0.792	0.572	0	Myeloid_prog
H1-5	0	4.97666	0.643	0.39	0	Myeloid_prog
CENPW	0	4.95372	0.887	0.56	0	Myeloid_prog
AURKB	0	4.92188	0.601	0.431	0	Myeloid_prog
CENPF	0	4.71176	0.793	0.373	0	Myeloid_prog
RRM2	0	4.6829	0.857	0.582	0	Myeloid_prog
DLGAP5	0	4.65634	0.815	0.515	0	Myeloid_prog
SPC24	0	4.64828	0.741	0.437	0	Myeloid_prog
NUF2	0	4.6197	0.779	0.642	0	Myeloid_prog
CDK1	0	4.61274	0.724	0.573	0	Myeloid_prog
HMMR	0	4.517	0.542	0.458	0	Myeloid_prog
FBXO5	0	4.50192	0.733	0.565	0	Myeloid_prog
BIRC5	0	4.48925	0.85	0.658	0	Myeloid_prog
CLSPN	0	4.47156	0.695	0.606	0	Myeloid_prog
PLK1	0	4.46662	0.582	0.541	0	Myeloid_prog
CDCA3	0	4.45267	0.819	0.533	0	Myeloid_prog
TPX2	0	4.38223	0.706	0.41	0	Myeloid_prog
MELK	0	4.35203	0.61	0.532	0	Myeloid_prog
ASPM	0	4.34451	0.655	0.603	0	Myeloid_prog
CENPP	0	4.32271	0.743	0.508	0	Myeloid_prog
KIF22	0	4.32023	0.686	0.587	0	Myeloid_prog
DIAPH3	0	4.29215	0.909	0.55	0	Myeloid_prog
NCAPG	0	4.26928	0.642	0.568	0	Myeloid_prog
CKS2	0	4.26064	0.809	0.594	0	Myeloid_prog
ANLN	0	4.25757	0.782	0.617	0	Myeloid_prog
CCNB2	0	4.21932	0.759	0.599	0	Myeloid_prog
KNL1	0	4.19896	0.792	0.522	0	Myeloid_prog
STMN1	0	4.18442	0.944	0.483	0	Myeloid_prog
MKI67	0	4.13738	0.935	0.599	0	Myeloid_prog
CDKN3	0	4.13695	0.78	0.528	0	Myeloid_prog
SPAG5	0	4.11484	0.561	0.622	0	Myeloid_prog
SGO2	0	4.0716	0.572	0.48	0	Myeloid_prog
CENPA	0	4.01487	0.755	0.622	0	Myeloid_prog
BUB1	0	3.95869	0.51	0.524	0	Myeloid_prog
CENPE	0	3.8943	0.563	0.523	0	Myeloid_prog
TYMS	0	3.86088	0.571	0.456	0	Myeloid_prog
CENPM	0	3.84572	0.655	0.507	0	Myeloid_prog
CCDC18	0	3.80915	0.571	0.559	0	Myeloid_prog
PKNOX2	0	3.80394	0.908	0.837	0	Myeloid_prog
HIST3H3	0	3.80269	0.843	0.685	0	Myeloid_prog
ECT2	0	3.78354	0.729	0.626	0	Myeloid_prog
KIF11	0	3.73783	0.677	0.533	0	Myeloid_prog
KIF4A	0	3.71723	0.752	0.656	0	Myeloid_prog
KNSTRN	0	3.68591	0.55	0.654	0	Myeloid_prog
DTL	0	3.58796	0.573	0.568	0	Myeloid_prog
PTPRZ1	4.57466e-264	3.5372	0.372	0.269	9.14931e-261	Myeloid_prog
KIF23	0	3.53654	0.679	0.572	0	Myeloid_prog
MASTL	0	3.5144	0.566	0.642	0	Myeloid_prog
MXD3	0	3.46549	0.67	0.64	0	Myeloid_prog
KPNA2	0	3.45527	0.778	0.702	0	Myeloid_prog
TK1	0	3.45217	0.669	0.78	0	Myeloid_prog
SGCD	0	3.35741	0.645	0.652	0	Myeloid_prog
GCA	0	3.32022	0.954	0.858	0	Myeloid_prog
CIT	0	3.30655	0.747	0.606	0	Myeloid_prog
SMC2	0	3.26244	0.851	0.592	0	Myeloid_prog
PRC1	0	3.25817	0.688	0.695	0	Myeloid_prog
PTTG1	0	3.23994	0.746	0.567	0	Myeloid_prog
CSRP2	0	3.23872	0.465	0.473	0	Myeloid_prog
DUT	0	3.19044	0.717	0.409	0	Myeloid_prog
SELENOH	0	3.18612	0.765	0.591	0	Myeloid_prog
RACGAP1	0	3.14915	0.589	0.638	0	Myeloid_prog
TCF19	0	2.95764	0.592	0.432	0	Myeloid_prog
H1-4	0	2.95097	0.702	0.429	0	Myeloid_prog
RRM1	0	2.76867	0.808	0.649	0	Myeloid_prog
CENPU	0	2.68093	0.657	0.643	0	Myeloid_prog
RETN	0	2.67749	0.652	0.559	0	Myeloid_prog
RANBP17	0	2.66291	0.738	0.707	0	Myeloid_prog
CTDSPL	0	2.63949	0.583	0.695	0	Myeloid_prog
NCAPG2	0	2.53879	0.743	0.704	0	Myeloid_prog
SMC4	0	2.50174	0.932	0.74	0	Myeloid_prog
NDC80	0	2.48672	0.774	0.738	0	Myeloid_prog
NKG7	0	2.47371	0.846	0.748	0	Myeloid_prog
LTF	0	2.46868	0.982	0.973	0	Myeloid_prog
ACER3	0	2.42052	0.898	0.744	0	Myeloid_prog
ALAS1	0	2.41831	0.908	0.663	0	Myeloid_prog
PCNA	0	2.36885	0.842	0.669	0	Myeloid_prog
LTB4R	0	2.35979	0.851	0.755	0	Myeloid_prog
CEP128	0	2.33936	0.838	0.722	0	Myeloid_prog
TESC	0	2.30717	0.673	0.785	0	Myeloid_prog
PLXDC2	0	2.30407	0.759	0.807	0	Myeloid_prog
LRRCC1	0	2.19459	0.514	0.51	0	Myeloid_prog
CITED4	0	2.1926	0.823	0.517	0	Myeloid_prog
CLDN1	0	2.17585	0.732	0.6	0	Myeloid_prog
TUBB4B	0	2.17464	0.825	0.714	0	Myeloid_prog
CCDC125	0	2.17388	0.625	0.687	0	Myeloid_prog
ATAD2	0	2.16863	0.661	0.743	0	Myeloid_prog
HMGB2	0	2.06422	1	0.987	0	Myeloid_prog
ANXA1	0	2.03622	0.999	0.99	0	Myeloid_prog
DEK	0	2.02794	0.968	0.79	0	Myeloid_prog
RAMP1	0	2.01631	0.327	0.316	0	Myeloid_prog
POLA1	0	1.98088	0.686	0.622	0	Myeloid_prog
ANP32B	0	1.97973	0.953	0.741	0	Myeloid_prog
TMPO	0	1.96261	0.963	0.861	0	Myeloid_prog
HMGB1	0	1.95541	0.982	0.895	0	Myeloid_prog
SLC40A1	0	1.95072	0.853	0.801	0	Myeloid_prog
SPNS2	0	1.94587	0.427	0.555	0	Myeloid_prog
PPIL6	0	1.91094	0.633	0.555	0	Myeloid_prog
IFT80	0	1.90301	0.79	0.697	0	Myeloid_prog
PHGDH	0	1.88757	0.607	0.503	0	Myeloid_prog
CDIN1	0	1.86273	0.485	0.515	0	Myeloid_prog
HMGA2	0	1.82815	0.852	0.882	0	Myeloid_prog
TUBB	0	1.82689	0.931	0.774	0	Myeloid_prog
CPNE2	0	1.77345	0.97	0.91	0	Myeloid_prog
NSD2	0	1.76534	0.781	0.774	0	Myeloid_prog
CAMK2N1	0	1.75064	0.784	0.734	0	Myeloid_prog
TRIM59	0	1.7218	0.692	0.631	0	Myeloid_prog
PTGS1	0	1.72019	0.599	0.614	0	Myeloid_prog
H1F0	0	1.70697	0.537	0.383	0	Myeloid_prog
TSPAN2	0	1.69858	0.808	0.833	0	Myeloid_prog
ANXA3	0	1.67891	0.903	0.866	0	Myeloid_prog
ARL6IP1	0	1.66299	0.951	0.884	0	Myeloid_prog
MCTP1	0	1.65222	0.995	0.976	0	Myeloid_prog
VCL	0	1.64021	0.876	0.836	0	Myeloid_prog
LMNB1	0	1.62698	0.764	0.653	0	Myeloid_prog
ALAD	0	1.59801	0.588	0.575	0	Myeloid_prog
EZH2	0	1.58891	0.559	0.677	0	Myeloid_prog
RAN	0	1.56549	0.856	0.638	0	Myeloid_prog
ALDH2	0	1.55089	0.895	0.74	0	Myeloid_prog
HACL1	0	1.54552	0.806	0.662	0	Myeloid_prog
IGF1R	0	1.54023	0.93	0.847	0	Myeloid_prog
PRDX6	0	1.48623	0.865	0.665	0	Myeloid_prog
PRDX5	0	1.48505	0.938	0.8	0	Myeloid_prog
SMPDL3B	0	1.46839	0.66	0.642	0	Myeloid_prog
ABCB10	0	1.45728	0.811	0.591	0	Myeloid_prog
SGO1	0	1.4552	0.593	0.666	0	Myeloid_prog
ARHGAP10	0	1.44692	0.851	0.74	0	Myeloid_prog
CAMKK2	0	1.44048	0.674	0.68	0	Myeloid_prog
KCNMB4	2.38056e-242	1.42571	0.705	0.692	4.76112e-239	Myeloid_prog
ID1	0	1.40646	0.711	0.816	0	Myeloid_prog
ITLN1	0	1.38152	0.632	0.441	0	Myeloid_prog
ZHX3	0	1.37694	0.798	0.723	0	Myeloid_prog
BCR	0	1.35694	0.902	0.742	0	Myeloid_prog
ADGRG6	0	1.35105	0.731	0.554	0	Myeloid_prog
SDK1	0	1.35028	0.556	0.584	0	Myeloid_prog
MSRA	0	1.33306	0.943	0.886	0	Myeloid_prog
CPNE8	0	1.33173	0.985	0.908	0	Myeloid_prog
TSPAN12	0	1.3142	0.675	0.694	0	Myeloid_prog
S100A9	0	1.31403	0.999	0.995	0	Myeloid_prog
CKAP2L	0	1.28739	0.411	0.584	0	Myeloid_prog
RBP4	0	1.2864	0.483	0.609	0	Myeloid_prog
SYNE2	0	1.28601	0.899	0.857	0	Myeloid_prog
POLH	0	1.25791	0.811	0.592	0	Myeloid_prog
CDKN2D	0	1.25724	0.887	0.845	0	Myeloid_prog
SPNS3	0	1.2505	0.661	0.777	0	Myeloid_prog
GADD45G	0	1.2383	0.77	0.751	0	Myeloid_prog
CITED2	0	1.22099	0.849	0.802	0	Myeloid_prog
PCYT1B	0	1.2071	0.41	0.619	0	Myeloid_prog
PTMA	0	1.16926	0.99	0.905	0	Myeloid_prog
SERPINB1	0	1.16864	1	0.988	0	Myeloid_prog
MAGI3	0	1.16006	0.784	0.823	0	Myeloid_prog
ATP8A1	0	1.15591	0.85	0.798	0	Myeloid_prog
RAB27A	0	1.15535	0.828	0.805	0	Myeloid_prog
CFH	0	1.15311	0.915	0.916	0	Myeloid_prog
NDRG1	0	1.14382	0.68	0.806	0	Myeloid_prog
CDK6	0	1.13859	0.779	0.831	0	Myeloid_prog
MCEMP1	0	1.13678	0.985	0.954	0	Myeloid_prog
HCST	0	1.13288	0.934	0.831	0	Myeloid_prog
S100A8	0	1.11281	0.997	0.995	0	Myeloid_prog
LCN2	0	1.08876	0.999	0.989	0	Myeloid_prog
CYBB	0	1.08649	0.989	0.929	0	Myeloid_prog
SLC1A5	3.97217e-286	1.08537	0.588	0.501	7.94434e-283	Myeloid_prog
HMBS	0	1.08498	0.606	0.476	0	Myeloid_prog
CEP78	9.82757e-264	1.08211	0.586	0.565	1.96551e-260	Myeloid_prog
DNMT3L	0	1.07481	0.745	0.779	0	Myeloid_prog
HDAC9	0	1.05137	0.937	0.895	0	Myeloid_prog
SCAI	0	1.04014	0.836	0.776	0	Myeloid_prog
CRELD2	0	1.0348	0.478	0.532	0	Myeloid_prog
ATRNL1	0	1.03408	0.932	0.875	0	Myeloid_prog
PHACTR2	0	1.02978	0.907	0.844	0	Myeloid_prog
TENT5A	0	1.02748	0.703	0.808	0	Myeloid_prog
SLC10A1	0	1.02747	0.788	0.826	0	Myeloid_prog
CDC25B	0	1.02223	0.549	0.742	0	Myeloid_prog
STXBP5	0	1.01851	0.894	0.871	0	Myeloid_prog
SMARCAL1	0	1.01732	0.915	0.821	0	Myeloid_prog
GBE1	0	1.01336	0.8	0.768	0	Myeloid_prog
SCLT1	0	1.0118	0.679	0.678	0	Myeloid_prog
JAZF1	0	1.00812	0.644	0.709	0	Myeloid_prog
ATP2A3	0	0.992601	0.828	0.813	0	Myeloid_prog
HP	0	0.989402	0.999	0.995	0	Myeloid_prog
NAPSA	0	0.982727	0.89	0.802	0	Myeloid_prog
RANBP1	0	0.979077	0.792	0.703	0	Myeloid_prog
PDE4D	0	0.97466	0.943	0.95	0	Myeloid_prog
PLBD1	0	0.973041	0.955	0.956	0	Myeloid_prog
VRK1	0	0.961936	0.694	0.67	0	Myeloid_prog
RNF217	0	0.961224	0.818	0.761	0	Myeloid_prog
TM6SF1	0	0.946556	0.632	0.679	0	Myeloid_prog
CAMP	0	0.933705	0.994	0.983	0	Myeloid_prog
ATRN	0	0.921663	0.814	0.789	0	Myeloid_prog
GAPDH	0	0.907033	0.992	0.957	0	Myeloid_prog
MCU	0	0.905994	0.95	0.944	0	Myeloid_prog
ADIG	0	0.902266	0.649	0.66	0	Myeloid_prog
CMSS1	0	0.898313	0.748	0.654	2.44866e-305	Myeloid_prog
DNAI4	4.99628e-185	0.897674	0.518	0.575	9.99256e-182	Myeloid_prog
RASA2	0	0.885966	0.884	0.887	0	Myeloid_prog
LBP	0	0.864347	0.979	0.959	0	Myeloid_prog
CNTLN	0	0.860113	0.38	0.599	0	Myeloid_prog
ARHGAP21	0	0.858747	0.737	0.572	0	Myeloid_prog
SFMBT1	1.15E-314	0.851284	0.809	0.7	2.31E-311	Myeloid_prog
SPINK2	7.97304e-134	0.840434	0.665	0.556	1.59461e-130	Myeloid_prog
SFMBT2	0	0.830565	0.819	0.821	0	Myeloid_prog
EIF4E3	0	0.827557	0.93	0.799	0	Myeloid_prog
OSGIN1	6.03E-315	0.825821	0.574	0.653	1.21E-311	Myeloid_prog
TREM2	4.92124e-167	0.814279	0.483	0.421	9.84247e-164	Myeloid_prog
PBX3	0	0.804001	0.758	0.537	0	Myeloid_prog
DACH1	0	0.789261	0.895	0.94	0	Myeloid_prog
CDKN2A	1.63665e-49	0.786853	0.565	0.607	3.27329e-46	Myeloid_prog
PSTPIP1	0	0.761596	0.916	0.933	0	Myeloid_prog
SRI	0	0.758903	0.993	0.916	0	Myeloid_prog
PFKFB4	0	0.749795	0.873	0.872	0	Myeloid_prog
MIF	0	0.744374	0.904	0.837	0	Myeloid_prog
AOAH	0	0.72479	0.841	0.807	0	Myeloid_prog
MAPK13	0	0.720967	0.796	0.86	0	Myeloid_prog
DYNLT2B	5.34578e-105	0.715393	0.479	0.384	1.06916e-101	Myeloid_prog
YAF2	0	0.714275	0.799	0.763	0	Myeloid_prog
FNDC3B	0	0.705372	0.927	0.922	0	Myeloid_prog
CERS6	0	0.704905	0.841	0.784	0	Myeloid_prog
NUDT4	9.49335e-190	0.703925	0.715	0.638	1.89867e-186	Myeloid_prog
PIGB	5.03989e-181	0.694349	0.78	0.67	1.00798e-177	Myeloid_prog
FRY	0	0.692598	0.931	0.94	0	Myeloid_prog
TESK2	2.41959e-183	0.687453	0.758	0.739	4.83919e-180	Myeloid_prog
PIK3R3	7.77398e-179	0.680783	0.703	0.772	1.5548e-175	Myeloid_prog
MANF	8.52137e-270	0.6754	0.713	0.677	1.70427e-266	Myeloid_prog
CDA	2.26818e-108	0.670385	0.453	0.485	4.53636e-105	Myeloid_prog
TMEM2	4.56872e-185	0.669436	0.912	0.839	9.13745e-182	Myeloid_prog
AK1	3.20523e-162	0.666608	0.574	0.482	6.41045e-159	Myeloid_prog
PNP	0	0.666305	0.936	0.838	0	Myeloid_prog
OGFRL1	0	0.666153	0.8	0.888	0	Myeloid_prog
ABCA5	0	0.662943	0.411	0.609	0	Myeloid_prog
CD200R1	0	0.66075	0.905	0.74	0	Myeloid_prog
TRERF1	1.24187e-193	0.659514	0.747	0.747	2.48374e-190	Myeloid_prog
SLC22A15	0	0.647574	0.566	0.706	0	Myeloid_prog
PDIA4	9.60E-321	0.642136	0.773	0.727	1.92E-317	Myeloid_prog
AHI1	0	0.634848	0.748	0.788	0	Myeloid_prog
DMWD	4.35633e-114	0.63102	0.832	0.763	8.71265e-111	Myeloid_prog
NUCB2	0	0.629054	0.439	0.573	0	Myeloid_prog
TULP3	2.18104e-42	0.623575	0.707	0.686	4.36207e-39	Myeloid_prog
AGAP1	1.19994e-259	0.622994	0.641	0.678	2.39988e-256	Myeloid_prog
CD63	0	0.621742	0.99	0.901	0	Myeloid_prog
ALOX5	0	0.616891	0.793	0.836	0	Myeloid_prog
GSTP1	0	0.612485	0.995	0.977	0	Myeloid_prog
LIN52	7.11815e-299	0.60849	0.603	0.664	1.42363e-295	Myeloid_prog
STIM1	0	0.604871	0.873	0.841	0	Myeloid_prog
WEE1	0	0.603361	0.687	0.77	0	Myeloid_prog
DCK	0	0.595151	0.717	0.804	0	Myeloid_prog
RBM38	2.40296e-287	0.591894	0.614	0.634	4.80592e-284	Myeloid_prog
HSPA1A	0	0.588146	0.44	0.61	0	Myeloid_prog
SP3	0	0.584869	0.916	0.886	0	Myeloid_prog
MAST2	0	0.57656	0.625	0.706	0	Myeloid_prog
KCNJ13	5.87128e-31	0.576496	0.668	0.653	1.17426e-27	Myeloid_prog
USP2	6.55105e-150	0.560717	0.769	0.785	1.31021e-146	Myeloid_prog
S100A11	0	0.560087	1	0.998	0	Myeloid_prog
JADE3	6.6293e-216	0.557918	0.594	0.686	1.32586e-212	Myeloid_prog
FKBP11	3.53022e-215	0.554857	0.542	0.586	7.06044e-212	Myeloid_prog
CFAP210	1.50496e-164	0.553461	0.578	0.646	3.00992e-161	Myeloid_prog
CTSE	0	0.55007	0.897	0.95	0	Myeloid_prog
DCAF6	3.78708e-302	0.549387	0.933	0.916	7.57415e-299	Myeloid_prog
DUSP10	0	0.544846	0.611	0.763	0	Myeloid_prog
TANC1	2.30839e-103	0.521834	0.838	0.778	4.61678e-100	Myeloid_prog
KCNQ5	0	0.514559	0.823	0.771	0	Myeloid_prog
IFT57	0	0.508401	0.524	0.699	0	Myeloid_prog
C3	0	0.505348	0.966	0.974	0	Myeloid_prog
PLSCR1	4.26406e-225	0.475549	0.799	0.671	8.52812e-222	Myeloid_prog
TMEM164	1.0932e-264	0.47393	0.871	0.888	2.18641e-261	Myeloid_prog
C3AR1	8.9087e-176	0.462989	0.721	0.739	1.78174e-172	Myeloid_prog
SYNE1	0	0.45863	0.985	0.986	0	Myeloid_prog
ANKRD28	4.09323e-220	0.45052	0.711	0.764	8.18647e-217	Myeloid_prog
TRAM2	0	0.448025	0.724	0.844	0	Myeloid_prog
RBMS1	0	0.444134	0.945	0.937	0	Myeloid_prog
HYCC2	4.74E-320	0.441858	0.851	0.893	9.48E-317	Myeloid_prog
PYGL	0	0.43906	0.945	0.947	0	Myeloid_prog
PPP1R9A	9.57581e-247	0.434113	0.463	0.54	1.91516e-243	Myeloid_prog
TBC1D8	0	0.428346	0.722	0.799	0	Myeloid_prog
LST1	0	0.42146	0.962	0.906	0	Myeloid_prog
MTMR3	3.60565e-160	0.420802	0.878	0.852	7.21129e-157	Myeloid_prog
FOSL1	1.71185e-142	0.420621	0.745	0.644	3.42369e-139	Myeloid_prog
FBXL13	0	0.417402	0.92	0.443	0	Myeloid_prog
DNAJC1	3.10383e-212	0.408207	0.848	0.865	6.20766e-209	Myeloid_prog
SLPI	0	0.402517	0.993	0.973	0	Myeloid_prog
CCDC88A	1.37835e-217	0.401951	0.777	0.781	2.75671e-214	Myeloid_prog
SPRED2	7.21281e-140	0.394228	0.668	0.747	1.44256e-136	Myeloid_prog
F13A1	0	0.380839	0.729	0.863	0	Myeloid_prog
PHLPP2	0	0.379418	0.702	0.494	0	Myeloid_prog
ENO3	2.88977e-46	0.378368	0.369	0.431	5.77955e-43	Myeloid_prog
PIP5K1B	1.9035e-267	0.37835	0.919	0.861	3.80701e-264	Myeloid_prog
NHSL2	1.2492e-241	0.376332	0.794	0.866	2.49839e-238	Myeloid_prog
RASGRP2	5.80136e-140	0.353692	0.716	0.706	1.16027e-136	Myeloid_prog
SIVA1	2.29839e-142	0.349774	0.594	0.592	4.59679e-139	Myeloid_prog
IL1R1	1.06013e-155	0.346209	0.949	0.941	2.12025e-152	Myeloid_prog
SOD1	4.73448e-231	0.344715	0.859	0.754	9.46896e-228	Myeloid_prog
ITGAM	0	0.334137	0.916	0.945	0	Myeloid_prog
HSP90AA1	9.06861e-212	0.329551	0.938	0.906	1.81372e-208	Myeloid_prog
STAG1	4.04403e-157	0.327914	0.84	0.847	8.08807e-154	Myeloid_prog
AFF1	0	0.327812	0.773	0.869	0	Myeloid_prog
CA8	8.32861e-257	0.3273	0.526	0.593	1.66572e-253	Myeloid_prog
IQGAP2	0	0.31499	0.823	0.925	0	Myeloid_prog
CEP85L	0	0.312249	0.756	0.882	0	Myeloid_prog
EEF2K	2.56041e-294	0.311419	0.432	0.568	5.12083e-291	Myeloid_prog
S1PR4	0	0.308723	0.693	0.818	0	Myeloid_prog
B4GALNT1	5.83393e-81	0.306243	0.778	0.706	1.16679e-77	Myeloid_prog
UBE2L6	2.32093e-70	0.299347	0.655	0.577	4.64187e-67	Myeloid_prog
GPD2	1.41286e-143	0.296624	0.916	0.882	2.82571e-140	Myeloid_prog
GNG3	2.97533e-16	0.294037	0.632	0.631	5.95066e-13	Myeloid_prog
STK26	0	0.29161	0.625	0.78	0	Myeloid_prog
SLC2A3	1.59318e-156	0.288608	0.972	0.964	3.18637e-153	Myeloid_prog
ERC1	2.09488e-228	0.285194	0.655	0.754	4.18977e-225	Myeloid_prog
SAMHD1	4.2259e-162	0.282843	0.965	0.957	8.45179e-159	Myeloid_prog
MOB3B	3.3739e-123	0.281551	0.928	0.882	6.7478e-120	Myeloid_prog
ACSS2	6.44977e-54	0.279815	0.41	0.454	1.28995e-50	Myeloid_prog
RCSD1	0	0.277915	0.885	0.937	0	Myeloid_prog
LRRC69	0	0.277713	0.835	0.596	0	Myeloid_prog
CDR2	7.40765e-236	0.275145	0.714	0.565	1.48153e-232	Myeloid_prog
PHYKPL	1.03821e-250	0.274839	0.883	0.759	2.07643e-247	Myeloid_prog
FLNA	9.28336e-248	0.265258	0.978	0.972	1.85667e-244	Myeloid_prog
RUFY3	7.9099e-96	0.264659	0.845	0.868	1.58198e-92	Myeloid_prog
RPS6KA2	0	0.263251	0.562	0.731	0	Myeloid_prog
TSPO	0	0.253526	0.999	0.977	0	Myeloid_prog
PHIP	1.26024e-122	0.25266	0.887	0.888	2.52049e-119	Myeloid_prog

[truncated: 5 more sheets: AT, Ciliated, Endothelial, MgK, Erythrocyte]
