# Supplementary material for: Prolonged immune activation in post-acute sequelae of SARS-CoV-2: neutrophil dynamics and therapeutic insights
Source: Exp Mol Med. 2025 Sep 24;57(9):2067–82. doi: 10.1038/s12276-025-01539-5 (PMC12508235; doi:10.1038/s12276-025-01539-5)
Supplement: Supplementary file 3 — Supplementary Table 4 [file 12276_2025_1539_MOESM3_ESM.xlsx]

## Sheet: Table S3
Supplementary Table 4. Number of major cell types in individual samples. Related to Fig. 2. Abbreviations: T, T cells; NK, Natural killer cells; B, B cells; PC, Plasma cells; MQ, macrophages; DC, dendritic cells; HSC, hematopoietic stem cells; Myeloid_prog, Myeloid progenitor cells; AT, Pulmonary alveolar type I and type II cells; Ciliated, Ciliated cells; Endothelial, Endothelial cells; MgK, meg…
	Tissue	Condition	Replicate	Number of cells	T	NK	B	PC	Neutrophil	Monocyte	MQ	DC	HSC	Myeloid_prog	AT	Ciliated	Endothelial	MgK	Erythrocyte
1	BALF	CTRL	1	1615	99	18	22	0	51	16	1302	5	37	64	1	0	0	0	0
2	BALF	CTRL	2	3019	339	106	273	2	95	17	2010	10	29	123	2	7	0	0	6
3	BALF	CTRL	3	1806	298	102	76	0	50	4	1170	2	34	52	6	6	0	0	6
			Total	6440	736	226	371	2	196	37	4482	17	100	239	9	13	0	0	12
			Ratio	100	11.4286	3.50932	5.76087	0.0310559	3.04348	0.574534	69.5963	0.263975	1.5528	3.71118	0.139752	0.201863	0	0	0.186335
4	BALF	IAV_rec	1	1616	189	33	150	0	96	6	989	22	17	89	5	16	2	0	2
5	BALF	IAV_rec	2	4442	96	74	47	0	114	12	3671	4	20	378	4	20	0	0	2
6	BALF	IAV_rec	3	3784	88	21	79	1	95	11	3219	2	12	235	11	7	0	0	3
			Total	9842	373	128	276	1	305	29	7879	28	49	702	20	43	2	0	7
			Ratio	100	3.78988	1.30055	2.80431	0.0101605	3.09896	0.294656	80.0549	0.284495	0.497866	7.1327	0.203211	0.436903	0.0203211	0	0.0711238
7	BALF	SARS2_rec	1	8007	323	272	189	1	280	21	6513	20	29	334	7	17	1	0	0
8	BALF	SARS2_rec	2	6743	164	30	4173	0	17	82	2004	23	12	97	1	3	7	0	130
9	BALF	SARS2_rec	3	4277	259	101	236	1	281	61	3032	12	15	219	9	46	1	0	4
			Total	19027	746	403	4598	2	578	164	11549	55	56	650	17	66	9	0	134
			Ratio	100	3.92074	2.11804	24.1657	0.0105114	3.03779	0.861933	60.698	0.289063	0.294319	3.4162	0.0893467	0.346875	0.0473012	0	0.704262
10	BALF	SARS2_PASC	1	8010	61	34	34	4	7098	4	722	2	11	25	2	12	1	0	0
11	BALF	SARS2_PASC	2	1301	37	14	38	14	796	5	286	4	52	17	12	22	3	1	0
12	BALF	SARS2_PASC	3	1572	29	17	31	8	644	16	736	4	8	62	2	14	1	0	0
			Total	10883	127	65	103	26	8538	25	1744	10	71	104	16	48	5	1	0
			Ratio	100	1.16696	0.597262	0.94643	0.238905	78.4526	0.229716	16.025	0.0918864	0.652394	0.955619	0.147018	0.441055	0.0459432	0.00918864	0
13	lung	CTRL	1	3089	836	107	354	8	430	74	1008	20	95	19	32	42	44	3	17
14	lung	CTRL	2	7713	1446	462	825	20	1827	613	1788	40	297	70	59	67	162	17	20
15	lung	CTRL	3	4882	770	279	585	16	1363	385	1008	20	170	138	26	21	42	23	36
			Total	15684	3052	848	1764	44	3620	1072	3804	80	562	227	117	130	248	43	73
			Ratio	100	19.4593	5.40678	11.2471	0.280541	23.0808	6.83499	24.254	0.510074	3.58327	1.44733	0.745983	0.82887	1.58123	0.274165	0.465442
16	lung	IAV_rec	1	3184	2058	12	307	4	104	5	115	25	21	408	4	4	52	2	63
17	lung	IAV_rec	2	2566	736	81	145	16	498	114	334	31	12	399	5	10	99	4	82
18	lung	IAV_rec	3	8514	5565	81	674	16	376	49	424	43	31	893	23	11	142	3	183
			Total	14264	8359	174	1126	36	978	168	873	99	64	1700	32	25	293	9	328
			Ratio	100	58.6021	1.21985	7.894	0.252384	6.85642	1.17779	6.1203	0.694055	0.448682	11.9181	0.224341	0.175266	2.05412	0.0630959	2.2995
19	lung	SARS2_rec	1	2834	373	70	265	36	259	67	1220	14	40	138	95	36	218	0	3
20	lung	SARS2_rec	2	5542	737	425	524	5	1122	207	2016	23	51	188	51	139	49	0	5
21	lung	SARS2_rec	3	5677	854	304	1408	12	470	379	1760	28	75	83	61	95	124	1	23
			Total	14053	1964	799	2197	53	1851	653	4996	65	166	409	207	270	391	1	31
			Ratio	100	13.9757	5.68562	15.6337	0.377144	13.1716	4.64669	35.5511	0.462535	1.18124	2.91041	1.473	1.9213	2.78232	0.00711592	0.220593
22	lung	SARS2_PASC	1	6852	282	38	499	85	4962	514	102	16	11	206	19	15	74	27	2
23	lung	SARS2_PASC	2	3090	249	115	387	7	1559	295	248	8	1	29	12	7	169	1	3
24	lung	SARS2_PASC	3	1778	270	18	105	23	731	66	138	16	9	195	11	4	23	4	165
			Total	11720	801	171	991	115	7252	875	488	40	21	430	42	26	266	32	170
			Ratio	100	6.83447	1.45904	8.45563	0.981229	61.8771	7.46587	4.16382	0.341297	0.179181	3.66894	0.358362	0.221843	2.26962	0.273038	1.45051
25	spleen	CTRL	1	10466	984	489	3758	77	1610	1596	712	287	165	135	0	0	16	26	611
26	spleen	CTRL	2	4332	35	14	1687	23	8	1269	113	213	755	60	0	0	16	0	139
27	spleen	CTRL	3	6324	173	85	594	120	1676	679	1030	233	118	771	0	0	33	8	804
			Total	21122	1192	588	6039	220	3294	3544	1855	733	1038	966	0	0	65	34	1554
			Ratio	100	5.6434	2.78383	28.591	1.04157	15.5951	16.7787	8.78231	3.47032	4.91431	4.57343	0	0	0.307736	0.16097	7.35726
28	spleen	IAV_rec	1	1583	137	24	785	63	48	74	108	22	60	156	0	0	12	1	93
29	spleen	IAV_rec	2	1785	144	18	688	38	350	76	52	21	10	233	0	0	6	17	132
30	spleen	IAV_rec	3	2476	203	32	1003	51	616	187	69	47	0	118	0	0	10	1	139
			Total	5844	484	74	2476	152	1014	337	229	90	70	507	0	0	28	19	364
			Ratio	100	8.282	1.26626	42.3682	2.60096	17.3511	5.7666	3.91855	1.54004	1.19781	8.67556	0	0	0.479124	0.32512	6.22861
31	spleen	SARS2_rec	1	855	121	22	167	9	44	90	111	4	198	15	0	1	14	48	11
32	spleen	SARS2_rec	2	1395	54	4	548	15	59	36	249	14	4	34	0	0	0	12	366
33	spleen	SARS2_rec	3	6049	976	205	3075	78	427	280	285	91	46	242	0	0	5	11	328
			Total	8299	1151	231	3790	102	530	406	645	109	248	291	0	1	19	71	705
			Ratio	100	13.8691	2.78347	45.6682	1.22906	6.38631	4.89216	7.77202	1.31341	2.98831	3.50645	0	0.0120496	0.228943	0.855525	8.495
34	spleen	SARS2_PASC	1	8227	749	100	816	190	2629	516	422	45	72	2450	0	0	28	48	162
35	spleen	SARS2_PASC	2	6538	1041	96	2546	105	387	306	156	85	26	1293	0	1	16	5	475
36	spleen	SARS2_PASC	3	6173	381	97	1525	130	807	323	114	76	10	2353	0	0	5	0	352
			Total	20938	2171	293	4887	425	3823	1145	692	206	108	6096	0	1	49	53	989
			Ratio	100	10.3687	1.39937	23.3403	2.0298	18.2587	5.46853	3.305	0.983857	0.515809	29.1145	0	0.00477601	0.234024	0.253128	4.72347
