# Supplementary material for: Prolonged immune activation in post-acute sequelae of SARS-CoV-2: neutrophil dynamics and therapeutic insights
Source: Exp Mol Med. 2025 Sep 24;57(9):2067–82. doi: 10.1038/s12276-025-01539-5 (PMC12508235; doi:10.1038/s12276-025-01539-5)
Supplement: Supplementary file 4 — Supplementary Table 5 [file 12276_2025_1539_MOESM4_ESM.xlsx]

## Sheet: Lung-Monocyte
Supplementary Table 5. EnrichR-based functional analysis using upregulated genes in monocytes and macrophages of SARS2_PASC compared to recovery and control groups (Fig. 4b, c). The functionality terms emphasized in Fig. 4b and 4c are highlighted in yellow.
Term	Matched	Total	P-value	Adjusted P-value	Combined Score	Genes	DB	Tissue	Celltype	Group
Inflammatory Response	15	200	2.39618e-05	0.00035144	41.1029	ABCA1;MSR1;ATP2B1;HIF1A;PVR;PIK3R5;PTPRE;SELL;IRAK2;IL1B;ABI1;LCP2;CD14;TIMP1;SLC28A2	MSigDB_Hallmark_2020	lung	Monocyte	SARS2_PASC-recovery_up
Signaling By VEGF R-HSA-194138	11	102	1.03135e-05	0.000400272	65.8073	VAV3;NRP2;ROCK1;PRKCB;ABI1;ELMO1;ITPR2;PKN2;PIK3R1;MAPK14;DOCK1	Reactome_2022	lung	Monocyte	SARS2_PASC-recovery_up
Signaling By TGFB Family Members R-HSA-9006936	7	119	0.0131799	0.0749788	12.6912	TGFB1;NCOR1;SMURF2;USP9X;EP300;ARHGEF18;CBL	Reactome_2022	lung	Monocyte	SARS2_PASC-recovery_up
Inflammatory Response	13	200	2.71656e-06	3.62208e-05	69.3921	ABCA1;MSR1;ATP2B1;HIF1A;PVR;PIK3R5;NFKBIA;PTPRE;SELL;IL1B;CD14;TIMP1;SLC28A2	MSigDB_Hallmark_2020	lung	Monocyte	SARS2_PASC-CTRL_up
Signaling By VEGF R-HSA-194138	7	102	0.000409846	0.00952352	43.9222	NRP2;PRKCB;ELMO1;ITPR2;PKN2;MAPK14;DOCK1	Reactome_2022	lung	Monocyte	SARS2_PASC-CTRL_up
Coronavirus disease	10	232	0.00107044	0.0107536	23.6699	RPS15;NFKBIA;RPS27;PRKCB;IL1B;RPL37A;RPL36A;TAB2;RPL23A;MAPK14	KEGG_2021_Human	lung	Monocyte	SARS2_PASC-CTRL_up
Signaling By TGF-beta Receptor Complex R-HSA-170834	7	91	0.00313318	0.0276585	22.5696	NCOR1;TGFB1;SMURF2;USP9X;EP300;ARHGEF18;CBL	Reactome_2022	lung	Monocyte	SARS2_PASC-recovery_up
Leukocyte Aggregation (GO:0070486)	4	7	6.50352e-06	0.00152133	745.734	IL1B;S100A9;CD44;S100A8	GO_Biological_Process_2023	lung	Monocyte	SARS2_PASC-recovery_up
Regulation Of Cellular Response To Insulin Stimulus (GO:1900076)	3	6	0.000177917	0.00995426	403.376	NCOA1;NCOA2;ATP2B1	GO_Biological_Process_2023	lung	Monocyte	SARS2_PASC-recovery_up
Regulation Of Programmed Necrotic Cell Death (GO:0062098)	4	10	3.71017e-05	0.00418604	318.454	PELI1;CFLAR;OGT;BIRC3	GO_Biological_Process_2023	lung	Monocyte	SARS2_PASC-recovery_up
Regulation Of Carbohydrate Catabolic Process (GO:0043470)	5	14	6.98775e-06	0.00152133	309.5	SCARB2;PRKAG2;EP300;HIF1A;OGT	GO_Biological_Process_2023	lung	Monocyte	SARS2_PASC-recovery_up
Regulation Of Transcription From RNA Polymerase II Promoter In Response To Hypoxia (GO:0061418)	3	7	0.000306478	0.0150059	283.462	RBPJ;HIF1A;NFE2L2	GO_Biological_Process_2023	lung	Monocyte	SARS2_PASC-recovery_up
Positive Regulation Of Adipose Tissue Development (GO:1904179)	3	7	0.000306478	0.0150059	283.462	NCOA1;NCOA2;SORL1	GO_Biological_Process_2023	lung	Monocyte	SARS2_PASC-recovery_up
Positive Regulation Of Endoplasmic Reticulum Unfolded Protein Response (GO:1900103)	4	11	5.73319e-05	0.0047185	261.303	ERN1;BCL2L11;PIK3R1;ATF6	GO_Biological_Process_2023	lung	Monocyte	SARS2_PASC-recovery_up
Positive Regulation Of Transcription From RNA Polymerase II Promoter In Response To Stress (GO:0036003)	5	17	2.04972e-05	0.00306061	211.05	HSPA5;RBPJ;HIF1A;ATF6;NFE2L2	GO_Biological_Process_2023	lung	Monocyte	SARS2_PASC-recovery_up
Negative Regulation Of Amyloid Precursor Protein Catabolic Process (GO:1902992)	5	18	2.78904e-05	0.00380924	189.248	RTN3;ROCK1;SORL1;RTN4;PICALM	GO_Biological_Process_2023	lung	Monocyte	SARS2_PASC-recovery_up
Regulation Of Focal Adhesion Disassembly (GO:0120182)	2	5	0.00425805	0.057252	169.617	PIK3R1;MAP4K4	GO_Biological_Process_2023	lung	Monocyte	SARS2_PASC-recovery_up
R-loop Processing (GO:0062176)	2	5	0.00425805	0.057252	169.617	SRPK2;NFAT5	GO_Biological_Process_2023	lung	Monocyte	SARS2_PASC-recovery_up
Regulation Of Immature T Cell Proliferation In Thymus (GO:0033084)	2	5	0.00425805	0.057252	169.617	IL1B;TMEM131L	GO_Biological_Process_2023	lung	Monocyte	SARS2_PASC-recovery_up
Forebrain Neuron Differentiation (GO:0021879)	2	5	0.00425805	0.057252	169.617	RAPGEF2;ZSWIM6	GO_Biological_Process_2023	lung	Monocyte	SARS2_PASC-recovery_up
Iron Coordination Entity Transport (GO:1901678)	2	5	0.00425805	0.057252	169.617	LCN2;NRG1	GO_Biological_Process_2023	lung	Monocyte	SARS2_PASC-recovery_up
Positive Regulation Of Focal Adhesion Disassembly (GO:0120183)	2	5	0.00425805	0.057252	169.617	PIK3R1;MAP4K4	GO_Biological_Process_2023	lung	Monocyte	SARS2_PASC-recovery_up
Positive Regulation Of Transcription Of Notch Receptor Target (GO:0007221)	2	5	0.00425805	0.057252	169.617	MAML3;RBPJ	GO_Biological_Process_2023	lung	Monocyte	SARS2_PASC-recovery_up
Regulation Of Blood Vessel Remodeling (GO:0060312)	2	5	0.00425805	0.057252	169.617	TGFB1;NRG1	GO_Biological_Process_2023	lung	Monocyte	SARS2_PASC-recovery_up
Regulation Of Complement Activation (GO:0030449)	3	9	0.000712721	0.0234862	169.245	CFH;CR1L;IL1B	GO_Biological_Process_2023	lung	Monocyte	SARS2_PASC-recovery_up
Regulation Of Endoplasmic Reticulum Unfolded Protein Response (GO:1900101)	3	9	0.000712721	0.0234862	169.245	ERN1;HSPA5;PIK3R1	GO_Biological_Process_2023	lung	Monocyte	SARS2_PASC-recovery_up
Regulation Of Protein Localization To Chromatin (GO:1905634)	3	9	0.000712721	0.0234862	169.245	SETD2;VRK1;WAPL	GO_Biological_Process_2023	lung	Monocyte	SARS2_PASC-recovery_up
Type II Interferon-Mediated Signaling Pathway (GO:0060333)	3	9	0.000712721	0.0234862	169.245	IFNGR1;JAK2;JAK1	GO_Biological_Process_2023	lung	Monocyte	SARS2_PASC-recovery_up
Positive Regulation Of Vascular Endothelial Growth Factor Receptor Signaling Pathway (GO:0030949)	3	9	0.000712721	0.0234862	169.245	PRKCB;IL1B;HIF1A	GO_Biological_Process_2023	lung	Monocyte	SARS2_PASC-recovery_up
Regulation Of Membrane Protein Ectodomain Proteolysis (GO:0051043)	5	21	6.28685e-05	0.00488989	141.825	ROCK1;IL1B;NRDC;ADAM9;TIMP1	GO_Biological_Process_2023	lung	Monocyte	SARS2_PASC-recovery_up
Establishment Of Endothelial Intestinal Barrier (GO:0090557)	3	10	0.00100227	0.0273779	138.234	RAB1A;RAPGEF2;RAPGEF6	GO_Biological_Process_2023	lung	Monocyte	SARS2_PASC-recovery_up
Negative Regulation Of Amyloid-Beta Formation (GO:1902430)	4	16	0.000290779	0.0147955	127.053	RTN3;ROCK1;SORL1;RTN4	GO_Biological_Process_2023	lung	Monocyte	SARS2_PASC-recovery_up
Regulation Of Metallopeptidase Activity (GO:1905048)	2	6	0.00629813	0.072317	118.085	LRP1;TIMP1	GO_Biological_Process_2023	lung	Monocyte	SARS2_PASC-recovery_up
Regulation Of Prostaglandin Biosynthetic Process (GO:0031392)	2	6	0.00629813	0.072317	118.085	CD74;IL1B	GO_Biological_Process_2023	lung	Monocyte	SARS2_PASC-recovery_up
Cardiac Muscle Cell Myoblast Differentiation (GO:0060379)	2	6	0.00629813	0.072317	118.085	NRG1;RBPJ	GO_Biological_Process_2023	lung	Monocyte	SARS2_PASC-recovery_up
Definitive Hemopoiesis (GO:0060216)	2	6	0.00629813	0.072317	118.085	HIPK1;ZFP36L2	GO_Biological_Process_2023	lung	Monocyte	SARS2_PASC-recovery_up
Establishment Of Mitotic Sister Chromatid Cohesion (GO:0034087)	2	6	0.00629813	0.072317	118.085	NIPBL;STAG1	GO_Biological_Process_2023	lung	Monocyte	SARS2_PASC-recovery_up
Macrophage Derived Foam Cell Differentiation (GO:0010742)	2	6	0.00629813	0.072317	118.085	TGFB1;SOAT1	GO_Biological_Process_2023	lung	Monocyte	SARS2_PASC-recovery_up
Mitotic Nuclear Membrane Disassembly (GO:0007077)	2	6	0.00629813	0.072317	118.085	PRKCB;VRK1	GO_Biological_Process_2023	lung	Monocyte	SARS2_PASC-recovery_up
Negative Regulation Of Membrane Protein Ectodomain Proteolysis (GO:0051045)	2	6	0.00629813	0.072317	118.085	ROCK1;TIMP1	GO_Biological_Process_2023	lung	Monocyte	SARS2_PASC-recovery_up
Positive Regulation Of B Cell Receptor Signaling Pathway (GO:0050861)	2	6	0.00629813	0.072317	118.085	PRKCB;FOXP1	GO_Biological_Process_2023	lung	Monocyte	SARS2_PASC-recovery_up
Positive Regulation Of T-helper 17 Cell Differentiation (GO:2000321)	2	6	0.00629813	0.072317	118.085	NFKBIZ;MALT1	GO_Biological_Process_2023	lung	Monocyte	SARS2_PASC-recovery_up
Positive Regulation Of Amyloid-Beta Clearance (GO:1900223)	2	6	0.00629813	0.072317	118.085	LRP1;ROCK1	GO_Biological_Process_2023	lung	Monocyte	SARS2_PASC-recovery_up
Positive Regulation Of Unsaturated Fatty Acid Biosynthetic Process (GO:2001280)	2	6	0.00629813	0.072317	118.085	CD74;IL1B	GO_Biological_Process_2023	lung	Monocyte	SARS2_PASC-recovery_up
Regulation Of Rab Protein Signal Transduction (GO:0032483)	2	6	0.00629813	0.072317	118.085	DENND4A;DENND4C	GO_Biological_Process_2023	lung	Monocyte	SARS2_PASC-recovery_up
Regulation Of TORC2 Signaling (GO:1903939)	2	6	0.00629813	0.072317	118.085	USP9X;SIK3	GO_Biological_Process_2023	lung	Monocyte	SARS2_PASC-recovery_up
Lipoprotein Transport (GO:0042953)	3	11	0.00135663	0.0325968	115.647	VMP1;LRP1;PRKCB	GO_Biological_Process_2023	lung	Monocyte	SARS2_PASC-recovery_up
Regulation Of Adipose Tissue Development (GO:1904177)	3	11	0.00135663	0.0325968	115.647	NCOA1;NCOA2;SORL1	GO_Biological_Process_2023	lung	Monocyte	SARS2_PASC-recovery_up
Regulation Of Establishment Of Cell Polarity (GO:2000114)	4	17	0.000373944	0.0161731	113.651	ARFGEF1;BCAS3;ROCK1;RUFY3	GO_Biological_Process_2023	lung	Monocyte	SARS2_PASC-recovery_up
Regulation Of Glucose Transmembrane Transport (GO:0010827)	4	17	0.000373944	0.0161731	113.651	PRKCB;IL1B;PRKAG2;BRAF	GO_Biological_Process_2023	lung	Monocyte	SARS2_PASC-recovery_up
Regulation Of Receptor Signaling Pathway Via STAT (GO:1904892)	4	17	0.000373944	0.0161731	113.651	TGFB1;PTPRC;DOT1L;JAK2	GO_Biological_Process_2023	lung	Monocyte	SARS2_PASC-recovery_up
Positive Regulation Of Response To Endoplasmic Reticulum Stress (GO:1905898)	4	18	0.000472816	0.0185903	102.391	ERN1;BCL2L11;PMAIP1;PIK3R1	GO_Biological_Process_2023	lung	Monocyte	SARS2_PASC-recovery_up
Regulation Of Amyloid-Beta Formation (GO:1902003)	6	33	5.81857e-05	0.0047185	101.848	RTN3;ROCK1;IFNGR1;SORL1;RTN4;PICALM	GO_Biological_Process_2023	lung	Monocyte	SARS2_PASC-recovery_up
Regulation Of Transcription From RNA Polymerase II Promoter In Response To Stress (GO:0043618)	3	12	0.00178065	0.0360999	98.5576	ARNT;HIF1A;NFE2L2	GO_Biological_Process_2023	lung	Monocyte	SARS2_PASC-recovery_up
Lipoprotein Localization (GO:0044872)	3	12	0.00178065	0.0360999	98.5576	VMP1;LRP1;PRKCB	GO_Biological_Process_2023	lung	Monocyte	SARS2_PASC-recovery_up
Negative Regulation Of Intrinsic Apoptotic Signaling Pathway In Response To DNA Damage By P53 Class Mediator (GO:1902166)	3	12	0.00178065	0.0360999	98.5576	CD74;MARCHF7;CD44	GO_Biological_Process_2023	lung	Monocyte	SARS2_PASC-recovery_up
Positive Regulation Of Nuclear-Transcribed mRNA poly(A) Tail Shortening (GO:0060213)	3	12	0.00178065	0.0360999	98.5576	PABPC1;TNRC6A;TNRC6B	GO_Biological_Process_2023	lung	Monocyte	SARS2_PASC-recovery_up
Regulation Of Natural Killer Cell Mediated Cytotoxicity Directed Against Tumor Cell Target (GO:0002858)	2	7	0.0086948	0.0829522	88.4519	TGFB1;PVR	GO_Biological_Process_2023	lung	Monocyte	SARS2_PASC-recovery_up
Regulation Of Nitric Oxide Metabolic Process (GO:0080164)	2	7	0.0086948	0.0829522	88.4519	SIRPA;JAK2	GO_Biological_Process_2023	lung	Monocyte	SARS2_PASC-recovery_up
Foam Cell Differentiation (GO:0090077)	2	7	0.0086948	0.0829522	88.4519	TGFB1;SOAT1	GO_Biological_Process_2023	lung	Monocyte	SARS2_PASC-recovery_up
Ventricular Trabecula Myocardium Morphogenesis (GO:0003222)	2	7	0.0086948	0.0829522	88.4519	NRG1;RBPJ	GO_Biological_Process_2023	lung	Monocyte	SARS2_PASC-recovery_up
Peroxisome Proliferator Activated Receptor Signaling Pathway (GO:0035357)	2	7	0.0086948	0.0829522	88.4519	NCOA1;NCOA2	GO_Biological_Process_2023	lung	Monocyte	SARS2_PASC-recovery_up
Protein Deglycosylation (GO:0006517)	2	7	0.0086948	0.0829522	88.4519	MAN2A1;MAN2B1	GO_Biological_Process_2023	lung	Monocyte	SARS2_PASC-recovery_up
Regulation Of Immune Effector Process (GO:0002697)	3	13	0.00227881	0.041208	85.2413	CFH;CR1L;HLA-DRA	GO_Biological_Process_2023	lung	Monocyte	SARS2_PASC-recovery_up
Regulation Of Intrinsic Apoptotic Signaling Pathway In Response To DNA Damage By P53 Class Mediator (GO:1902165)	3	13	0.00227881	0.041208	85.2413	CD74;MARCHF7;CD44	GO_Biological_Process_2023	lung	Monocyte	SARS2_PASC-recovery_up
Microvillus Organization (GO:0032528)	3	13	0.00227881	0.041208	85.2413	RAPGEF2;RAPGEF6;MAP4K4	GO_Biological_Process_2023	lung	Monocyte	SARS2_PASC-recovery_up
Negative Regulation Of DNA Damage Response, Signal Transduction By P53 Class Mediator (GO:0043518)	3	13	0.00227881	0.041208	85.2413	CD74;MARCHF7;CD44	GO_Biological_Process_2023	lung	Monocyte	SARS2_PASC-recovery_up
Positive Regulation Of T-helper 17 Type Immune Response (GO:2000318)	3	13	0.00227881	0.041208	85.2413	NFKBIZ;JAK2;MALT1	GO_Biological_Process_2023	lung	Monocyte	SARS2_PASC-recovery_up
Regulation Of ERBB Signaling Pathway (GO:1901184)	3	13	0.00227881	0.041208	85.2413	RHBDF2;RBPJ;LGMN	GO_Biological_Process_2023	lung	Monocyte	SARS2_PASC-recovery_up
Regulation Of Cell Fate Commitment (GO:0010453)	3	13	0.00227881	0.041208	85.2413	CHD4;GATAD2B;GATAD2A	GO_Biological_Process_2023	lung	Monocyte	SARS2_PASC-recovery_up
Regulation Of Necroptotic Process (GO:0060544)	4	20	0.000724043	0.0234862	84.597	PELI1;CFLAR;OGT;BIRC3	GO_Biological_Process_2023	lung	Monocyte	SARS2_PASC-recovery_up
Negative Regulation Of Protein Localization To Cell Periphery (GO:1904376)	4	20	0.000724043	0.0234862	84.597	TGFB1;NUMB;RHOQ;PICALM	GO_Biological_Process_2023	lung	Monocyte	SARS2_PASC-recovery_up
Negative Regulation Of Protein Localization To Plasma Membrane (GO:1903077)	4	20	0.000724043	0.0234862	84.597	TGFB1;NUMB;RHOQ;PICALM	GO_Biological_Process_2023	lung	Monocyte	SARS2_PASC-recovery_up
Response To Molecule Of Bacterial Origin (GO:0002237)	9	69	1.408e-05	0.0022836	79.188	RPS6KA3;IL1B;PELI1;TAB2;CD14;JAK2;S100A9;S100A8;FOXP1	GO_Biological_Process_2023	lung	Monocyte	SARS2_PASC-recovery_up
Peptide Catabolic Process (GO:0043171)	4	21	0.000879615	0.0258817	77.4735	NPEPPS;ANPEP;CTSH;TPP1	GO_Biological_Process_2023	lung	Monocyte	SARS2_PASC-recovery_up
Negative Regulation Of Proteasomal Protein Catabolic Process (GO:1901799)	6	39	0.000154036	0.00929587	74.9879	PHF20L1;SDCBP;USP9X;TLK2;MARCHF7;OGT	GO_Biological_Process_2023	lung	Monocyte	SARS2_PASC-recovery_up
Regulation Of Extracellular Matrix Disassembly (GO:0010715)	3	14	0.00285521	0.0457362	74.6162	TGFB1;LRP1;CLASP2	GO_Biological_Process_2023	lung	Monocyte	SARS2_PASC-recovery_up
Regulation Of Nuclear-Transcribed mRNA poly(A) Tail Shortening (GO:0060211)	3	14	0.00285521	0.0457362	74.6162	PABPC1;TNRC6A;TNRC6B	GO_Biological_Process_2023	lung	Monocyte	SARS2_PASC-recovery_up
Hyaluronan Metabolic Process (GO:0030212)	3	14	0.00285521	0.0457362	74.6162	TGFB1;IL1B;CD44	GO_Biological_Process_2023	lung	Monocyte	SARS2_PASC-recovery_up
Microvillus Assembly (GO:0030033)	3	14	0.00285521	0.0457362	74.6162	RAPGEF2;RAPGEF6;MAP4K4	GO_Biological_Process_2023	lung	Monocyte	SARS2_PASC-recovery_up
Positive Regulation Of Membrane Protein Ectodomain Proteolysis (GO:0051044)	3	14	0.00285521	0.0457362	74.6162	IL1B;NRDC;ADAM9	GO_Biological_Process_2023	lung	Monocyte	SARS2_PASC-recovery_up
Positive Regulation Of Nuclear-Transcribed mRNA Catabolic Process, Deadenylation-Dependent Decay (GO:1900153)	3	14	0.00285521	0.0457362	74.6162	PABPC1;ZFP36L2;TNRC6B	GO_Biological_Process_2023	lung	Monocyte	SARS2_PASC-recovery_up
Positive Regulation Of Transcription From RNA Polymerase II Promoter Involved In Cellular Response To Chemical Stimulus (GO:1901522)	3	14	0.00285521	0.0457362	74.6162	RBPJ;HIF1A;NFE2L2	GO_Biological_Process_2023	lung	Monocyte	SARS2_PASC-recovery_up
Regulation Of Cell Fate Specification (GO:0042659)	3	14	0.00285521	0.0457362	74.6162	CHD4;GATAD2B;GATAD2A	GO_Biological_Process_2023	lung	Monocyte	SARS2_PASC-recovery_up
Regulation Of Glycolytic Process (GO:0006110)	6	40	0.000178025	0.00995426	71.5787	NCOR1;PRKAG2;EP300;ARNT;HIF1A;OGT	GO_Biological_Process_2023	lung	Monocyte	SARS2_PASC-recovery_up
Regulation Of Response To Biotic Stimulus (GO:0002831)	5	31	0.000441302	0.0176181	69.6617	DAPK1;SAMHD1;FOXP1;BIRC3;NFE2L2	GO_Biological_Process_2023	lung	Monocyte	SARS2_PASC-recovery_up
Regulation Of Endothelial Cell Development (GO:1901550)	2	8	0.0114322	0.0935852	69.4546	ROCK1;IL1B	GO_Biological_Process_2023	lung	Monocyte	SARS2_PASC-recovery_up
Cardioblast Differentiation (GO:0010002)	2	8	0.0114322	0.0935852	69.4546	NRG1;RBPJ	GO_Biological_Process_2023	lung	Monocyte	SARS2_PASC-recovery_up
Regulation Of Tumor Necrosis Factor Superfamily Cytokine Production (GO:1903555)	2	8	0.0114322	0.0935852	69.4546	SIRPA;FOXP1	GO_Biological_Process_2023	lung	Monocyte	SARS2_PASC-recovery_up
Glucan Metabolic Process (GO:0044042)	2	8	0.0114322	0.0935852	69.4546	UGP2;PRKAG2	GO_Biological_Process_2023	lung	Monocyte	SARS2_PASC-recovery_up
Tyrosine Phosphorylation Of STAT Protein (GO:0007260)	2	8	0.0114322	0.0935852	69.4546	JAK2;JAK1	GO_Biological_Process_2023	lung	Monocyte	SARS2_PASC-recovery_up
Monocyte Activation (GO:0042117)	2	8	0.0114322	0.0935852	69.4546	ADAM9;FOXP1	GO_Biological_Process_2023	lung	Monocyte	SARS2_PASC-recovery_up
Negative Regulation Of Triglyceride Metabolic Process (GO:0090209)	2	8	0.0114322	0.0935852	69.4546	FBXW7;SORL1	GO_Biological_Process_2023	lung	Monocyte	SARS2_PASC-recovery_up
Nuclear Membrane Disassembly (GO:0051081)	2	8	0.0114322	0.0935852	69.4546	PRKCB;VRK1	GO_Biological_Process_2023	lung	Monocyte	SARS2_PASC-recovery_up
Positive Regulation Of Extracellular Matrix Assembly (GO:1901203)	2	8	0.0114322	0.0935852	69.4546	TGFB1;CLASP2	GO_Biological_Process_2023	lung	Monocyte	SARS2_PASC-recovery_up
Positive Regulation Of Mitochondrial Calcium Ion Concentration (GO:0051561)	2	8	0.0114322	0.0935852	69.4546	MICU1;MCU	GO_Biological_Process_2023	lung	Monocyte	SARS2_PASC-recovery_up
Regulation Of RNA Biosynthetic Process (GO:2001141)	2	8	0.0114322	0.0935852	69.4546	IL1B;MITF	GO_Biological_Process_2023	lung	Monocyte	SARS2_PASC-recovery_up
Regulation Of Aspartic-Type Endopeptidase Activity Involved In Amyloid Precursor Protein Catabolic Process (GO:1902959)	2	8	0.0114322	0.0935852	69.4546	SORL1;PICALM	GO_Biological_Process_2023	lung	Monocyte	SARS2_PASC-recovery_up
Regulation Of Cell Killing (GO:0031341)	2	8	0.0114322	0.0935852	69.4546	CFH;CR1L	GO_Biological_Process_2023	lung	Monocyte	SARS2_PASC-recovery_up
Positive Regulation Of Cell Migration (GO:0030335)	22	272	8.45745e-08	0.000199705	69.2491	SPAG9;TGFB1;HSPA5;SMURF2;GAB1;HIF1A;RTN4;IGF1R;TIAM1;PPP3CA;SDCBP;NIPBL;PTPRC;RUFY3;IL1B;NUMB;CTSH;RAPGEF2;ADAM9;DOCK1;MAP4K4;CLASP2	GO_Biological_Process_2023	lung	Monocyte	SARS2_PASC-recovery_up
Hemopoiesis (GO:0030097)	11	101	9.3763e-06	0.00173796	67.094	TGFB1;PTPRC;KMT2A;FLT3;PRRC2C;HIPK1;OGT;RASGRP4;ZFP36L2;RUNX1;ETV6	GO_Biological_Process_2023	lung	Monocyte	SARS2_PASC-recovery_up
Positive Regulation Of Collagen Biosynthetic Process (GO:0032967)	3	15	0.00351357	0.0524007	65.9725	TGFB1;VIM;RUNX1	GO_Biological_Process_2023	lung	Monocyte	SARS2_PASC-recovery_up
Regulation Of Amyloid-Beta Clearance (GO:1900221)	3	15	0.00351357	0.0524007	65.9725	LRP1;ROCK1;IFNGR1	GO_Biological_Process_2023	lung	Monocyte	SARS2_PASC-recovery_up
Regulation Of Ras Protein Signal Transduction (GO:0046578)	9	76	3.10808e-05	0.0038407	65.8642	GIT2;DENND4A;DENND1A;DENND4C;ARHGEF18;ARHGAP17;MYO9B;OGT;RASGRP4	GO_Biological_Process_2023	lung	Monocyte	SARS2_PASC-recovery_up
Positive Regulation Of Cell-Substrate Junction Organization (GO:0150117)	4	23	0.00125877	0.0317582	65.7807	ROCK1;NRG1;PIK3R1;MAP4K4	GO_Biological_Process_2023	lung	Monocyte	SARS2_PASC-recovery_up
Negative Regulation Of Proteasomal Ubiquitin-Dependent Protein Catabolic Process (GO:0032435)	5	32	0.00051405	0.0199098	65.7534	PHF20L1;SDCBP;USP9X;TLK2;OGT	GO_Biological_Process_2023	lung	Monocyte	SARS2_PASC-recovery_up
Negative Regulation Of Cell Junction Assembly (GO:1901889)	4	24	0.0014856	0.0343887	60.938	BCAS3;ROCK1;IL1B;CLASP2	GO_Biological_Process_2023	lung	Monocyte	SARS2_PASC-recovery_up
Positive Regulation Of ERBB Signaling Pathway (GO:1901186)	4	24	0.0014856	0.0343887	60.938	CCDC88A;CBL;RBPJ;RTN4	GO_Biological_Process_2023	lung	Monocyte	SARS2_PASC-recovery_up
Negative Regulation Of Cellular Catabolic Process (GO:0031330)	8	67	8.07346e-05	0.00566233	60.2485	ROCK1;HP;TLK2;TBC1D14;TAB2;TIMP1;SORL1;EIF4G3	GO_Biological_Process_2023	lung	Monocyte	SARS2_PASC-recovery_up
Cellular Response To Amyloid-Beta (GO:1904646)	5	34	0.000686153	0.0234862	58.8782	LRP1;ITGA4;FPR2;IGF1R;LGMN	GO_Biological_Process_2023	lung	Monocyte	SARS2_PASC-recovery_up
Negative Regulation Of Intrinsic Apoptotic Signaling Pathway By P53 Class Mediator (GO:1902254)	3	16	0.0042573	0.057252	58.8256	CD74;MARCHF7;CD44	GO_Biological_Process_2023	lung	Monocyte	SARS2_PASC-recovery_up
Positive Regulation Of Collagen Metabolic Process (GO:0010714)	3	16	0.0042573	0.057252	58.8256	TGFB1;VIM;RUNX1	GO_Biological_Process_2023	lung	Monocyte	SARS2_PASC-recovery_up
Positive Regulation Of mRNA Catabolic Process (GO:0061014)	6	45	0.000345672	0.0160182	57.5911	ROCK1;PABPC1;PUM1;ZFP36L2;TNRC6A;TNRC6B	GO_Biological_Process_2023	lung	Monocyte	SARS2_PASC-recovery_up
Response To Lipid (GO:0033993)	11	110	2.12296e-05	0.00306061	56.6629	RPS6KA3;STAT5B;TGFB1;IL1B;PELI1;CTSH;TAB2;JAK2;S100A9;S100A8;FOXP1	GO_Biological_Process_2023	lung	Monocyte	SARS2_PASC-recovery_up
Negative Regulation Of Protein Localization To Membrane (GO:1905476)	4	25	0.00173941	0.0360999	56.6276	TGFB1;NUMB;RHOQ;PICALM	GO_Biological_Process_2023	lung	Monocyte	SARS2_PASC-recovery_up
Positive Regulation Of Interleukin-2 Production (GO:0032743)	4	25	0.00173941	0.0360999	56.6276	PTPRC;IL1B;MALT1;RUNX1	GO_Biological_Process_2023	lung	Monocyte	SARS2_PASC-recovery_up
Regulation Of Complement-Dependent Cytotoxicity (GO:1903659)	2	9	0.0144949	0.104484	56.3693	CFH;CR1L	GO_Biological_Process_2023	lung	Monocyte	SARS2_PASC-recovery_up
Calcium Import Into The Mitochondrion (GO:0036444)	2	9	0.0144949	0.104484	56.3693	MICU1;MCU	GO_Biological_Process_2023	lung	Monocyte	SARS2_PASC-recovery_up
Cellular Response To Oxygen Levels (GO:0071453)	2	9	0.0144949	0.104484	56.3693	ATP6V1A;CPEB4	GO_Biological_Process_2023	lung	Monocyte	SARS2_PASC-recovery_up
Skeletal Muscle Tissue Regeneration (GO:0043403)	2	9	0.0144949	0.104484	56.3693	PPP3CA;CFLAR	GO_Biological_Process_2023	lung	Monocyte	SARS2_PASC-recovery_up
Negative Regulation Of Cell Adhesion Mediated By Integrin (GO:0033629)	2	9	0.0144949	0.104484	56.3693	WNK1;NRG1	GO_Biological_Process_2023	lung	Monocyte	SARS2_PASC-recovery_up
Negative Regulation Of Necroptotic Process (GO:0060546)	2	9	0.0144949	0.104484	56.3693	PELI1;BIRC3	GO_Biological_Process_2023	lung	Monocyte	SARS2_PASC-recovery_up
Neurotransmitter Receptor Transport To Postsynaptic Membrane (GO:0098969)	2	9	0.0144949	0.104484	56.3693	NCOA2;STX3	GO_Biological_Process_2023	lung	Monocyte	SARS2_PASC-recovery_up
Peptidyl-Cysteine Modification (GO:0018198)	2	9	0.0144949	0.104484	56.3693	S100A9;S100A8	GO_Biological_Process_2023	lung	Monocyte	SARS2_PASC-recovery_up
Positive Regulation Of Protein Acetylation (GO:1901985)	2	9	0.0144949	0.104484	56.3693	TAOK1;DIP2B	GO_Biological_Process_2023	lung	Monocyte	SARS2_PASC-recovery_up
Positive Regulation Of Tissue Remodeling (GO:0034105)	2	9	0.0144949	0.104484	56.3693	ROCK1;NRG1	GO_Biological_Process_2023	lung	Monocyte	SARS2_PASC-recovery_up
Regulation Of Axon Extension (GO:0030516)	5	35	0.000786798	0.0245993	55.8434	MACF1;RUFY3;DIP2B;RTN4;DNM2	GO_Biological_Process_2023	lung	Monocyte	SARS2_PASC-recovery_up
Regulation Of Actin Filament-Based Process (GO:0032970)	8	70	0.000110599	0.0071751	55.41	CCDC88A;LRP1;ROCK1;TAOK1;NRG1;ARHGAP17;IQGAP2;RHOQ	GO_Biological_Process_2023	lung	Monocyte	SARS2_PASC-recovery_up
Peptidyl-Serine Phosphorylation (GO:0018105)	14	158	6.7885e-06	0.00152133	55.1093	SRPK2;CAMK1D;ROCK1;PRKCB;CSNK1A1;VRK1;HIPK1;MAPK14;HIPK3;ERN1;RPS6KA3;WNK1;TLK2;PKN2	GO_Biological_Process_2023	lung	Monocyte	SARS2_PASC-recovery_up
MAPK Cascade (GO:0000165)	10	98	4.21302e-05	0.00455533	54.1584	MEF2A;TGFB1;TAOK3;IL1B;CTSH;RAPGEF2;BRAF;MAPK14;ZFP36L2;MAP4K4	GO_Biological_Process_2023	lung	Monocyte	SARS2_PASC-recovery_up
Insulin Receptor Signaling Pathway (GO:0008286)	6	47	0.000439817	0.0176181	53.1207	GAB1;GRB2;PHIP;PIK3R1;RHOQ;IGF1R	GO_Biological_Process_2023	lung	Monocyte	SARS2_PASC-recovery_up
Growth Hormone Receptor Signaling Pathway (GO:0060396)	3	17	0.00508945	0.0655699	52.8347	STAT5B;PIK3R1;JAK2	GO_Biological_Process_2023	lung	Monocyte	SARS2_PASC-recovery_up
Leukocyte Tethering Or Rolling (GO:0050901)	3	17	0.00508945	0.0655699	52.8347	ITGA4;ROCK1;SELL	GO_Biological_Process_2023	lung	Monocyte	SARS2_PASC-recovery_up
Positive Regulation Of Erythrocyte Differentiation (GO:0045648)	4	26	0.00202179	0.0393602	52.7712	STAT5B;ARNT;MAPK14;HIF1A	GO_Biological_Process_2023	lung	Monocyte	SARS2_PASC-recovery_up
Regulation Of Cytoskeleton Organization (GO:0051493)	11	114	2.9718e-05	0.0038407	52.7491	CCDC88A;LRP1;ROCK1;TAOK1;CAPN2;ARHGAP17;NRG1;IQGAP2;S100A9;S100A8;RHOQ	GO_Biological_Process_2023	lung	Monocyte	SARS2_PASC-recovery_up
Regulation Of Chromatin Organization (GO:1902275)	4	27	0.00233432	0.041208	49.3047	SETD5;KANSL1;TLK2;OGT	GO_Biological_Process_2023	lung	Monocyte	SARS2_PASC-recovery_up
Regulation Of Peptidase Activity (GO:0052547)	4	27	0.00233432	0.041208	49.3047	CSTB;NRDC;CTSH;CTSB	GO_Biological_Process_2023	lung	Monocyte	SARS2_PASC-recovery_up
Negative Regulation Of Neurogenesis (GO:0050768)	4	27	0.00233432	0.041208	49.3047	IL1B;RUFY3;RAPGEF2;SORL1	GO_Biological_Process_2023	lung	Monocyte	SARS2_PASC-recovery_up
Regulation Of Collagen Biosynthetic Process (GO:0032965)	3	18	0.00601278	0.072317	47.753	TGFB1;VIM;RUNX1	GO_Biological_Process_2023	lung	Monocyte	SARS2_PASC-recovery_up
Regulation Of Establishment Or Maintenance Of Cell Polarity (GO:0032878)	3	18	0.00601278	0.072317	47.753	BCAS3;ROCK1;RUFY3	GO_Biological_Process_2023	lung	Monocyte	SARS2_PASC-recovery_up
Negative Regulation Of Signal Transduction By P53 Class Mediator (GO:1901797)	3	18	0.00601278	0.072317	47.753	CD74;MARCHF7;CD44	GO_Biological_Process_2023	lung	Monocyte	SARS2_PASC-recovery_up
Positive Regulation Of Extracellular Matrix Organization (GO:1903055)	3	18	0.00601278	0.072317	47.753	TGFB1;RUNX1;CLASP2	GO_Biological_Process_2023	lung	Monocyte	SARS2_PASC-recovery_up
Positive Regulation Of Focal Adhesion Assembly (GO:0051894)	3	18	0.00601278	0.072317	47.753	ROCK1;NRG1;MAP4K4	GO_Biological_Process_2023	lung	Monocyte	SARS2_PASC-recovery_up
Positive Regulation Of Monocyte Chemotaxis (GO:0090026)	3	18	0.00601278	0.072317	47.753	ANO6;FPR2;LGMN	GO_Biological_Process_2023	lung	Monocyte	SARS2_PASC-recovery_up
Positive Regulation Of Neutrophil Chemotaxis (GO:0090023)	3	18	0.00601278	0.072317	47.753	CD74;CAMK1D;MCU	GO_Biological_Process_2023	lung	Monocyte	SARS2_PASC-recovery_up
Regulation Of Epithelial Cell Migration (GO:0010632)	6	50	0.0006172	0.0234862	47.3216	MACF1;CTSH;DOCK1;HIF1A;RTN4;CLASP2	GO_Biological_Process_2023	lung	Monocyte	SARS2_PASC-recovery_up
Regulation Of Melanin Biosynthetic Process (GO:0048021)	2	10	0.0178681	0.111193	46.8834	ZEB2;RAPGEF2	GO_Biological_Process_2023	lung	Monocyte	SARS2_PASC-recovery_up
calcineurin-NFAT Signaling Cascade (GO:0033173)	2	10	0.0178681	0.111193	46.8834	NFAT5;PPP3CA	GO_Biological_Process_2023	lung	Monocyte	SARS2_PASC-recovery_up
Cellular Response To Interleukin-12 (GO:0071349)	2	10	0.0178681	0.111193	46.8834	SIRPA;JAK2	GO_Biological_Process_2023	lung	Monocyte	SARS2_PASC-recovery_up
Cellular Response To Type III Interferon (GO:0071358)	2	10	0.0178681	0.111193	46.8834	IFNGR1;JAK1	GO_Biological_Process_2023	lung	Monocyte	SARS2_PASC-recovery_up
Type III Interferon-Mediated Signaling Pathway (GO:0038196)	2	10	0.0178681	0.111193	46.8834	IFNGR1;JAK1	GO_Biological_Process_2023	lung	Monocyte	SARS2_PASC-recovery_up
Hematopoietic Stem Cell Proliferation (GO:0071425)	2	10	0.0178681	0.111193	46.8834	ETV6;RUNX1	GO_Biological_Process_2023	lung	Monocyte	SARS2_PASC-recovery_up
Insulin-Like Growth Factor Receptor Signaling Pathway (GO:0048009)	2	10	0.0178681	0.111193	46.8834	PIK3R1;IGF1R	GO_Biological_Process_2023	lung	Monocyte	SARS2_PASC-recovery_up
miRNA Catabolic Process (GO:0010587)	2	10	0.0178681	0.111193	46.8834	TUT4;SND1	GO_Biological_Process_2023	lung	Monocyte	SARS2_PASC-recovery_up
Negative Regulation Of Pathway-Restricted SMAD Protein Phosphorylation (GO:0060394)	2	10	0.0178681	0.111193	46.8834	LRP1;LDLRAD4	GO_Biological_Process_2023	lung	Monocyte	SARS2_PASC-recovery_up
Negative Regulation Of Programmed Necrotic Cell Death (GO:0062099)	2	10	0.0178681	0.111193	46.8834	PELI1;BIRC3	GO_Biological_Process_2023	lung	Monocyte	SARS2_PASC-recovery_up
Negative Regulation Of Transmembrane Transport (GO:0034763)	2	10	0.0178681	0.111193	46.8834	PRKCB;IL1B	GO_Biological_Process_2023	lung	Monocyte	SARS2_PASC-recovery_up
Positive Regulation Of Transcription From RNA Polymerase II Promoter In Response To Endoplasmic Reticulum Stress (GO:1990440)	2	10	0.0178681	0.111193	46.8834	HSPA5;ATF6	GO_Biological_Process_2023	lung	Monocyte	SARS2_PASC-recovery_up
Progesterone Receptor Signaling Pathway (GO:0050847)	2	10	0.0178681	0.111193	46.8834	UBR5;TRERF1	GO_Biological_Process_2023	lung	Monocyte	SARS2_PASC-recovery_up
Purine Ribonucleoside Triphosphate Biosynthetic Process (GO:0009206)	2	10	0.0178681	0.111193	46.8834	TGFB1;PRKAG2	GO_Biological_Process_2023	lung	Monocyte	SARS2_PASC-recovery_up
Regulation Of B Cell Apoptotic Process (GO:0002902)	2	10	0.0178681	0.111193	46.8834	FNIP1;FOXP1	GO_Biological_Process_2023	lung	Monocyte	SARS2_PASC-recovery_up
Antigen Processing And Presentation Of Peptide Antigen Via MHC Class II (GO:0002495)	4	28	0.00267857	0.0454306	46.1755	MARCHF1;HLA-DRA;DNM2;LGMN	GO_Biological_Process_2023	lung	Monocyte	SARS2_PASC-recovery_up
Hematopoietic Progenitor Cell Differentiation (GO:0002244)	4	28	0.00267857	0.0454306	46.1755	TGFB1;PTPRC;FLT3;PRRC2C	GO_Biological_Process_2023	lung	Monocyte	SARS2_PASC-recovery_up
Positive Regulation Of Protein Import Into Nucleus (GO:0042307)	4	28	0.00267857	0.0454306	46.1755	TGFB1;UBR5;EP300;PIK3R1	GO_Biological_Process_2023	lung	Monocyte	SARS2_PASC-recovery_up
Regulation Of DNA Damage Response, Signal Transduction By P53 Class Mediator (GO:0043516)	4	28	0.00267857	0.0454306	46.1755	CD74;MARCHF7;PMAIP1;CD44	GO_Biological_Process_2023	lung	Monocyte	SARS2_PASC-recovery_up
Negative Regulation Of Ubiquitin-Dependent Protein Catabolic Process (GO:2000059)	5	39	0.00130236	0.0318834	45.79	PHF20L1;SDCBP;USP9X;TLK2;OGT	GO_Biological_Process_2023	lung	Monocyte	SARS2_PASC-recovery_up
Positive Regulation Of Intrinsic Apoptotic Signaling Pathway (GO:2001244)	5	39	0.00130236	0.0318834	45.79	SFPQ;BCL2L11;PMAIP1;S100A9;S100A8	GO_Biological_Process_2023	lung	Monocyte	SARS2_PASC-recovery_up
Chromatin Remodeling (GO:0006338)	17	228	7.50699e-06	0.00152133	45.4615	SRPK2;NFAT5;SETD2;USP3;CHD7;RSF1;CHD4;BAZ2B;INO80;BAZ1A;CHD2;ARID1B;GATAD2B;GATAD2A;SFPQ;UBR5;JARID2	GO_Biological_Process_2023	lung	Monocyte	SARS2_PASC-recovery_up
Cellular Response To Ionizing Radiation (GO:0071479)	6	52	0.000763231	0.0244516	43.9589	BABAM2;NIPBL;TLK2;GRB2;INO80;MAPK14	GO_Biological_Process_2023	lung	Monocyte	SARS2_PASC-recovery_up
Regulation Of Proteasomal Ubiquitin-Dependent Protein Catabolic Process (GO:0032434)	10	109	0.000104437	0.00694908	43.7782	PHF20L1;SDCBP;COP1;HECTD1;CSNK1A1;USP9X;TLK2;ARIH1;OGT;PIAS1	GO_Biological_Process_2023	lung	Monocyte	SARS2_PASC-recovery_up
Response To Lipopolysaccharide (GO:0032496)	13	159	3.394e-05	0.00400338	43.535	MAPK14;FOXP1;RPS6KA3;IL1B;PELI1;SIRPA;ADAM9;TAB2;CD14;VIM;JAK2;S100A9;S100A8	GO_Biological_Process_2023	lung	Monocyte	SARS2_PASC-recovery_up
Interleukin-1-Mediated Signaling Pathway (GO:0070498)	3	19	0.00702975	0.0776263	43.3983	IRAK2;IL1B;IL1RAP	GO_Biological_Process_2023	lung	Monocyte	SARS2_PASC-recovery_up
Leukocyte Adhesion To Vascular Endothelial Cell (GO:0061756)	3	19	0.00702975	0.0776263	43.3983	ITGA4;ROCK1;SELL	GO_Biological_Process_2023	lung	Monocyte	SARS2_PASC-recovery_up
Regulation Of Developmental Growth (GO:0048638)	4	29	0.00305605	0.0483564	43.3394	STAT5B;NIPBL;MYCBP2;DNM2	GO_Biological_Process_2023	lung	Monocyte	SARS2_PASC-recovery_up
Positive Regulation Of Intracellular Protein Transport (GO:0090316)	11	126	7.48833e-05	0.00539784	43.0296	NPEPPS;BCAS3;TGFB1;FBXW7;RUFY3;IL1B;UBR5;NMT1;EP300;PIK3R1;SORL1	GO_Biological_Process_2023	lung	Monocyte	SARS2_PASC-recovery_up
Positive Regulation Of Epithelial Cell Migration (GO:0010634)	9	95	0.000180289	0.00995426	42.58	BCAS3;CTSH;ADAM9;DOCK1;HIF1A;RTN4;FOXP1;CLASP2;MAP4K4	GO_Biological_Process_2023	lung	Monocyte	SARS2_PASC-recovery_up
Ras Protein Signal Transduction (GO:0007265)	12	144	5.62122e-05	0.0047185	42.1964	ARHGEF11;TIAM1;ROCK1;ELMO1;RRAS2;RAPGEF2;GRB2;MYO9B;PLD1;RAPGEF6;RASGRP4;RALGPS2	GO_Biological_Process_2023	lung	Monocyte	SARS2_PASC-recovery_up
Stem Cell Differentiation (GO:0048863)	5	41	0.00163772	0.0357134	41.7503	SETD2;PTPRC;JARID2;PUM1;LRP6	GO_Biological_Process_2023	lung	Monocyte	SARS2_PASC-recovery_up
Small GTPase Mediated Signal Transduction (GO:0007264)	10	112	0.00013109	0.00829703	41.4307	TIAM1;CCDC88A;ARHGEF18;RRAS2;RAPGEF2;GRB2;PLD1;RAPGEF6;RASGRP4;RALGPS2	GO_Biological_Process_2023	lung	Monocyte	SARS2_PASC-recovery_up
ERBB Signaling Pathway (GO:0038127)	6	54	0.0009346	0.0260784	40.9343	TGFB1;GAB1;NRG1;BRAF;GRB2;CBL	GO_Biological_Process_2023	lung	Monocyte	SARS2_PASC-recovery_up
Regulation Of Focal Adhesion Assembly (GO:0051893)	6	54	0.0009346	0.0260784	40.9343	BCAS3;MACF1;ROCK1;NRG1;CLASP2;MAP4K4	GO_Biological_Process_2023	lung	Monocyte	SARS2_PASC-recovery_up
Negative Regulation Of Protein Catabolic Process (GO:0042177)	6	54	0.0009346	0.0260784	40.9343	PHF20L1;CTSA;ANXA2;ROCK1;MARCHF7;TIMP1	GO_Biological_Process_2023	lung	Monocyte	SARS2_PASC-recovery_up
Positive Regulation Of Cellular Component Organization (GO:0051130)	10	113	0.000141161	0.00872172	40.6866	BCL2L11;TGFB1;ANXA2;AHNAK;LRP1;NRG1;FNIP1;FNIP2;IGF1R;RUNX1	GO_Biological_Process_2023	lung	Monocyte	SARS2_PASC-recovery_up
Regulation Of Fatty Acid Metabolic Process (GO:0019217)	2	11	0.0215373	0.124168	39.7382	NCOR1;PRKAG2	GO_Biological_Process_2023	lung	Monocyte	SARS2_PASC-recovery_up
Calcineurin-Mediated Signaling (GO:0097720)	2	11	0.0215373	0.124168	39.7382	NFAT5;PPP3CA	GO_Biological_Process_2023	lung	Monocyte	SARS2_PASC-recovery_up
Cellular Response To Growth Hormone Stimulus (GO:0071378)	2	11	0.0215373	0.124168	39.7382	PIK3R1;JAK2	GO_Biological_Process_2023	lung	Monocyte	SARS2_PASC-recovery_up
Cellular Response To Thyroid Hormone Stimulus (GO:0097067)	2	11	0.0215373	0.124168	39.7382	CTSH;CTSB	GO_Biological_Process_2023	lung	Monocyte	SARS2_PASC-recovery_up
Melanocyte Differentiation (GO:0030318)	2	11	0.0215373	0.124168	39.7382	LRMDA;MITF	GO_Biological_Process_2023	lung	Monocyte	SARS2_PASC-recovery_up
Negative Regulation Of Glucose Transmembrane Transport (GO:0010829)	2	11	0.0215373	0.124168	39.7382	PRKCB;IL1B	GO_Biological_Process_2023	lung	Monocyte	SARS2_PASC-recovery_up
Regulation Of CD4-positive, Alpha-Beta T Cell Differentiation (GO:0043370)	2	11	0.0215373	0.124168	39.7382	HLA-DRA;RUNX1	GO_Biological_Process_2023	lung	Monocyte	SARS2_PASC-recovery_up
Regulation Of T-helper 17 Cell Differentiation (GO:2000319)	2	11	0.0215373	0.124168	39.7382	NFKBIZ;MALT1	GO_Biological_Process_2023	lung	Monocyte	SARS2_PASC-recovery_up
Regulation Of Amyloid Precursor Protein Catabolic Process (GO:1902991)	2	11	0.0215373	0.124168	39.7382	ROCK1;PICALM	GO_Biological_Process_2023	lung	Monocyte	SARS2_PASC-recovery_up
Peptidyl-Serine Modification (GO:0018209)	13	166	5.31808e-05	0.0047185	39.7159	SRPK2;CAMK1D;ROCK1;PRKCB;CSNK1A1;VRK1;HIPK1;MAPK14;HIPK3;RPS6KA3;WNK1;TLK2;PKN2	GO_Biological_Process_2023	lung	Monocyte	SARS2_PASC-recovery_up
Myoblast Differentiation (GO:0045445)	3	20	0.00814252	0.0819068	39.6327	MBNL1;NRG1;RBPJ	GO_Biological_Process_2023	lung	Monocyte	SARS2_PASC-recovery_up
Negative Regulation Of miRNA Transcription (GO:1902894)	3	20	0.00814252	0.0819068	39.6327	TGFB1;NCOR1;HIF1A	GO_Biological_Process_2023	lung	Monocyte	SARS2_PASC-recovery_up
Positive Regulation Of Antigen Receptor-Mediated Signaling Pathway (GO:0050857)	3	20	0.00814252	0.0819068	39.6327	PTPRC;PRKCB;FOXP1	GO_Biological_Process_2023	lung	Monocyte	SARS2_PASC-recovery_up
Actin Filament Polymerization (GO:0030041)	4	31	0.00391672	0.056466	38.4056	PSTPIP1;DIAPH2;JAK2;GAS7	GO_Biological_Process_2023	lung	Monocyte	SARS2_PASC-recovery_up
Receptor Signaling Pathway Via STAT (GO:0097696)	4	31	0.00391672	0.056466	38.4056	STAT5B;JAK2;JAK1;PIAS1	GO_Biological_Process_2023	lung	Monocyte	SARS2_PASC-recovery_up
Response To Amyloid-Beta (GO:1904645)	5	43	0.00203247	0.0393602	38.2175	LRP1;ITGA4;FPR2;IGF1R;LGMN	GO_Biological_Process_2023	lung	Monocyte	SARS2_PASC-recovery_up
Cellular Response To Peptide (GO:1901653)	6	56	0.00113413	0.0295226	38.2029	ITGA4;LRP1;FPR2;VIM;IGF1R;LGMN	GO_Biological_Process_2023	lung	Monocyte	SARS2_PASC-recovery_up
Positive Regulation Of Amide Metabolic Process (GO:0034250)	8	85	0.000428484	0.0176181	37.9535	IFNGR1;PRR16;VIM;PLD1;EEF2;EIF4G3;OGT;PICALM	GO_Biological_Process_2023	lung	Monocyte	SARS2_PASC-recovery_up
Regulation Of Insulin Receptor Signaling Pathway (GO:0046626)	5	44	0.00225395	0.041208	36.6143	PTPRE;PRKCB;IL1B;SORL1;OGT	GO_Biological_Process_2023	lung	Monocyte	SARS2_PASC-recovery_up
Positive Regulation Of Nucleocytoplasmic Transport (GO:0046824)	5	44	0.00225395	0.041208	36.6143	TGFB1;IL1B;UBR5;EP300;PIK3R1	GO_Biological_Process_2023	lung	Monocyte	SARS2_PASC-recovery_up
Protein Phosphorylation (GO:0006468)	28	500	3.03951e-06	0.00141195	36.5446	ROCK1;FLT3;PRKAG2;IGF1R;RPS6KA3;TLK2;JAK2;FNIP2;JAK1;MAP4K4;SRPK2;TGFB1;CAMK1D;DAPK1;PRKCB;CSNK1A1;BRAF;VRK1;HIPK1;MAPK14;HIPK3;ERN1;TAOK3;WNK1;TAOK1;SIK3;PKN2;BIRC6	GO_Biological_Process_2023	lung	Monocyte	SARS2_PASC-recovery_up
Positive Regulation Of DNA-templated Transcription (GO:0045893)	55	1243	1.53915e-07	0.000199705	36.3913	RSF1;CHD4;RBPJ;ELK3;RPS6KA3;PPP3CA;MED13;EP300;MEF2A;NCOA1;ARHGEF11;BCAS3;NCOA2;ANXA2;TCF12;ARNT;MITF;ARID1B;RUNX1;DNM2;ZEB2;SFPQ;ELF2;IL1B;TET3;PHIP;MAML3;ATF6;RHOQ;KMT2E;NFAT5;KMT2A;DOT1L;GLIS3;PIK3R1;HIF1A;LRP6;ATAD2B;NSD3;BRD4;STAT5B;CD74;ZFHX3;TGFB1;INO80;TRERF1;GATAD2B;GATAD2A;MLLT10;KANSL1;ASXL2;TCF4;OGT;NFE2L2;PICALM	GO_Biological_Process_2023	lung	Monocyte	SARS2_PASC-recovery_up
Negative Regulation Of miRNA Metabolic Process (GO:2000629)	3	21	0.00935301	0.085194	36.3506	TGFB1;NCOR1;HIF1A	GO_Biological_Process_2023	lung	Monocyte	SARS2_PASC-recovery_up
Positive Regulation Of T Cell Cytokine Production (GO:0002726)	3	21	0.00935301	0.085194	36.3506	DENND1B;IL1B;MALT1	GO_Biological_Process_2023	lung	Monocyte	SARS2_PASC-recovery_up
Positive Regulation Of Granulocyte Chemotaxis (GO:0071624)	3	21	0.00935301	0.085194	36.3506	CD74;CAMK1D;MCU	GO_Biological_Process_2023	lung	Monocyte	SARS2_PASC-recovery_up
Regulation Of Cell Differentiation (GO:0045595)	14	193	6.40679e-05	0.00488989	35.9064	ZFHX3;TGFB1;ROCK1;CHD4;ARID1B;GATAD2B;BLTP1;RUNX1;GATAD2A;RPS6KA3;TIAM1;TRPS1;ST7;CLASP2	GO_Biological_Process_2023	lung	Monocyte	SARS2_PASC-recovery_up
Regulation Of GTPase Activity (GO:0043087)	15	214	5.24607e-05	0.0047185	35.3713	VAV3;ARFGEF1;BCAS3;DOCK8;ARHGAP15;RASGRP4;DOCK10;FGD4;WNK1;CHN2;RAPGEF2;RAPGEF6;RALGPS2;MAP4K4;PICALM	GO_Biological_Process_2023	lung	Monocyte	SARS2_PASC-recovery_up
Positive Regulation Of Nucleic Acid-Templated Transcription (GO:1903508)	30	557	2.95207e-06	0.00141195	35.2268	KMT2E;KMT2A;RSF1;CHD4;HIF1A;LRP6;NSD3;MED13;EP300;BRD4;NCOA1;ARHGEF11;CD74;ZFHX3;TGFB1;MITF;INO80;TRERF1;ARID1B;GATAD2B;GATAD2A;RUNX1;DNM2;ELF2;KANSL1;IL1B;PHIP;TCF4;OGT;PICALM	GO_Biological_Process_2023	lung	Monocyte	SARS2_PASC-recovery_up
Epidermal Growth Factor Receptor Signaling Pathway (GO:0007173)	5	45	0.00249249	0.0434094	35.1079	TGFB1;GAB1;BRAF;GRB2;CBL	GO_Biological_Process_2023	lung	Monocyte	SARS2_PASC-recovery_up
Positive Regulation Of RNA Metabolic Process (GO:0051254)	4	33	0.00492797	0.0652453	34.2717	ERN1;IL1B;PIK3R1;SLC38A2	GO_Biological_Process_2023	lung	Monocyte	SARS2_PASC-recovery_up
Regulation Of Dosage Compensation By Inactivation Of X Chromosome (GO:1900095)	2	12	0.0254886	0.138664	34.193	KANSL1;OGT	GO_Biological_Process_2023	lung	Monocyte	SARS2_PASC-recovery_up
Astrocyte Activation (GO:0048143)	2	12	0.0254886	0.138664	34.193	LRP1;IFNGR1	GO_Biological_Process_2023	lung	Monocyte	SARS2_PASC-recovery_up
Regulation Of Platelet-Derived Growth Factor Receptor Signaling Pathway (GO:0010640)	2	12	0.0254886	0.138664	34.193	CBLB;CBL	GO_Biological_Process_2023	lung	Monocyte	SARS2_PASC-recovery_up
Response To Thyroid Hormone (GO:0097066)	2	12	0.0254886	0.138664	34.193	CTSH;CTSB	GO_Biological_Process_2023	lung	Monocyte	SARS2_PASC-recovery_up
Histone H4-K16 Acetylation (GO:0043984)	2	12	0.0254886	0.138664	34.193	KANSL1;OGT	GO_Biological_Process_2023	lung	Monocyte	SARS2_PASC-recovery_up
Positive Regulation By Symbiont Of Entry Into Host (GO:0075294)	2	12	0.0254886	0.138664	34.193	CD74;LGALS1	GO_Biological_Process_2023	lung	Monocyte	SARS2_PASC-recovery_up
Positive Regulation Of T-helper Cell Differentiation (GO:0045624)	2	12	0.0254886	0.138664	34.193	NFKBIZ;MALT1	GO_Biological_Process_2023	lung	Monocyte	SARS2_PASC-recovery_up
Positive Regulation Of Histone H3-K4 Methylation (GO:0051571)	2	12	0.0254886	0.138664	34.193	KANSL1;OGT	GO_Biological_Process_2023	lung	Monocyte	SARS2_PASC-recovery_up
Positive Regulation Of Neuron Migration (GO:2001224)	2	12	0.0254886	0.138664	34.193	NIPBL;RAPGEF2	GO_Biological_Process_2023	lung	Monocyte	SARS2_PASC-recovery_up
Positive Regulation Of Viral Entry Into Host Cell (GO:0046598)	2	12	0.0254886	0.138664	34.193	CD74;LGALS1	GO_Biological_Process_2023	lung	Monocyte	SARS2_PASC-recovery_up
T Cell Differentiation (GO:0030217)	5	46	0.00274882	0.0457362	33.6906	TGFB1;PTPRC;CHD7;PIK3R1;ZFP36L2	GO_Biological_Process_2023	lung	Monocyte	SARS2_PASC-recovery_up
Negative Regulation Of Peptidase Activity (GO:0010466)	6	60	0.00162955	0.0357134	33.4758	CSTB;SERPINB1;LRP1;NRG1;TIMP1;CTSB	GO_Biological_Process_2023	lung	Monocyte	SARS2_PASC-recovery_up
Positive Regulation Of Phagocytosis (GO:0050766)	6	60	0.00162955	0.0357134	33.4758	CAMK1D;PTPRC;IL1B;SIRPA;ANO6;FPR2	GO_Biological_Process_2023	lung	Monocyte	SARS2_PASC-recovery_up
Regulation Of Vascular Endothelial Growth Factor Receptor Signaling Pathway (GO:0030947)	3	22	0.0106629	0.0927795	33.4696	PRKCB;IL1B;HIF1A	GO_Biological_Process_2023	lung	Monocyte	SARS2_PASC-recovery_up
Cytoskeleton-Dependent Intracellular Transport (GO:0030705)	3	22	0.0106629	0.0927795	33.4696	CCDC88A;KIF13A;KIF13B	GO_Biological_Process_2023	lung	Monocyte	SARS2_PASC-recovery_up
Negative Regulation Of Axonogenesis (GO:0050771)	3	22	0.0106629	0.0927795	33.4696	RUFY3;DIP2B;RTN4	GO_Biological_Process_2023	lung	Monocyte	SARS2_PASC-recovery_up
Regulation Of Actin Cytoskeleton Organization (GO:0032956)	8	91	0.00067822	0.0234862	33.1148	CCDC88A;LRP1;ROCK1;TAOK1;NRG1;ARHGAP17;IQGAP2;RHOQ	GO_Biological_Process_2023	lung	Monocyte	SARS2_PASC-recovery_up
Response To Cytokine (GO:0034097)	10	125	0.000322499	0.0154979	33.0247	NFAT5;CD74;SETD2;SELL;IRAK2;FLT3;IL1B;ADAM9;TIMP1;JAK2	GO_Biological_Process_2023	lung	Monocyte	SARS2_PASC-recovery_up
Negative Regulation Of JNK Cascade (GO:0046329)	4	34	0.00549355	0.0702254	32.4502	NCOR1;TAOK3;SIRPA;HIPK3	GO_Biological_Process_2023	lung	Monocyte	SARS2_PASC-recovery_up
Negative Regulation Of Hydrolase Activity (GO:0051346)	5	47	0.0030237	0.0481381	32.3552	ARFGEF1;CSTB;BCAS3;WNK1;CTSB	GO_Biological_Process_2023	lung	Monocyte	SARS2_PASC-recovery_up
Positive Regulation Of Intracellular Signal Transduction (GO:1902533)	28	525	7.62129e-06	0.00152133	32.1529	ANKRD17;NFAT5;ROCK1;FLT3;CBL;MALT1;RTN4;PIK3R5;IGF1R;RPS15;LGALS1;EP300;PMAIP1;JAK2;FNIP1;BRD4;CD74;TGFB1;PRKCB;CFLAR;PTPRC;IL1B;PELI1;RAPGEF2;TAB2;S100A9;S100A8;BIRC3	GO_Biological_Process_2023	lung	Monocyte	SARS2_PASC-recovery_up
Positive Regulation Of Signal Transduction (GO:0009967)	17	266	5.4404e-05	0.0047185	31.9944	MACF1;CD74;TGFB1;PRKCB;ARNT;PIK3R1;RBPJ;HIF1A;SORL1;ERN1;PTPRC;IL1B;ASXL2;TSPAN5;CTSH;PHIP;JAK2	GO_Biological_Process_2023	lung	Monocyte	SARS2_PASC-recovery_up
Positive Regulation Of Gene Expression (GO:0010628)	26	480	1.23392e-05	0.00213468	31.2597	KMT2A;ROCK1;PIK3R1;RBPJ;PLD1;HIF1A;UBR5;CTSH;EP300;SLC38A2;SRPK2;CD74;TGFB1;IFNGR1;BRAF;MITF;EEF2;MAPK14;ARID1B;ERN1;IL1B;PRR16;VIM;OGT;EIF4G3;NFE2L2	GO_Biological_Process_2023	lung	Monocyte	SARS2_PASC-recovery_up
Regulation Of Nuclear-Transcribed mRNA Catabolic Process, Deadenylation-Dependent Decay (GO:1900151)	3	23	0.0120735	0.09523	30.9246	PABPC1;ZFP36L2;TNRC6B	GO_Biological_Process_2023	lung	Monocyte	SARS2_PASC-recovery_up
Cell-Cell Signaling By Wnt (GO:0198738)	3	23	0.0120735	0.09523	30.9246	CSNK1A1;USP34;LRP6	GO_Biological_Process_2023	lung	Monocyte	SARS2_PASC-recovery_up
Negative Regulation Of Protein Tyrosine Kinase Activity (GO:0061099)	3	23	0.0120735	0.09523	30.9246	PTPRC;CBLB;CBL	GO_Biological_Process_2023	lung	Monocyte	SARS2_PASC-recovery_up
Positive Regulation Of Neutrophil Migration (GO:1902624)	3	23	0.0120735	0.09523	30.9246	CD74;CAMK1D;MCU	GO_Biological_Process_2023	lung	Monocyte	SARS2_PASC-recovery_up
Regulation Of Cell Junction Assembly (GO:1901888)	3	23	0.0120735	0.09523	30.9246	SETD5;ROCK1;RAPGEF2	GO_Biological_Process_2023	lung	Monocyte	SARS2_PASC-recovery_up
Proteolysis Involved In Protein Catabolic Process (GO:0051603)	7	78	0.00129088	0.0318834	30.8292	USP9X;CAPN2;CTSH;PMAIP1;MALT1;CTSB;LGMN	GO_Biological_Process_2023	lung	Monocyte	SARS2_PASC-recovery_up
Endocytosis (GO:0006897)	13	189	0.000197343	0.0104526	29.8904	SCARB2;MSR1;DENND1B;RAB1A;LRP1;DENND1A;SORL1;BLTP1;DNM2;MYO1E;CD14;RHOQ;PICALM	GO_Biological_Process_2023	lung	Monocyte	SARS2_PASC-recovery_up
Regulation Of Humoral Immune Response (GO:0002920)	2	13	0.0297086	0.149406	29.7852	CFH;CR1L	GO_Biological_Process_2023	lung	Monocyte	SARS2_PASC-recovery_up
T Cell Differentiation In Thymus (GO:0033077)	2	13	0.0297086	0.149406	29.7852	PTPRC;ZFP36L2	GO_Biological_Process_2023	lung	Monocyte	SARS2_PASC-recovery_up
Regulation Of Myoblast Fusion (GO:1901739)	2	13	0.0297086	0.149406	29.7852	CFLAR;MAPK14	GO_Biological_Process_2023	lung	Monocyte	SARS2_PASC-recovery_up
Regulation Of Trophoblast Cell Migration (GO:1901163)	2	13	0.0297086	0.149406	29.7852	SMURF2;TIMP1	GO_Biological_Process_2023	lung	Monocyte	SARS2_PASC-recovery_up
Response To Chemokine (GO:1990868)	2	13	0.0297086	0.149406	29.7852	WNK1;DOCK8	GO_Biological_Process_2023	lung	Monocyte	SARS2_PASC-recovery_up
Response To Progesterone (GO:0032570)	2	13	0.0297086	0.149406	29.7852	TGFB1;TRERF1	GO_Biological_Process_2023	lung	Monocyte	SARS2_PASC-recovery_up
Substrate-Dependent Cell Migration (GO:0006929)	2	13	0.0297086	0.149406	29.7852	SDCBP;PTPRC	GO_Biological_Process_2023	lung	Monocyte	SARS2_PASC-recovery_up
Interleukin-6-Mediated Signaling Pathway (GO:0070102)	2	13	0.0297086	0.149406	29.7852	JAK2;JAK1	GO_Biological_Process_2023	lung	Monocyte	SARS2_PASC-recovery_up
Negative Regulation Of Receptor Internalization (GO:0002091)	2	13	0.0297086	0.149406	29.7852	SDCBP;ANXA2	GO_Biological_Process_2023	lung	Monocyte	SARS2_PASC-recovery_up
Positive Regulation Of Superoxide Anion Generation (GO:0032930)	2	13	0.0297086	0.149406	29.7852	TGFB1;FPR2	GO_Biological_Process_2023	lung	Monocyte	SARS2_PASC-recovery_up
Regulation Of IRE1-mediated Unfolded Protein Response (GO:1903894)	2	13	0.0297086	0.149406	29.7852	BCL2L11;HSPA5	GO_Biological_Process_2023	lung	Monocyte	SARS2_PASC-recovery_up
Regulation Of Protein Localization To Plasma Membrane (GO:1903076)	7	80	0.00149747	0.0343887	29.3125	TGFB1;LRP1;NUMB;PIK3R1;STX3;RHOQ;PICALM	GO_Biological_Process_2023	lung	Monocyte	SARS2_PASC-recovery_up
Regulation Of Erythrocyte Differentiation (GO:0045646)	4	36	0.00675122	0.0755148	29.214	STAT5B;ARNT;MAPK14;HIF1A	GO_Biological_Process_2023	lung	Monocyte	SARS2_PASC-recovery_up
Positive Regulation Of Myeloid Cell Differentiation (GO:0045639)	4	36	0.00675122	0.0755148	29.214	STAT5B;ARNT;MAPK14;HIF1A	GO_Biological_Process_2023	lung	Monocyte	SARS2_PASC-recovery_up
Receptor Signaling Pathway Via JAK-STAT (GO:0007259)	4	36	0.00675122	0.0755148	29.214	STAT5B;JAK2;JAK1;PIAS1	GO_Biological_Process_2023	lung	Monocyte	SARS2_PASC-recovery_up
Regulation Of DNA-templated Transcription (GO:0006355)	73	1922	5.11215e-07	0.000442201	29.0541	SETD5;CHD7;JMJD1C;RSF1;CHD4;RBPJ;CHD2;ELK3;RPS6KA3;NIPBL;MED13;ZMYM2;TRPS1;EP300;NCOA1;ARHGEF11;NCOA2;KDM2A;PRKCB;TCF12;ARNT;ARID5B;MITF;NRG1;BAZ1A;ASH1L;ARID1B;FOXP1;PIAS1;RUNX1;ETV6;DNM2;PHF20L1;ZEB2;SFPQ;NCOR1;ELF2;IL1B;PHIP;ZNF710;ATF6;KDM7A;KMT2E;NFAT5;KMT2A;GLIS3;BAZ2B;HIF1A;ZFP36L2;LRP6;NSD3;ATXN1;CUX1;HIVEP2;BRD4;STAT5B;CD74;ZFHX3;TGFB1;SMURF2;DENND4A;INO80;MAPK14;TRERF1;GATAD2B;GATAD2A;M…	GO_Biological_Process_2023	lung	Monocyte	SARS2_PASC-recovery_up
Positive Regulation Of NF-kappaB Transcription Factor Activity (GO:0051092)	11	152	0.000391826	0.0164395	28.9426	AIM2;SLCO3A1;PRKCB;IRAK2;IL1B;EP300;IL1RAP;CFLAR;S100A9;S100A8;MALT1	GO_Biological_Process_2023	lung	Monocyte	SARS2_PASC-recovery_up
Plasma Membrane Bounded Cell Projection Morphogenesis (GO:0120039)	5	50	0.00396708	0.0565635	28.7802	TAOK3;MYO9B;DNM2;GAS7;MAP4K4	GO_Biological_Process_2023	lung	Monocyte	SARS2_PASC-recovery_up
Positive Regulation Of Transcription By RNA Polymerase II (GO:0045944)	42	938	3.80874e-06	0.00141195	28.7563	NFAT5;KMT2A;DOT1L;GLIS3;PIK3R1;RBPJ;HIF1A;MED15;ELK3;LRP6;ATAD2B;RPS6KA3;PPP3CA;MED13;EP300;BRD4;MEF2A;NCOA1;BCAS3;STAT5B;NCOA2;ZFHX3;TGFB1;ANXA2;TCF12;ARNT;MITF;INO80;TRERF1;RUNX1;MLLT10;ZEB2;SFPQ;TET3;ASXL2;PHIP;TCF4;MAML3;ATF6;OGT;RHOQ;NFE2L2	GO_Biological_Process_2023	lung	Monocyte	SARS2_PASC-recovery_up
Regulation Of Heterotypic Cell-Cell Adhesion (GO:0034114)	3	24	0.013586	0.102612	28.6635	WNK1;IL1B;CD44	GO_Biological_Process_2023	lung	Monocyte	SARS2_PASC-recovery_up
Positive Regulation Of Cellular Response To Transforming Growth Factor Beta Stimulus (GO:1903846)	3	24	0.013586	0.102612	28.6635	SDCBP;ZEB2;EP300	GO_Biological_Process_2023	lung	Monocyte	SARS2_PASC-recovery_up
Positive Regulation Of Transforming Growth Factor Beta Receptor Signaling Pathway (GO:0030511)	3	24	0.013586	0.102612	28.6635	SDCBP;ZEB2;EP300	GO_Biological_Process_2023	lung	Monocyte	SARS2_PASC-recovery_up
Positive Regulation Of Vascular Endothelial Growth Factor Production (GO:0010575)	3	24	0.013586	0.102612	28.6635	TGFB1;IL1B;HIF1A	GO_Biological_Process_2023	lung	Monocyte	SARS2_PASC-recovery_up
Cellular Response To Organic Substance (GO:0071310)	7	82	0.00172895	0.0360999	27.8974	NCOA1;NCOA2;NFAT5;STAT5B;TGFB1;FLT3;IL1B	GO_Biological_Process_2023	lung	Monocyte	SARS2_PASC-recovery_up
Positive Regulation Of Hydrolase Activity (GO:0051345)	12	176	0.00037303	0.0161731	27.35	DOCK10;BCAS3;ROCK1;DOCK8;PSAP;CTSH;RAPGEF2;RAPGEF6;RASGRP4;PICALM;RALGPS2;MAP4K4	GO_Biological_Process_2023	lung	Monocyte	SARS2_PASC-recovery_up
Regulation Of Organelle Organization (GO:0033043)	8	100	0.00126054	0.0317582	27.3247	SCARB2;ZEB2;TAOK1;CAPN2;EP300;INO80;S100A9;S100A8	GO_Biological_Process_2023	lung	Monocyte	SARS2_PASC-recovery_up
Regulation Of Small GTPase Mediated Signal Transduction (GO:0051056)	9	118	0.000897631	0.0258817	27.3076	ARHGEF11;VAV3;TIAM1;FGD4;DOCK8;CHN2;MYO9B;ARHGAP15;ARHGAP26	GO_Biological_Process_2023	lung	Monocyte	SARS2_PASC-recovery_up
Positive Regulation Of Cell Projection Organization (GO:0031346)	9	118	0.000897631	0.0258817	27.3076	SCARB2;TIAM1;NCOA2;CAMK1D;CUX1;NRDC;EP300;RAPGEF2;S100A9	GO_Biological_Process_2023	lung	Monocyte	SARS2_PASC-recovery_up
Phosphorylation (GO:0016310)	23	429	4.58302e-05	0.0047185	27.1948	SRPK2;TGFB1;ROCK1;DAPK1;PRKCB;CSNK1A1;PRKAG2;BRAF;VRK1;HIPK1;HIPK3;ERN1;TAOK3;WNK1;TAOK1;TLK2;SIK3;PKN2;BIRC6;JAK2;FNIP2;JAK1;MAP4K4	GO_Biological_Process_2023	lung	Monocyte	SARS2_PASC-recovery_up
Protein Localization To Plasma Membrane (GO:0072659)	10	137	0.000667104	0.0234862	27.1838	HYCC2;CCDC88A;ROCK1;DENND4C;TSPAN5;RAPGEF2;RAPGEF6;RAB8B;LRP6;CLASP2	GO_Biological_Process_2023	lung	Monocyte	SARS2_PASC-recovery_up
Regulation Of Autophagy (GO:0010506)	15	241	0.000197371	0.0104526	26.9206	CTSA;ATP6V1A;SETD2;ROCK1;DAPK1;FBXW7;AMBRA1;ERN1;PSAP;TLK2;EP300;TBC1D14;TAB2;ATF6;EIF4G3	GO_Biological_Process_2023	lung	Monocyte	SARS2_PASC-recovery_up
Regulation Of Monocyte Chemotaxis (GO:0090025)	3	25	0.0152015	0.105907	26.6441	ANO6;FPR2;LGMN	GO_Biological_Process_2023	lung	Monocyte	SARS2_PASC-recovery_up
Regulation Of Neutrophil Chemotaxis (GO:0090022)	3	25	0.0152015	0.105907	26.6441	CD74;CAMK1D;MCU	GO_Biological_Process_2023	lung	Monocyte	SARS2_PASC-recovery_up
Vesicle Cargo Loading (GO:0035459)	3	25	0.0152015	0.105907	26.6441	RAB1A;KIF13A;PICALM	GO_Biological_Process_2023	lung	Monocyte	SARS2_PASC-recovery_up
Negative Regulation Of Intrinsic Apoptotic Signaling Pathway In Response To DNA Damage (GO:1902230)	3	25	0.0152015	0.105907	26.6441	CD74;MARCHF7;CD44	GO_Biological_Process_2023	lung	Monocyte	SARS2_PASC-recovery_up
Negative Regulation Of Stress Fiber Assembly (GO:0051497)	3	25	0.0152015	0.105907	26.6441	ARHGEF18;PIK3R1;CLASP2	GO_Biological_Process_2023	lung	Monocyte	SARS2_PASC-recovery_up
Osteoclast Differentiation (GO:0030316)	3	25	0.0152015	0.105907	26.6441	GAB2;MAPK14;FOXP1	GO_Biological_Process_2023	lung	Monocyte	SARS2_PASC-recovery_up
Positive Regulation Of Striated Muscle Cell Differentiation (GO:0051155)	3	25	0.0152015	0.105907	26.6441	TGFB1;NRG1;MAPK14	GO_Biological_Process_2023	lung	Monocyte	SARS2_PASC-recovery_up
Regulation Of Interleukin-1 Beta Production (GO:0032651)	7	84	0.00198732	0.0392394	26.5751	SERPINB1;AIM2;SIRPA;JAK2;CD33;MALT1;FOXP1	GO_Biological_Process_2023	lung	Monocyte	SARS2_PASC-recovery_up
Regulation Of Protein Import Into Nucleus (GO:0042306)	4	38	0.00818593	0.0819068	26.4327	TGFB1;UBR5;EP300;PIK3R1	GO_Biological_Process_2023	lung	Monocyte	SARS2_PASC-recovery_up
Response To Transforming Growth Factor Beta (GO:0071559)	4	38	0.00818593	0.0819068	26.4327	ZFHX3;TGFB1;ROCK1;ZFP36L2	GO_Biological_Process_2023	lung	Monocyte	SARS2_PASC-recovery_up
Positive Regulation Of Axonogenesis (GO:0050772)	4	38	0.00818593	0.0819068	26.4327	MACF1;TIAM1;RUFY3;NRDC	GO_Biological_Process_2023	lung	Monocyte	SARS2_PASC-recovery_up
DNA Damage Response (GO:0006974)	21	384	7.37304e-05	0.00539784	26.3768	VAV3;NFAT5;USP3;DOT1L;VRK1;INO80;SAMHD1;MAPK14;FOXP1;BABAM2;NIPBL;BCL2L11;AIM2;TAOK3;TAOK1;PSME4;UBR5;TLK2;GRB2;SUSD6;FNIP2	GO_Biological_Process_2023	lung	Monocyte	SARS2_PASC-recovery_up
Protein Catabolic Process (GO:0030163)	8	102	0.00143243	0.0337923	26.2285	LAMP2;CAPN2;PMAIP1;CTSH;TPP1;MALT1;LGMN;CTSB	GO_Biological_Process_2023	lung	Monocyte	SARS2_PASC-recovery_up
Regulation Of RNA Splicing (GO:0043484)	8	102	0.00143243	0.0337923	26.2285	ERN1;SRPK2;MBNL1;MBNL2;AHNAK;PIK3R1;SLC38A2;QKI	GO_Biological_Process_2023	lung	Monocyte	SARS2_PASC-recovery_up
Regulation Of Endothelial Cell Chemotaxis (GO:2001026)	2	14	0.0341841	0.161875	26.2122	NRG1;LGMN	GO_Biological_Process_2023	lung	Monocyte	SARS2_PASC-recovery_up
Regulation Of Histone H3-K4 Methylation (GO:0051569)	2	14	0.0341841	0.161875	26.2122	KANSL1;OGT	GO_Biological_Process_2023	lung	Monocyte	SARS2_PASC-recovery_up
Aorta Development (GO:0035904)	2	14	0.0341841	0.161875	26.2122	HECTD1;LRP1	GO_Biological_Process_2023	lung	Monocyte	SARS2_PASC-recovery_up
Regulation Of Neuron Projection Arborization (GO:0150011)	2	14	0.0341841	0.161875	26.2122	MACF1;NCOA2	GO_Biological_Process_2023	lung	Monocyte	SARS2_PASC-recovery_up
Regulation Of Superoxide Anion Generation (GO:0032928)	2	14	0.0341841	0.161875	26.2122	TGFB1;FPR2	GO_Biological_Process_2023	lung	Monocyte	SARS2_PASC-recovery_up
Ceramide Transport (GO:0035627)	2	14	0.0341841	0.161875	26.2122	PSAP;CERT1	GO_Biological_Process_2023	lung	Monocyte	SARS2_PASC-recovery_up
Icosanoid Transport (GO:0071715)	2	14	0.0341841	0.161875	26.2122	ABCC3;SLCO3A1	GO_Biological_Process_2023	lung	Monocyte	SARS2_PASC-recovery_up
miRNA-mediated Gene Silencing By Inhibition Of Translation (GO:0035278)	2	14	0.0341841	0.161875	26.2122	TNRC6A;TNRC6B	GO_Biological_Process_2023	lung	Monocyte	SARS2_PASC-recovery_up
Mitochondrial Calcium Ion Transmembrane Transport (GO:0006851)	2	14	0.0341841	0.161875	26.2122	MICU1;MCU	GO_Biological_Process_2023	lung	Monocyte	SARS2_PASC-recovery_up
Negative Regulation Of Androgen Receptor Signaling Pathway (GO:0060766)	2	14	0.0341841	0.161875	26.2122	NCOR1;FOXP1	GO_Biological_Process_2023	lung	Monocyte	SARS2_PASC-recovery_up
Positive Regulation Of Adaptive Immune Response Based On Somatic Recombination Of Immune Receptors Built From Immunoglobulin Superfamily Domains (GO:0002824)	2	14	0.0341841	0.161875	26.2122	IL1B;JAK2	GO_Biological_Process_2023	lung	Monocyte	SARS2_PASC-recovery_up
Positive Regulation Of Heterotypic Cell-Cell Adhesion (GO:0034116)	2	14	0.0341841	0.161875	26.2122	IL1B;CD44	GO_Biological_Process_2023	lung	Monocyte	SARS2_PASC-recovery_up
Actin Polymerization Or Depolymerization (GO:0008154)	5	53	0.00510409	0.0655699	25.7478	SVIL;PSTPIP1;DIAPH2;JAK2;GAS7	GO_Biological_Process_2023	lung	Monocyte	SARS2_PASC-recovery_up
Glycoprotein Metabolic Process (GO:0009100)	5	53	0.00510409	0.0655699	25.7478	MAN2A1;MAN1C1;MAN2B1;ST6GALNAC3;HIF1A	GO_Biological_Process_2023	lung	Monocyte	SARS2_PASC-recovery_up
Negative Regulation Of Metabolic Process (GO:0009892)	5	53	0.00510409	0.0655699	25.7478	IL1B;LAMA4;NRDC;PLCL2;RBPJ	GO_Biological_Process_2023	lung	Monocyte	SARS2_PASC-recovery_up
Regulation Of Gene Expression (GO:0010468)	47	1127	6.62158e-06	0.00152133	25.5996	SETD2;AHNAK;LRP1;ROCK1;CHD7;JMJD1C;RSF1;CHD4;RBPJ;HIF1A;AFF1;NSD3;ZNF407;UBR5;NFKBIZ;CTSH;SIRPA;STX3;SLC38A2;SRPK2;MSR1;NCOA2;CD74;MBNL1;ZFHX3;MBNL2;TGFB1;IFNGR1;FBXW7;DENND4A;BRAF;MITF;NRG1;BAZ1A;ASH1L;PUM1;MAPK14;FOXP1;DNM2;SFPQ;PTPRC;KANSL1;IL1B;OGT;LGMN;NFE2L2;PICALM	GO_Biological_Process_2023	lung	Monocyte	SARS2_PASC-recovery_up
Regulation Of Endopeptidase Activity (GO:0052548)	6	69	0.00333039	0.0502577	25.4869	SERPINB1;NRDC;NRG1;TIMP1;BIRC3;PICALM	GO_Biological_Process_2023	lung	Monocyte	SARS2_PASC-recovery_up
Phagocytosis (GO:0006909)	6	69	0.00333039	0.0502577	25.4869	MSR1;LRP1;ELMO1;CD14;DOCK1;BLTP1	GO_Biological_Process_2023	lung	Monocyte	SARS2_PASC-recovery_up
Receptor-Mediated Endocytosis (GO:0006898)	9	122	0.00113767	0.0295226	25.446	SCARB2;MSR1;LRP1;CANX;GRB2;SORL1;PICALM;DNM2;LRP6	GO_Biological_Process_2023	lung	Monocyte	SARS2_PASC-recovery_up
Positive Regulation Of Kinase Activity (GO:0033674)	8	104	0.00162242	0.0357134	25.1911	CD74;PTPRC;FLT3;PRKAG2;RAPGEF2;TAB2;LCP2;IGF1R	GO_Biological_Process_2023	lung	Monocyte	SARS2_PASC-recovery_up
Regulation Of Macromolecule Metabolic Process (GO:0060255)	11	162	0.000670576	0.0234862	25.1618	SETD2;PTPRC;ZNF407;CHD7;NFKBIZ;SIRPA;NRG1;STX3;HIF1A;AFF1;FOXP1	GO_Biological_Process_2023	lung	Monocyte	SARS2_PASC-recovery_up
Mesenchymal Cell Differentiation (GO:0048762)	5	54	0.00552955	0.0703392	24.8385	TGFB1;ROCK1;RBPJ;HIF1A;LRP6	GO_Biological_Process_2023	lung	Monocyte	SARS2_PASC-recovery_up
Regulation Of Epidermal Growth Factor-Activated Receptor Activity (GO:0007176)	3	26	0.0169206	0.110993	24.8322	FBXW7;CBLB;CBL	GO_Biological_Process_2023	lung	Monocyte	SARS2_PASC-recovery_up
Antigen Processing And Presentation Of Exogenous Peptide Antigen Via MHC Class II (GO:0019886)	3	26	0.0169206	0.110993	24.8322	HLA-DRA;DNM2;LGMN	GO_Biological_Process_2023	lung	Monocyte	SARS2_PASC-recovery_up
Regulation Of Vascular Endothelial Growth Factor Production (GO:0010574)	3	26	0.0169206	0.110993	24.8322	TGFB1;IL1B;HIF1A	GO_Biological_Process_2023	lung	Monocyte	SARS2_PASC-recovery_up
Dendritic Spine Organization (GO:0097061)	3	26	0.0169206	0.110993	24.8322	DOCK10;IGF1R;LGMN	GO_Biological_Process_2023	lung	Monocyte	SARS2_PASC-recovery_up
Negative Regulation Of Insulin Receptor Signaling Pathway (GO:0046627)	3	26	0.0169206	0.110993	24.8322	PTPRE;PRKCB;IL1B	GO_Biological_Process_2023	lung	Monocyte	SARS2_PASC-recovery_up
Negative Regulation Of Receptor-Mediated Endocytosis (GO:0048261)	3	26	0.0169206	0.110993	24.8322	SDCBP;ANXA2;PICALM	GO_Biological_Process_2023	lung	Monocyte	SARS2_PASC-recovery_up
Plasma Membrane Invagination (GO:0099024)	3	26	0.0169206	0.110993	24.8322	MSR1;ELMO1;DOCK1	GO_Biological_Process_2023	lung	Monocyte	SARS2_PASC-recovery_up
Positive Regulation Of Phosphatidylinositol 3-Kinase Activity (GO:0043552)	3	26	0.0169206	0.110993	24.8322	TGFB1;FLT3;AMBRA1	GO_Biological_Process_2023	lung	Monocyte	SARS2_PASC-recovery_up
Protein Targeting To Lysosome (GO:0006622)	3	26	0.0169206	0.110993	24.8322	SCARB2;LAMP2;SORL1	GO_Biological_Process_2023	lung	Monocyte	SARS2_PASC-recovery_up
Regulation Of Intracellular Signal Transduction (GO:1902531)	17	297	0.000206914	0.0107388	24.5419	VAV3;ARHGEF11;TGFB1;SGMS1;DOCK8;MYO9B;ARHGAP15;ARHGAP26;MOB3B;TIAM1;FGD4;TAOK3;IL1B;CHN2;EP300;GRB2;MAP4K4	GO_Biological_Process_2023	lung	Monocyte	SARS2_PASC-recovery_up
Regulation Of Hydrolase Activity (GO:0051336)	6	71	0.00384157	0.0563213	24.0818	SCARB2;VAV3;FGD4;CHN2;ARHGAP15;RAPGEF6	GO_Biological_Process_2023	lung	Monocyte	SARS2_PASC-recovery_up
Regulation Of Cytokine-Mediated Signaling Pathway (GO:0001959)	4	40	0.00980703	0.0880278	24.0231	CD74;PTPRC;IRAK2;HIPK1	GO_Biological_Process_2023	lung	Monocyte	SARS2_PASC-recovery_up
Regulation Of Small Molecule Metabolic Process (GO:0062012)	4	40	0.00980703	0.0880278	24.0231	PRKAG2;EP300;HIF1A;OGT	GO_Biological_Process_2023	lung	Monocyte	SARS2_PASC-recovery_up
Synaptic Vesicle Endocytosis (GO:0048488)	4	40	0.00980703	0.0880278	24.0231	CANX;BLTP1;DNM2;PICALM	GO_Biological_Process_2023	lung	Monocyte	SARS2_PASC-recovery_up
Positive Regulation Of Cellular Catabolic Process (GO:0031331)	10	146	0.00108954	0.0290094	23.671	SETD2;ROCK1;DAPK1;IL1B;NRDC;ADAM9;ARNT;AMBRA1;ATF6;HIF1A	GO_Biological_Process_2023	lung	Monocyte	SARS2_PASC-recovery_up
Regulation Of Transcription By RNA Polymerase II (GO:0006357)	73	2028	3.70107e-06	0.00141195	23.582	JMJD1C;CHD4;RBPJ;CHD2;ELK3;RPS6KA3;PPP3CA;NIPBL;MED13;TRPS1;EP300;MEF2A;NCOA1;BCAS3;NCOA2;KDM2A;ANXA2;PRKCB;TCF12;ARNT;ARID5B;MITF;BAZ1A;ARID1B;FOXP1;PIAS1;RUNX1;ETV6;PHF20L1;ZEB2;SFPQ;NCOR1;ELF2;TET3;PHIP;MAML3;ZNF710;ATF6;RHOQ;KDM7A;NFAT5;KMT2A;DOT1L;GLIS3;BAZ2B;PIK3R1;HIF1A;PHF21A;LRP6;ATAD2B;SDCBP;ATXN1;CUX1;HIVEP2;FNIP1;FNIP2;BRD4;STAT5B;ZFHX3;TGFB1;SMURF2;USP9X;INO80;MAPK14;TRERF1;GATAD2B;G…	GO_Biological_Process_2023	lung	Monocyte	SARS2_PASC-recovery_up
DNA Alkylation (GO:0006305)	2	15	0.0389027	0.173901	23.268	KMT2E;GATAD2A	GO_Biological_Process_2023	lung	Monocyte	SARS2_PASC-recovery_up
Regulation Of Monocyte Differentiation (GO:0045655)	2	15	0.0389027	0.173901	23.268	CD74;FOXP1	GO_Biological_Process_2023	lung	Monocyte	SARS2_PASC-recovery_up
Astrocyte Development (GO:0014002)	2	15	0.0389027	0.173901	23.268	IFNGR1;S100A9	GO_Biological_Process_2023	lung	Monocyte	SARS2_PASC-recovery_up
Cellular Response To Corticosteroid Stimulus (GO:0071384)	2	15	0.0389027	0.173901	23.268	BCL2L11;ZFP36L2	GO_Biological_Process_2023	lung	Monocyte	SARS2_PASC-recovery_up
Renal Filtration (GO:0097205)	2	15	0.0389027	0.173901	23.268	MYO1E;PPP3CA	GO_Biological_Process_2023	lung	Monocyte	SARS2_PASC-recovery_up
Stem Cell Development (GO:0048864)	2	15	0.0389027	0.173901	23.268	PTPRC;NRG1	GO_Biological_Process_2023	lung	Monocyte	SARS2_PASC-recovery_up
Ganglioside Biosynthetic Process (GO:0001574)	2	15	0.0389027	0.173901	23.268	ST3GAL5;ST6GALNAC3	GO_Biological_Process_2023	lung	Monocyte	SARS2_PASC-recovery_up
Histone H4-K5 Acetylation (GO:0043981)	2	15	0.0389027	0.173901	23.268	KANSL1;OGT	GO_Biological_Process_2023	lung	Monocyte	SARS2_PASC-recovery_up
Histone H4-K8 Acetylation (GO:0043982)	2	15	0.0389027	0.173901	23.268	KANSL1;OGT	GO_Biological_Process_2023	lung	Monocyte	SARS2_PASC-recovery_up
miRNA Metabolic Process (GO:0010586)	2	15	0.0389027	0.173901	23.268	TUT4;SND1	GO_Biological_Process_2023	lung	Monocyte	SARS2_PASC-recovery_up
Negative Regulation Of Cell-Substrate Junction Organization (GO:0150118)	2	15	0.0389027	0.173901	23.268	BCAS3;CLASP2	GO_Biological_Process_2023	lung	Monocyte	SARS2_PASC-recovery_up
Negative Regulation Of Focal Adhesion Assembly (GO:0051895)	2	15	0.0389027	0.173901	23.268	BCAS3;CLASP2	GO_Biological_Process_2023	lung	Monocyte	SARS2_PASC-recovery_up
Peptidyl-Lysine Trimethylation (GO:0018023)	2	15	0.0389027	0.173901	23.268	SETD2;KMT2A	GO_Biological_Process_2023	lung	Monocyte	SARS2_PASC-recovery_up
Positive Regulation Of Endothelial Cell Apoptotic Process (GO:2000353)	2	15	0.0389027	0.173901	23.268	ITGA4;ANO6	GO_Biological_Process_2023	lung	Monocyte	SARS2_PASC-recovery_up
Positive Regulation Of Muscle Cell Differentiation (GO:0051149)	2	15	0.0389027	0.173901	23.268	NRG1;MAPK14	GO_Biological_Process_2023	lung	Monocyte	SARS2_PASC-recovery_up
Positive Regulation Of Transmembrane Transport (GO:0034764)	2	15	0.0389027	0.173901	23.268	ANO6;BRAF	GO_Biological_Process_2023	lung	Monocyte	SARS2_PASC-recovery_up
Protein Localization To Cell-Cell Junction (GO:0150105)	2	15	0.0389027	0.173901	23.268	ARHGEF18;JAK1	GO_Biological_Process_2023	lung	Monocyte	SARS2_PASC-recovery_up
Receptor Catabolic Process (GO:0032801)	2	15	0.0389027	0.173901	23.268	TGFB1;LGMN	GO_Biological_Process_2023	lung	Monocyte	SARS2_PASC-recovery_up
Regulation Of Rac Protein Signal Transduction (GO:0035020)	2	15	0.0389027	0.173901	23.268	ARHGAP17;OGT	GO_Biological_Process_2023	lung	Monocyte	SARS2_PASC-recovery_up
Cell Surface Receptor Signaling Pathway Involved In Cell-Cell Signaling (GO:1905114)	3	27	0.0187439	0.113381	23.1993	CSNK1A1;USP34;LRP6	GO_Biological_Process_2023	lung	Monocyte	SARS2_PASC-recovery_up
Negative Regulation Of Cellular Response To Insulin Stimulus (GO:1900077)	3	27	0.0187439	0.113381	23.1993	PTPRE;PRKCB;IL1B	GO_Biological_Process_2023	lung	Monocyte	SARS2_PASC-recovery_up
Positive Regulation Of Filopodium Assembly (GO:0051491)	3	27	0.0187439	0.113381	23.1993	BCAS3;PIK3R1;RHOQ	GO_Biological_Process_2023	lung	Monocyte	SARS2_PASC-recovery_up
Positive Regulation Of Mitotic Cell Cycle (GO:0045931)	3	27	0.0187439	0.113381	23.1993	PPP1R10;PKN2;LGMN	GO_Biological_Process_2023	lung	Monocyte	SARS2_PASC-recovery_up
Regulation Of SMAD Protein Signal Transduction (GO:0060390)	3	27	0.0187439	0.113381	23.1993	TGFB1;LRP1;JAK2	GO_Biological_Process_2023	lung	Monocyte	SARS2_PASC-recovery_up
Regulation Of Androgen Receptor Signaling Pathway (GO:0060765)	3	27	0.0187439	0.113381	23.1993	NCOR1;EP300;FOXP1	GO_Biological_Process_2023	lung	Monocyte	SARS2_PASC-recovery_up
Regulation Of Microtubule-Based Process (GO:0032886)	4	41	0.0106902	0.0927795	22.9369	MACF1;ROCK1;TAOK1;CLASP2	GO_Biological_Process_2023	lung	Monocyte	SARS2_PASC-recovery_up
Negative Regulation Of Proteolysis (GO:0045861)	4	41	0.0106902	0.0927795	22.9369	CSTB;ROCK1;TIMP1;CTSB	GO_Biological_Process_2023	lung	Monocyte	SARS2_PASC-recovery_up
Positive Regulation Of Viral Process (GO:0048524)	4	41	0.0106902	0.0927795	22.9369	SRPK2;RSF1;PKN2;PABPC1	GO_Biological_Process_2023	lung	Monocyte	SARS2_PASC-recovery_up
Positive Regulation Of Secretion By Cell (GO:1903532)	6	73	0.00440869	0.0586694	22.7823	TGFB1;ANXA2;IL1B;ADAM9;CD33;CLASP2	GO_Biological_Process_2023	lung	Monocyte	SARS2_PASC-recovery_up
Positive Regulation Of MAP Kinase Activity (GO:0043406)	7	91	0.00313318	0.0489796	22.5696	ERN1;TGFB1;TAOK3;FLT3;IL1B;ADAM9;PIK3R5	GO_Biological_Process_2023	lung	Monocyte	SARS2_PASC-recovery_up
Protein Modification Process (GO:0036211)	32	711	5.13686e-05	0.0047185	22.5557	ROCK1;PPM1H;PRKAG2;PPP3CA;MAN2A1;TLK2;ST3GAL5;JAK2;FNIP2;JAK1;MAP4K4;SRPK2;ARFGEF1;TGFB1;DAPK1;PRKCB;CSNK1A1;BRAF;VRK1;HIPK1;FBXO11;HIPK3;ERN1;PTPRE;PTPRC;TAOK3;WNK1;TAOK1;SIK3;PKN2;BIRC6;MAN2B1	GO_Biological_Process_2023	lung	Monocyte	SARS2_PASC-recovery_up
Protein Localization To Membrane (GO:0072657)	12	192	0.000810625	0.0250425	22.4503	HYCC2;ITGA4;ROCK1;DENND4C;SH3PXD2B;TSPAN5;RAPGEF2;BRAF;RAPGEF6;RAB8B;LRP6;CLASP2	GO_Biological_Process_2023	lung	Monocyte	SARS2_PASC-recovery_up
Regulation Of JNK Cascade (GO:0046328)	8	110	0.00231435	0.041208	22.3913	SDCBP;NCOR1;TAOK3;IL1B;TAOK1;SIRPA;IGF1R;MAP4K4	GO_Biological_Process_2023	lung	Monocyte	SARS2_PASC-recovery_up
Myeloid Cell Differentiation (GO:0030099)	5	57	0.00695535	0.0774641	22.369	KMT2E;CFLAR;JAK2;RASGRP4;RUNX1	GO_Biological_Process_2023	lung	Monocyte	SARS2_PASC-recovery_up
Golgi Organization (GO:0007030)	9	130	0.00177311	0.0360999	22.1989	VMP1;BCAS3;RAB1A;ATP8B4;CSNK1A1;VTI1A;VRK1;SYNE1;CLASP2	GO_Biological_Process_2023	lung	Monocyte	SARS2_PASC-recovery_up
B Cell Activation (GO:0042113)	7	92	0.00333114	0.0502577	22.066	PTPRC;ITGA4;FLT3;PRKCB;PIK3R1;FNIP1;MALT1	GO_Biological_Process_2023	lung	Monocyte	SARS2_PASC-recovery_up
Positive Regulation Of MAPK Cascade (GO:0043410)	17	310	0.000341004	0.0160182	22.057	CD74;TGFB1;ROCK1;FBXW7;FLT3;BRAF;NRG1;FPR2;PIK3R5;IGF1R;PTPRC;TAOK3;IL1B;TAOK1;RAPGEF2;ADAM9;CD44	GO_Biological_Process_2023	lung	Monocyte	SARS2_PASC-recovery_up
Regulation Of Axonogenesis (GO:0050770)	4	42	0.0116231	0.0945519	21.9204	TIAM1;RUFY3;NRDC;KIF13B	GO_Biological_Process_2023	lung	Monocyte	SARS2_PASC-recovery_up
Regulation Of Chemotaxis (GO:0050920)	3	28	0.0206717	0.122753	21.722	TGFB1;MYCBP2;STX3	GO_Biological_Process_2023	lung	Monocyte	SARS2_PASC-recovery_up
Golgi To Plasma Membrane Protein Transport (GO:0043001)	3	28	0.0206717	0.122753	21.722	NSF;MACF1;KIF13A	GO_Biological_Process_2023	lung	Monocyte	SARS2_PASC-recovery_up
Establishment Of Endothelial Barrier (GO:0061028)	3	28	0.0206717	0.122753	21.722	RAB1A;RAPGEF2;RAPGEF6	GO_Biological_Process_2023	lung	Monocyte	SARS2_PASC-recovery_up
Negative Regulation Of Actin Filament Bundle Assembly (GO:0032232)	3	28	0.0206717	0.122753	21.722	ARHGEF18;PIK3R1;CLASP2	GO_Biological_Process_2023	lung	Monocyte	SARS2_PASC-recovery_up
Regulation Of Phagocytosis (GO:0050764)	5	58	0.00748277	0.0802388	21.623	CAMK1D;PTPRC;IL1B;SIRPA;FPR2	GO_Biological_Process_2023	lung	Monocyte	SARS2_PASC-recovery_up
Muscle Organ Development (GO:0007517)	5	58	0.00748277	0.0802388	21.623	MEF2A;TAGLN;TCF12;CHD2;UTRN	GO_Biological_Process_2023	lung	Monocyte	SARS2_PASC-recovery_up
Proteasomal Protein Catabolic Process (GO:0010498)	13	220	0.000841042	0.0255054	21.0615	WDR26;SMURF2;CSNK1A1;FBXW7;AMBRA1;COP1;HECTD1;PSME4;PELI1;SPOP;PMAIP1;ATF6;NFE2L2	GO_Biological_Process_2023	lung	Monocyte	SARS2_PASC-recovery_up
Intracellular Glucose Homeostasis (GO:0001678)	4	43	0.0126068	0.0970793	20.9678	ERN1;PIK3R1;HIF1A;IGF1R	GO_Biological_Process_2023	lung	Monocyte	SARS2_PASC-recovery_up
mRNA Catabolic Process (GO:0006402)	4	43	0.0126068	0.0970793	20.9678	ERN1;TUT4;ZFP36L2;SND1	GO_Biological_Process_2023	lung	Monocyte	SARS2_PASC-recovery_up
mRNA Destabilization (GO:0061157)	4	43	0.0126068	0.0970793	20.9678	ROCK1;TUT4;PUM1;ZFP36L2	GO_Biological_Process_2023	lung	Monocyte	SARS2_PASC-recovery_up
Positive Regulation Of Cell-Matrix Adhesion (GO:0001954)	4	43	0.0126068	0.0970793	20.9678	ROCK1;NRG1;UTRN;MAP4K4	GO_Biological_Process_2023	lung	Monocyte	SARS2_PASC-recovery_up
Negative Regulation Of Protein-Containing Complex Assembly (GO:0031333)	5	59	0.00803741	0.0819068	20.9115	HSPA5;CSNK1A1;EP300;LDLRAD4;SORL1	GO_Biological_Process_2023	lung	Monocyte	SARS2_PASC-recovery_up
Positive Regulation Of Proteolysis (GO:0045862)	5	59	0.00803741	0.0819068	20.9115	IL1B;NRDC;CTSH;ADAM9;OGT	GO_Biological_Process_2023	lung	Monocyte	SARS2_PASC-recovery_up
Positive Regulation Of Cell Motility (GO:2000147)	13	221	0.000876923	0.0258817	20.8355	SPAG9;TGFB1;HSPA5;IGF1R;TIAM1;PPP3CA;SDCBP;RUFY3;IL1B;NUMB;CTSH;ADAM9;MAP4K4	GO_Biological_Process_2023	lung	Monocyte	SARS2_PASC-recovery_up
DNA Repair-Dependent Chromatin Remodeling (GO:0140861)	2	16	0.043852	0.187001	20.8079	USP3;UBR5	GO_Biological_Process_2023	lung	Monocyte	SARS2_PASC-recovery_up
Regulation Of Establishment Of Endothelial Barrier (GO:1903140)	2	16	0.043852	0.187001	20.8079	ROCK1;IL1B	GO_Biological_Process_2023	lung	Monocyte	SARS2_PASC-recovery_up
Regulation Of Interleukin-1 Production (GO:0032652)	2	16	0.043852	0.187001	20.8079	SIRPA;FOXP1	GO_Biological_Process_2023	lung	Monocyte	SARS2_PASC-recovery_up
Cell Surface Receptor Signaling Pathway Involved In Heart Development (GO:0061311)	2	16	0.043852	0.187001	20.8079	TGFB1;RBPJ	GO_Biological_Process_2023	lung	Monocyte	SARS2_PASC-recovery_up
Endoplasmic Reticulum Tubular Network Organization (GO:0071786)	2	16	0.043852	0.187001	20.8079	RTN3;RTN4	GO_Biological_Process_2023	lung	Monocyte	SARS2_PASC-recovery_up
Negative Regulation Of Inflammatory Response To Antigenic Stimulus (GO:0002862)	2	16	0.043852	0.187001	20.8079	RHBDF2;MAPK14	GO_Biological_Process_2023	lung	Monocyte	SARS2_PASC-recovery_up
Positive Regulation Of Homotypic Cell-Cell Adhesion (GO:0034112)	2	16	0.043852	0.187001	20.8079	JAK2;JAK1	GO_Biological_Process_2023	lung	Monocyte	SARS2_PASC-recovery_up
Positive Regulation Of Muscle Hypertrophy (GO:0014742)	2	16	0.043852	0.187001	20.8079	MEF2A;ROCK1	GO_Biological_Process_2023	lung	Monocyte	SARS2_PASC-recovery_up
Protein Alpha-1,2-Demannosylation (GO:0036508)	2	16	0.043852	0.187001	20.8079	MAN1C1;UGGT1	GO_Biological_Process_2023	lung	Monocyte	SARS2_PASC-recovery_up
Regulation Of B Cell Receptor Signaling Pathway (GO:0050855)	2	16	0.043852	0.187001	20.8079	PRKCB;FOXP1	GO_Biological_Process_2023	lung	Monocyte	SARS2_PASC-recovery_up
Positive Regulation Of Response To External Stimulus (GO:0032103)	10	155	0.00170919	0.0360999	20.7268	LGALS1;TGFB1;AIM2;IL1B;NFKBIZ;NRG1;FPR2;STX3;S100A9;S100A8	GO_Biological_Process_2023	lung	Monocyte	SARS2_PASC-recovery_up
Positive Regulation Of DNA-binding Transcription Factor Activity (GO:0051091)	14	246	0.000778401	0.0245993	20.4823	CAMK1D;PRKCB;ARID5B;IL1RAP;CFLAR;MALT1;LRP6;AIM2;SLCO3A1;IRAK2;IL1B;EP300;S100A9;S100A8	GO_Biological_Process_2023	lung	Monocyte	SARS2_PASC-recovery_up
Regulation Of Apoptotic Process (GO:0042981)	31	705	0.0001028	0.00694908	20.4197	RBM25;FLT3;PIK3R1;CBL;MALT1;RTN4;IGF1R;RPS6KA3;BABAM2;BCL2L11;LGALS1;CTSH;PMAIP1;RBM5;CTSB;MAP4K4;CD74;HSPA5;DAPK1;BRAF;NRG1;ANO6;CFLAR;FBXO11;HIPK3;DNM2;PHIP;BIRC6;ATF6;CD44;BIRC3	GO_Biological_Process_2023	lung	Monocyte	SARS2_PASC-recovery_up
Defense Response To Fungus (GO:0050832)	3	29	0.0227043	0.128361	20.3805	NRG1;S100A9;S100A8	GO_Biological_Process_2023	lung	Monocyte	SARS2_PASC-recovery_up
Positive Regulation Of B Cell Proliferation (GO:0030890)	3	29	0.0227043	0.128361	20.3805	VAV3;CD74;PTPRC	GO_Biological_Process_2023	lung	Monocyte	SARS2_PASC-recovery_up
Positive Regulation Of Viral Genome Replication (GO:0045070)	3	29	0.0227043	0.128361	20.3805	SRPK2;PKN2;PABPC1	GO_Biological_Process_2023	lung	Monocyte	SARS2_PASC-recovery_up
Synaptic Vesicle Recycling (GO:0036465)	4	44	0.0136421	0.102612	20.0736	GIT2;CANX;BLTP1;DNM2	GO_Biological_Process_2023	lung	Monocyte	SARS2_PASC-recovery_up
Positive Regulation Of Leukocyte Cell-Cell Adhesion (GO:1903039)	4	44	0.0136421	0.102612	20.0736	NFAT5;SIRPA;HLA-DRA;CD44	GO_Biological_Process_2023	lung	Monocyte	SARS2_PASC-recovery_up
Positive Regulation Of Cellular Process (GO:0048522)	27	594	0.000168955	0.00995426	19.9068	ANKRD17;FLT3;DOT1L;HP;LRP6;IGF1R;RPS6KA3;PPP3CA;SDCBP;CTSH;MARCHF7;TIMP1;STX3;SRPK2;ZFHX3;TGFB1;NRDC;NRG1;INO80;GAB2;ARID1B;TIAM1;IL1B;PHIP;S100A9;S100A8;LGMN	GO_Biological_Process_2023	lung	Monocyte	SARS2_PASC-recovery_up
Negative Regulation Of Autophagy (GO:0010507)	5	61	0.00923103	0.085194	19.5838	CTSA;TLK2;TBC1D14;TAB2;EIF4G3	GO_Biological_Process_2023	lung	Monocyte	SARS2_PASC-recovery_up
Positive Regulation Of Endocytosis (GO:0045807)	6	79	0.00648087	0.0740875	19.4185	CAMK1D;LRP1;IL1B;SIRPA;FPR2;CBL	GO_Biological_Process_2023	lung	Monocyte	SARS2_PASC-recovery_up
Regulation Of Cellular Metabolic Process (GO:0031323)	4	45	0.0147299	0.105011	19.2332	PRKAG2;EP300;HIF1A;OGT	GO_Biological_Process_2023	lung	Monocyte	SARS2_PASC-recovery_up
Regulation Of Protein Modification Process (GO:0031399)	4	45	0.0147299	0.105011	19.2332	CCDC88A;PHIP;FNIP1;FNIP2	GO_Biological_Process_2023	lung	Monocyte	SARS2_PASC-recovery_up
Regulation Of Stem Cell Differentiation (GO:2000736)	4	45	0.0147299	0.105011	19.2332	CHD4;ZFP36L2;GATAD2B;GATAD2A	GO_Biological_Process_2023	lung	Monocyte	SARS2_PASC-recovery_up
Mitotic G2 DNA Damage Checkpoint Signaling (GO:0007095)	3	30	0.0248416	0.138632	19.1582	BABAM2;TAOK3;TAOK1	GO_Biological_Process_2023	lung	Monocyte	SARS2_PASC-recovery_up
Negative Regulation Of Carbohydrate Metabolic Process (GO:0045912)	3	30	0.0248416	0.138632	19.1582	TGFB1;NCOR1;EP300	GO_Biological_Process_2023	lung	Monocyte	SARS2_PASC-recovery_up
Phagocytosis, Engulfment (GO:0006911)	3	30	0.0248416	0.138632	19.1582	MSR1;ELMO1;DOCK1	GO_Biological_Process_2023	lung	Monocyte	SARS2_PASC-recovery_up
Regulation Of Cell Migration (GO:0030334)	21	434	0.000392774	0.0164395	19.0579	SPAG9;MACF1;CD74;TGFB1;ROCK1;HSPA5;MITF;LDLRAD4;SORL1;IGF1R;DOCK10;TIAM1;PPP3CA;SDCBP;RUFY3;IL1B;NUMB;ADAM9;CTSH;OGT;MAP4K4	GO_Biological_Process_2023	lung	Monocyte	SARS2_PASC-recovery_up
Phosphatidylinositol-Mediated Signaling (GO:0048015)	5	62	0.00987133	0.0880278	18.9638	GAB2;PIK3R1;OGT;IGF1R;PIK3R5	GO_Biological_Process_2023	lung	Monocyte	SARS2_PASC-recovery_up
Cellular Response To Insulin Stimulus (GO:0032869)	7	99	0.00499595	0.0655699	18.9317	DENND4C;GAB1;PHIP;GRB2;PIK3R1;RHOQ;IGF1R	GO_Biological_Process_2023	lung	Monocyte	SARS2_PASC-recovery_up
Regulation Of Protein-Containing Complex Assembly (GO:0043254)	8	119	0.00376366	0.0554926	18.9184	BCL2L11;TGFB1;HSPA5;EP300;NRG1;FNIP1;FNIP2;SORL1	GO_Biological_Process_2023	lung	Monocyte	SARS2_PASC-recovery_up
Positive Regulation Of Angiogenesis (GO:0045766)	8	119	0.00376366	0.0554926	18.9184	PRKCB;IL1B;GAB1;CTSH;HIPK1;HIF1A;RUNX1;JAK1	GO_Biological_Process_2023	lung	Monocyte	SARS2_PASC-recovery_up
Rac Protein Signal Transduction (GO:0016601)	2	17	0.0490204	0.199698	18.7278	TIAM1;ELMO1	GO_Biological_Process_2023	lung	Monocyte	SARS2_PASC-recovery_up
Regulation Of Inflammatory Response To Antigenic Stimulus (GO:0002861)	2	17	0.0490204	0.199698	18.7278	RHBDF2;MAPK14	GO_Biological_Process_2023	lung	Monocyte	SARS2_PASC-recovery_up
Aorta Morphogenesis (GO:0035909)	2	17	0.0490204	0.199698	18.7278	LRP1;RBPJ	GO_Biological_Process_2023	lung	Monocyte	SARS2_PASC-recovery_up
Cellular Response To Glucocorticoid Stimulus (GO:0071385)	2	17	0.0490204	0.199698	18.7278	BCL2L11;ZFP36L2	GO_Biological_Process_2023	lung	Monocyte	SARS2_PASC-recovery_up
Regulation Of Vacuole Organization (GO:0044088)	2	17	0.0490204	0.199698	18.7278	SCARB2;TBC1D14	GO_Biological_Process_2023	lung	Monocyte	SARS2_PASC-recovery_up
Central Nervous System Neuron Development (GO:0021954)	2	17	0.0490204	0.199698	18.7278	TAOK1;RAPGEF2	GO_Biological_Process_2023	lung	Monocyte	SARS2_PASC-recovery_up
ncRNA Metabolic Process (GO:0034660)	2	17	0.0490204	0.199698	18.7278	ZCCHC7;TUT4	GO_Biological_Process_2023	lung	Monocyte	SARS2_PASC-recovery_up
Negative Regulation Of Oxidative Stress-Induced Intrinsic Apoptotic Signaling Pathway (GO:1902176)	2	17	0.0490204	0.199698	18.7278	HIF1A;NFE2L2	GO_Biological_Process_2023	lung	Monocyte	SARS2_PASC-recovery_up
Positive Regulation Of SMAD Protein Signal Transduction (GO:0060391)	2	17	0.0490204	0.199698	18.7278	TGFB1;JAK2	GO_Biological_Process_2023	lung	Monocyte	SARS2_PASC-recovery_up
Positive Regulation Of Amyloid-Beta Formation (GO:1902004)	2	17	0.0490204	0.199698	18.7278	IFNGR1;PICALM	GO_Biological_Process_2023	lung	Monocyte	SARS2_PASC-recovery_up
Positive Regulation Of Cardiac Muscle Hypertrophy (GO:0010613)	2	17	0.0490204	0.199698	18.7278	MEF2A;ROCK1	GO_Biological_Process_2023	lung	Monocyte	SARS2_PASC-recovery_up
Receptor Recycling (GO:0001881)	2	17	0.0490204	0.199698	18.7278	USP9X;SORL1	GO_Biological_Process_2023	lung	Monocyte	SARS2_PASC-recovery_up
Regulation Of Interleukin-8 Production (GO:0032677)	6	81	0.00730693	0.0793368	18.4488	RAB1A;CD74;PTPRC;IL1B;CD14;CD33	GO_Biological_Process_2023	lung	Monocyte	SARS2_PASC-recovery_up
Histone Modification (GO:0016570)	6	81	0.00730693	0.0793368	18.4488	PHF20L1;USP3;EP300;CHD4;GATAD2B;GATAD2A	GO_Biological_Process_2023	lung	Monocyte	SARS2_PASC-recovery_up
Response To Hydrogen Peroxide (GO:0042542)	4	46	0.0158709	0.108382	18.4422	HP;SIRPA;ADAM9;NFE2L2	GO_Biological_Process_2023	lung	Monocyte	SARS2_PASC-recovery_up
Epithelial Cell Migration (GO:0010631)	4	46	0.0158709	0.108382	18.4422	ZEB2;ROCK1;PKN2;S100A9	GO_Biological_Process_2023	lung	Monocyte	SARS2_PASC-recovery_up
Vacuolar Transport (GO:0007034)	4	46	0.0158709	0.108382	18.4422	LRP1;VPS13C;PSAP;VTI1A	GO_Biological_Process_2023	lung	Monocyte	SARS2_PASC-recovery_up
Negative Regulation Of Cold-Induced Thermogenesis (GO:0120163)	4	46	0.0158709	0.108382	18.4422	LAMA4;NRDC;PLCL2;RBPJ	GO_Biological_Process_2023	lung	Monocyte	SARS2_PASC-recovery_up
Protein Localization To Cell Periphery (GO:1990778)	9	142	0.00322841	0.0498674	18.2743	HYCC2;ROCK1;DENND4C;TSPAN5;RAPGEF2;RAPGEF6;RAB8B;LRP6;CLASP2	GO_Biological_Process_2023	lung	Monocyte	SARS2_PASC-recovery_up
Antigen Processing And Presentation Of Exogenous Peptide Antigen (GO:0002478)	3	31	0.0270836	0.142271	18.0411	HLA-DRA;DNM2;LGMN	GO_Biological_Process_2023	lung	Monocyte	SARS2_PASC-recovery_up
Leukocyte Cell-Cell Adhesion (GO:0007159)	3	31	0.0270836	0.142271	18.0411	ROCK1;ITGA4;SELL	GO_Biological_Process_2023	lung	Monocyte	SARS2_PASC-recovery_up
Negative Regulation Of Cell-Matrix Adhesion (GO:0001953)	3	31	0.0270836	0.142271	18.0411	BCAS3;CLASP2;MAP4K4	GO_Biological_Process_2023	lung	Monocyte	SARS2_PASC-recovery_up
Positive Regulation Of Glucose Transmembrane Transport (GO:0010828)	3	31	0.0270836	0.142271	18.0411	BRAF;PIK3R1;RHOQ	GO_Biological_Process_2023	lung	Monocyte	SARS2_PASC-recovery_up
Positive Regulation Of Mononuclear Cell Migration (GO:0071677)	3	31	0.0270836	0.142271	18.0411	ANO6;FPR2;LGMN	GO_Biological_Process_2023	lung	Monocyte	SARS2_PASC-recovery_up
Presynaptic Endocytosis (GO:0140238)	3	31	0.0270836	0.142271	18.0411	CANX;BLTP1;DNM2	GO_Biological_Process_2023	lung	Monocyte	SARS2_PASC-recovery_up
Regulation Of Cell Morphogenesis (GO:0022604)	3	31	0.0270836	0.142271	18.0411	MACF1;PHIP;CD44	GO_Biological_Process_2023	lung	Monocyte	SARS2_PASC-recovery_up
Transmembrane Receptor Protein Tyrosine Kinase Signaling Pathway (GO:0007169)	15	284	0.00109554	0.0290094	18.0329	FLT3;GAB1;NRG1;PIK3R1;MAPK14;RASGRP4;IGF1R;TIAM1;RAPGEF2;GRB2;PHIP;LCP2;ANKS1A;JAK2;RHOQ	GO_Biological_Process_2023	lung	Monocyte	SARS2_PASC-recovery_up
Regulation Of Phosphorylation (GO:0042325)	6	82	0.0077473	0.0819068	17.9886	SDCBP;CCDC88A;ROCK1;PHIP;FNIP1;FNIP2	GO_Biological_Process_2023	lung	Monocyte	SARS2_PASC-recovery_up
Negative Regulation Of Gene Expression (GO:0010629)	17	336	0.000845266	0.0255054	17.9315	MSR1;TGFB1;LRP1;DAPK1;FBXW7;CHD4;ATP2B1;PUM1;HIF1A;SND1;ZFP36L2;FOXP1;ERN1;PABPC1;LGMN;PICALM;TNRC6B	GO_Biological_Process_2023	lung	Monocyte	SARS2_PASC-recovery_up
Positive Regulation Of Macromolecule Biosynthetic Process (GO:0010557)	8	122	0.00437701	0.0585482	17.9196	IL1B;PRR16;VIM;PLD1;EEF2;JAK2;EIF4G3;OGT	GO_Biological_Process_2023	lung	Monocyte	SARS2_PASC-recovery_up
Regulation Of Secretion By Cell (GO:1903530)	5	64	0.0112421	0.0935852	17.8033	NSF;MYOF;RHBDF2;MCTP2;RAB8B	GO_Biological_Process_2023	lung	Monocyte	SARS2_PASC-recovery_up
Cellular Response To Virus (GO:0098586)	5	64	0.0112421	0.0935852	17.8033	IFNGR1;JAK2;MAPK14;HIF1A;JAK1	GO_Biological_Process_2023	lung	Monocyte	SARS2_PASC-recovery_up
Positive Regulation Of Cysteine-Type Endopeptidase Activity (GO:2001056)	5	64	0.0112421	0.0935852	17.8033	AIM2;DAPK1;PMAIP1;MALT1;LGMN	GO_Biological_Process_2023	lung	Monocyte	SARS2_PASC-recovery_up
Regulation Of Interleukin-2 Production (GO:0032663)	4	47	0.017066	0.110993	17.6968	PTPRC;IL1B;MALT1;RUNX1	GO_Biological_Process_2023	lung	Monocyte	SARS2_PASC-recovery_up
Cognition (GO:0050890)	4	47	0.017066	0.110993	17.6968	SETD5;NIPBL;CHD7;HLA-DRA	GO_Biological_Process_2023	lung	Monocyte	SARS2_PASC-recovery_up
Epithelial To Mesenchymal Transition (GO:0001837)	4	47	0.017066	0.110993	17.6968	TGFB1;ROCK1;RBPJ;HIF1A	GO_Biological_Process_2023	lung	Monocyte	SARS2_PASC-recovery_up
Positive Regulation Of Epithelial To Mesenchymal Transition (GO:0010718)	4	47	0.017066	0.110993	17.6968	SDCBP;TIAM1;TGFB1;IL1B	GO_Biological_Process_2023	lung	Monocyte	SARS2_PASC-recovery_up
Regulation Of Epithelial To Mesenchymal Transition (GO:0010717)	6	83	0.00820647	0.0819068	17.5437	TIAM1;SDCBP;TGFB1;IL1B;LDLRAD4;CLASP2	GO_Biological_Process_2023	lung	Monocyte	SARS2_PASC-recovery_up
Positive Regulation Of Proteasomal Ubiquitin-Dependent Protein Catabolic Process (GO:0032436)	6	83	0.00820647	0.0819068	17.5437	COP1;HECTD1;CSNK1A1;ARIH1;PIAS1;NFE2L2	GO_Biological_Process_2023	lung	Monocyte	SARS2_PASC-recovery_up
Positive Regulation Of Ubiquitin-Dependent Protein Catabolic Process (GO:2000060)	6	83	0.00820647	0.0819068	17.5437	COP1;HECTD1;FBXW7;CSNK1A1;ARIH1;PIAS1	GO_Biological_Process_2023	lung	Monocyte	SARS2_PASC-recovery_up
Protein Transport (GO:0015031)	16	313	0.00106856	0.0288845	17.5031	CTSA;NSF;MACF1;CD74;RAB1A;LRP1;PRKCB;AP3B1;DNM2;VMP1;KIF13A;CANX;LAMP2;PHIP;STX3;RAB8B	GO_Biological_Process_2023	lung	Monocyte	SARS2_PASC-recovery_up
Positive Regulation Of Cell Cycle (GO:0045787)	5	65	0.0119738	0.09523	17.2598	ANKRD17;SRPK2;PKN2;LRP6;LGMN	GO_Biological_Process_2023	lung	Monocyte	SARS2_PASC-recovery_up
Regulation Of Cold-Induced Thermogenesis (GO:0120161)	9	146	0.00388108	0.056466	17.1677	FABP5;LAMA4;NRDC;PLCL2;LCN2;RBPJ;JAK2;OGT;IGF1R	GO_Biological_Process_2023	lung	Monocyte	SARS2_PASC-recovery_up
Regulation Of Cysteine-Type Endopeptidase Activity Involved In Apoptotic Process (GO:0043281)	6	84	0.00868486	0.0829522	17.1136	RPS6KA3;DAPK1;PMAIP1;FNIP1;CD44;MALT1	GO_Biological_Process_2023	lung	Monocyte	SARS2_PASC-recovery_up
Regulation Of Inflammatory Response (GO:0050727)	13	240	0.00184451	0.0371047	17.0581	ARNT;FPR2;FOXP1;LGALS1;AIM2;IL1B;NFKBIZ;SIRPA;JAK2;S100A9;S100A8;BRD4;BIRC3	GO_Biological_Process_2023	lung	Monocyte	SARS2_PASC-recovery_up
Positive Regulation Of Vasculature Development (GO:1904018)	7	104	0.00652179	0.0742283	17.0484	PRKCB;IL1B;GAB1;CTSH;HIPK1;HIF1A;RUNX1	GO_Biological_Process_2023	lung	Monocyte	SARS2_PASC-recovery_up
Regulation Of Protein Phosphorylation (GO:0001932)	14	265	0.00158311	0.0357134	17.0376	CD74;TGFB1;NRG1;FPR2;MOB3B;LRP6;CCDC88A;SLCO3A1;IL1B;SIRPA;PHIP;WDFY2;FNIP1;FNIP2	GO_Biological_Process_2023	lung	Monocyte	SARS2_PASC-recovery_up
NIK/NF-kappaB Signaling (GO:0038061)	3	32	0.0294299	0.149406	17.0171	TAB2;MALT1;BIRC3	GO_Biological_Process_2023	lung	Monocyte	SARS2_PASC-recovery_up
Histone Lysine Methylation (GO:0034968)	3	32	0.0294299	0.149406	17.0171	MLLT10;KMT2A;DOT1L	GO_Biological_Process_2023	lung	Monocyte	SARS2_PASC-recovery_up
Phosphatidylinositol 3-Kinase Signaling (GO:0014065)	3	32	0.0294299	0.149406	17.0171	PIK3R1;IGF1R;PIK3R5	GO_Biological_Process_2023	lung	Monocyte	SARS2_PASC-recovery_up
Regulation Of Intrinsic Apoptotic Signaling Pathway (GO:2001242)	4	48	0.0183158	0.112363	16.9934	SGMS1;PMAIP1;S100A9;S100A8	GO_Biological_Process_2023	lung	Monocyte	SARS2_PASC-recovery_up
Positive Regulation Of Reactive Oxygen Species Metabolic Process (GO:2000379)	4	48	0.0183158	0.112363	16.9934	TGFB1;GRB2;FPR2;MAPK14	GO_Biological_Process_2023	lung	Monocyte	SARS2_PASC-recovery_up
Regulation Of DNA Binding (GO:0051101)	4	48	0.0183158	0.112363	16.9934	TGFB1;DOT1L;RSF1;JAK2	GO_Biological_Process_2023	lung	Monocyte	SARS2_PASC-recovery_up
Cellular Response To Type II Interferon (GO:0071346)	5	66	0.0127371	0.0977894	16.7389	DAPK1;IFNGR1;SIRPA;JAK2;JAK1	GO_Biological_Process_2023	lung	Monocyte	SARS2_PASC-recovery_up
Transport Across Blood-Brain Barrier (GO:0150104)	6	85	0.00918291	0.085194	16.6976	ABCC3;LRP1;FABP5;SLCO3A1;SLC28A2;SLC38A2	GO_Biological_Process_2023	lung	Monocyte	SARS2_PASC-recovery_up
mRNA Metabolic Process (GO:0016071)	6	85	0.00918291	0.085194	16.6976	ERN1;SFPQ;FBXO11;SND1;ZFP36L2;HIPK3	GO_Biological_Process_2023	lung	Monocyte	SARS2_PASC-recovery_up
Positive Regulation Of Canonical Wnt Signaling Pathway (GO:0090263)	6	85	0.00918291	0.085194	16.6976	ZEB2;TGFB1;SMURF2;WNK1;USP34;UBR5	GO_Biological_Process_2023	lung	Monocyte	SARS2_PASC-recovery_up
Positive Regulation Of Endothelial Cell Migration (GO:0010595)	6	85	0.00918291	0.085194	16.6976	BCAS3;TGFB1;MAPK14;HIF1A;FOXP1;LGMN	GO_Biological_Process_2023	lung	Monocyte	SARS2_PASC-recovery_up
Positive Regulation Of Protein Localization (GO:1903829)	6	85	0.00918291	0.085194	16.6976	CCDC88A;TGFB1;VRK1;STX3;RTN4;JAK1	GO_Biological_Process_2023	lung	Monocyte	SARS2_PASC-recovery_up
Regulation Of Response To External Stimulus (GO:0032101)	8	127	0.00556678	0.0704672	16.4025	NMT1;NRG1;JAK2;SAMHD1;FOXP1;NFE2L2;BIRC3;BRD4	GO_Biological_Process_2023	lung	Monocyte	SARS2_PASC-recovery_up
Response To Calcium Ion (GO:0051592)	7	106	0.00722029	0.0790576	16.3645	MEF2A;ITPKB;PPP3CA;ALOX5AP;ADAM9;BRAF;LGMN	GO_Biological_Process_2023	lung	Monocyte	SARS2_PASC-recovery_up
Positive Regulation Of Cell Growth (GO:0030307)	7	106	0.00722029	0.0790576	16.3645	RPS6KA3;MACF1;SDCBP;RUFY3;INO80;S100A9;S100A8	GO_Biological_Process_2023	lung	Monocyte	SARS2_PASC-recovery_up
Intrinsic Apoptotic Signaling Pathway In Response To DNA Damage (GO:0008630)	4	49	0.0196211	0.118136	16.329	BCL2L11;EP300;HIPK1;FNIP2	GO_Biological_Process_2023	lung	Monocyte	SARS2_PASC-recovery_up
Positive Regulation Of Protein Metabolic Process (GO:0051247)	11	196	0.00307762	0.0484026	16.2264	NSF;RAB1A;TGFB1;IL1B;PRR16;VIM;PLD1;EEF2;EIF4G3;OGT;SORL1	GO_Biological_Process_2023	lung	Monocyte	SARS2_PASC-recovery_up
Positive Regulation Of Protein Phosphorylation (GO:0001934)	18	377	0.00116595	0.0299569	16.1103	CD74;TGFB1;PRKAG2;BRAF;FPR2;MOB3B;SDCBP;PTPRC;SLCO3A1;IL1B;RAPGEF2;TAB2;LCP2;WDFY2;JAK2;FNIP1;FNIP2;CD44	GO_Biological_Process_2023	lung	Monocyte	SARS2_PASC-recovery_up
Ventricular Cardiac Muscle Tissue Morphogenesis (GO:0055010)	3	33	0.0318801	0.157279	16.0759	TGFB1;NRG1;RBPJ	GO_Biological_Process_2023	lung	Monocyte	SARS2_PASC-recovery_up
Inositol Lipid-Mediated Signaling (GO:0048017)	3	33	0.0318801	0.157279	16.0759	GAB2;OGT;IGF1R	GO_Biological_Process_2023	lung	Monocyte	SARS2_PASC-recovery_up
Positive Regulation Of Epidermal Growth Factor Receptor Signaling Pathway (GO:0045742)	3	33	0.0318801	0.157279	16.0759	CCDC88A;FBXW7;CBL	GO_Biological_Process_2023	lung	Monocyte	SARS2_PASC-recovery_up
Positive Regulation Of Establishment Of Protein Localization To Mitochondrion (GO:1903749)	3	33	0.0318801	0.157279	16.0759	NPEPPS;FBXW7;NMT1	GO_Biological_Process_2023	lung	Monocyte	SARS2_PASC-recovery_up
Positive Regulation Of Small Molecule Metabolic Process (GO:0062013)	3	33	0.0318801	0.157279	16.0759	PMAIP1;ARNT;HIF1A	GO_Biological_Process_2023	lung	Monocyte	SARS2_PASC-recovery_up
Positive Regulation Of T Cell Activation (GO:0050870)	7	107	0.00758962	0.0810496	16.0362	PTPRC;DOCK8;IL1B;SIRPA;HLA-DRA;JAK2;ARID1B	GO_Biological_Process_2023	lung	Monocyte	SARS2_PASC-recovery_up
Protein Ubiquitination (GO:0016567)	20	434	0.000979767	0.0270478	15.9555	UBE2H;MARCHF1;SMURF2;USP9X;FBXW7;RNF38;MYCBP2;KLHL2;AMBRA1;CBL;FBXO11;NPEPPS;BABAM2;UBR5;SPOP;MARCHF7;BIRC6;ARIH1;PDZRN3;NFE2L2	GO_Biological_Process_2023	lung	Monocyte	SARS2_PASC-recovery_up
Positive Regulation Of Cellular Biosynthetic Process (GO:0031328)	10	174	0.00395348	0.0565635	15.8982	ZEB2;IL1B;PRR16;ARNT;VIM;PLD1;EEF2;HIF1A;EIF4G3;OGT	GO_Biological_Process_2023	lung	Monocyte	SARS2_PASC-recovery_up
B Cell Differentiation (GO:0030183)	5	68	0.0143611	0.104484	15.7601	PTPRC;ITGA4;FLT3;PIK3R1;FNIP1	GO_Biological_Process_2023	lung	Monocyte	SARS2_PASC-recovery_up
Lipid Transport (GO:0006869)	7	108	0.00797272	0.0819068	15.7164	ABCC3;FABP5;ABCA6;PITPNA;CERT1;BLTP1;PITPNC1	GO_Biological_Process_2023	lung	Monocyte	SARS2_PASC-recovery_up
Positive Regulation Of Translation (GO:0045727)	7	108	0.00797272	0.0819068	15.7164	PRR16;PABPC1;VIM;PLD1;EEF2;EIF4G3;OGT	GO_Biological_Process_2023	lung	Monocyte	SARS2_PASC-recovery_up
Blood Circulation (GO:0008015)	4	50	0.0209823	0.124168	15.7007	HTR7;ROCK1;MYOF;F5	GO_Biological_Process_2023	lung	Monocyte	SARS2_PASC-recovery_up
Positive Regulation Of I-kappaB kinase/NF-kappaB Signaling (GO:0043123)	10	175	0.00411656	0.057252	15.6856	ANKRD17;CD74;LGALS1;PRKCB;PELI1;TAB2;CFLAR;MALT1;BIRC3;BRD4	GO_Biological_Process_2023	lung	Monocyte	SARS2_PASC-recovery_up
Positive Regulation Of Wnt Signaling Pathway (GO:0030177)	7	109	0.0083699	0.0829522	15.4049	MACF1;ZEB2;TGFB1;SMURF2;WNK1;UBR5;USP34	GO_Biological_Process_2023	lung	Monocyte	SARS2_PASC-recovery_up
Cellular Response To Calcium Ion (GO:0071277)	5	69	0.0152229	0.105907	15.3	MEF2A;ITPKB;ALOX5AP;BRAF;LGMN	GO_Biological_Process_2023	lung	Monocyte	SARS2_PASC-recovery_up
Regulation Of Phosphatidylinositol 3-Kinase Activity (GO:0043551)	3	34	0.0344336	0.161875	15.2087	TGFB1;FLT3;PIK3R1	GO_Biological_Process_2023	lung	Monocyte	SARS2_PASC-recovery_up
Cellular Response To Vascular Endothelial Growth Factor Stimulus (GO:0035924)	3	34	0.0344336	0.161875	15.2087	ERN1;GAB1;MAPK14	GO_Biological_Process_2023	lung	Monocyte	SARS2_PASC-recovery_up
Transcription Initiation-Coupled Chromatin Remodeling (GO:0045815)	3	34	0.0344336	0.161875	15.2087	KMT2A;EP300;ARID1B	GO_Biological_Process_2023	lung	Monocyte	SARS2_PASC-recovery_up
Membrane Protein Proteolysis (GO:0033619)	3	34	0.0344336	0.161875	15.2087	TGFB1;CTSH;ADAM9	GO_Biological_Process_2023	lung	Monocyte	SARS2_PASC-recovery_up
Positive Regulation Of Carbohydrate Metabolic Process (GO:0045913)	3	34	0.0344336	0.161875	15.2087	PMAIP1;ARNT;HIF1A	GO_Biological_Process_2023	lung	Monocyte	SARS2_PASC-recovery_up
Protein Targeting To Vacuole (GO:0006623)	3	34	0.0344336	0.161875	15.2087	SCARB2;VPS13C;SORL1	GO_Biological_Process_2023	lung	Monocyte	SARS2_PASC-recovery_up
Regulation Of Stress-Activated MAPK Cascade (GO:0032872)	4	51	0.0224	0.127754	15.1058	TAOK3;TAOK1;IGF1R;MAP4K4	GO_Biological_Process_2023	lung	Monocyte	SARS2_PASC-recovery_up
Positive Regulation Of Protein Localization To Cell Periphery (GO:1904377)	4	51	0.0224	0.127754	15.1058	LRP1;EPB41L2;PIK3R1;STX3	GO_Biological_Process_2023	lung	Monocyte	SARS2_PASC-recovery_up
Receptor Internalization (GO:0031623)	4	51	0.0224	0.127754	15.1058	LRP1;GRB2;DNM2;PICALM	GO_Biological_Process_2023	lung	Monocyte	SARS2_PASC-recovery_up
Positive Regulation Of Protein Transport (GO:0051222)	5	70	0.0161186	0.109211	14.858	BCAS3;TGFB1;RUFY3;ADAM9;CD33	GO_Biological_Process_2023	lung	Monocyte	SARS2_PASC-recovery_up
Regulation Of Peptidyl-Tyrosine Phosphorylation (GO:0050730)	6	90	0.0119826	0.09523	14.809	CD74;TGFB1;PTPRC;NRG1;JAK2;CD44	GO_Biological_Process_2023	lung	Monocyte	SARS2_PASC-recovery_up
Positive Regulation Of Proteasomal Protein Catabolic Process (GO:1901800)	6	90	0.0119826	0.09523	14.809	COP1;HECTD1;FBXW7;CSNK1A1;ARIH1;PIAS1	GO_Biological_Process_2023	lung	Monocyte	SARS2_PASC-recovery_up
T Cell Activation (GO:0042110)	7	111	0.00920764	0.085194	14.8059	PPP3CA;CD74;PTPRC;CHD7;KIF13B;PIK3R1;CD44	GO_Biological_Process_2023	lung	Monocyte	SARS2_PASC-recovery_up
Regulation Of Transforming Growth Factor Beta Receptor Signaling Pathway (GO:0017015)	7	111	0.00920764	0.085194	14.8059	SDCBP;ZEB2;TGFB1;SMURF2;EP300;LDLRAD4;OGT	GO_Biological_Process_2023	lung	Monocyte	SARS2_PASC-recovery_up
Cellular Response To Cytokine Stimulus (GO:0071345)	15	308	0.0024188	0.0424107	14.614	STAT5B;NFAT5;DAPK1;FLT3;DOCK8;CBL;HIF1A;ZFP36L2;AIM2;WNK1;IL1B;SIRPA;JAK2;JAK1;NFE2L2	GO_Biological_Process_2023	lung	Monocyte	SARS2_PASC-recovery_up
Antigen Receptor-Mediated Signaling Pathway (GO:0050851)	8	134	0.0076281	0.0811267	14.5459	VAV3;DENND1B;PTPRC;PRKCB;WNK1;NFKBIZ;LCP2;MALT1	GO_Biological_Process_2023	lung	Monocyte	SARS2_PASC-recovery_up
Lymphocyte Differentiation (GO:0030098)	6	91	0.0126072	0.0970793	14.4659	PTPRC;ITGA4;FLT3;CHD7;PIK3R1;FNIP1	GO_Biological_Process_2023	lung	Monocyte	SARS2_PASC-recovery_up
Positive Regulation Of Macromolecule Metabolic Process (GO:0010604)	17	364	0.00199599	0.0392394	14.4617	SRPK2;NSF;CD74;TGFB1;ANXA2;ROCK1;IFNGR1;BRAF;MITF;RBPJ;MAPK14;HIF1A;IL1B;UBR5;CTSH;SLC38A2;NFE2L2	GO_Biological_Process_2023	lung	Monocyte	SARS2_PASC-recovery_up
Intrinsic Apoptotic Signaling Pathway By P53 Class Mediator (GO:0072332)	3	35	0.0370898	0.172488	14.4077	EP300;PMAIP1;HIPK1	GO_Biological_Process_2023	lung	Monocyte	SARS2_PASC-recovery_up
Macrophage Activation (GO:0042116)	3	35	0.0370898	0.172488	14.4077	IFNGR1;JAK2;FOXP1	GO_Biological_Process_2023	lung	Monocyte	SARS2_PASC-recovery_up
Positive Regulation Of Protein Catabolic Process (GO:0045732)	6	92	0.0132544	0.101461	14.1333	NSF;FBXW7;IL1B;NRDC;ADAM9;SORL1	GO_Biological_Process_2023	lung	Monocyte	SARS2_PASC-recovery_up
Positive Regulation Of Cell Population Proliferation (GO:0008284)	21	483	0.00152342	0.0346778	14.056	SRPK2;CD74;TGFB1;FLT3;DOT1L;NRG1;GAB2;RBPJ;FOXP1;IGF1R;TIAM1;SDCBP;PTPRC;IL1B;CTSH;MARCHF7;PHIP;TIMP1;STX3;JAK2;LGMN	GO_Biological_Process_2023	lung	Monocyte	SARS2_PASC-recovery_up
Response To Ionizing Radiation (GO:0010212)	5	72	0.0180136	0.111564	14.0249	BABAM2;COP1;GRB2;INO80;MAPK14	GO_Biological_Process_2023	lung	Monocyte	SARS2_PASC-recovery_up
Positive Regulation Of Protein Localization To Nucleus (GO:1900182)	5	72	0.0180136	0.111564	14.0249	TGFB1;UBR5;EP300;PIK3R1;JAK1	GO_Biological_Process_2023	lung	Monocyte	SARS2_PASC-recovery_up
Regulation Of Receptor Signaling Pathway Via JAK-STAT (GO:0046425)	4	53	0.0254072	0.138664	14.0073	PTPRC;DOT1L;EP300;JAK2	GO_Biological_Process_2023	lung	Monocyte	SARS2_PASC-recovery_up
Positive Regulation Of Cellular Component Biogenesis (GO:0044089)	6	93	0.0139245	0.104132	13.8108	SDCBP;BCL2L11;TGFB1;NRG1;FNIP1;FNIP2	GO_Biological_Process_2023	lung	Monocyte	SARS2_PASC-recovery_up
Regulation Of Glucose Import (GO:0046324)	3	36	0.0398479	0.175263	13.6662	PRKAG2;PIK3R1;RHOQ	GO_Biological_Process_2023	lung	Monocyte	SARS2_PASC-recovery_up
Regulation Of Intracellular Protein Transport (GO:0033157)	3	36	0.0398479	0.175263	13.6662	BCAS3;TGFB1;RUFY3	GO_Biological_Process_2023	lung	Monocyte	SARS2_PASC-recovery_up
Histone Deacetylation (GO:0016575)	3	36	0.0398479	0.175263	13.6662	CHD4;GATAD2B;GATAD2A	GO_Biological_Process_2023	lung	Monocyte	SARS2_PASC-recovery_up
Positive Regulation Of RNA Splicing (GO:0033120)	3	36	0.0398479	0.175263	13.6662	ERN1;PIK3R1;SLC38A2	GO_Biological_Process_2023	lung	Monocyte	SARS2_PASC-recovery_up
Positive Regulation Of Signaling Receptor Activity (GO:2000273)	3	36	0.0398479	0.175263	13.6662	FBXW7;JAK2;HIF1A	GO_Biological_Process_2023	lung	Monocyte	SARS2_PASC-recovery_up
Cellular Response To Decreased Oxygen Levels (GO:0036294)	5	73	0.019014	0.114747	13.632	NPEPPS;TGFB1;PMAIP1;HIF1A;CPEB4	GO_Biological_Process_2023	lung	Monocyte	SARS2_PASC-recovery_up
Regulation Of Exocytosis (GO:0017157)	4	54	0.0269974	0.142271	13.4996	NSF;ANXA2;RAB8B;CLASP2	GO_Biological_Process_2023	lung	Monocyte	SARS2_PASC-recovery_up
Regulation Of Lipid Metabolic Process (GO:0019216)	4	54	0.0269974	0.142271	13.4996	NCOA2;IL1B;PSAP;PRKAG2	GO_Biological_Process_2023	lung	Monocyte	SARS2_PASC-recovery_up
Regulation Of Blood Vessel Endothelial Cell Migration (GO:0043535)	4	54	0.0269974	0.142271	13.4996	TGFB1;NRG1;MAPK14;HIF1A	GO_Biological_Process_2023	lung	Monocyte	SARS2_PASC-recovery_up
Cellular Response To Hormone Stimulus (GO:0032870)	6	94	0.0146178	0.105011	13.4979	NCOA1;BCAS3;NCOA2;STAT5B;CTSH;CTSB	GO_Biological_Process_2023	lung	Monocyte	SARS2_PASC-recovery_up
Regulation Of mRNA Stability (GO:0043488)	5	74	0.0200502	0.120162	13.2539	ROCK1;PABPC1;VIM;PUM1;ZFP36L2	GO_Biological_Process_2023	lung	Monocyte	SARS2_PASC-recovery_up
Positive Regulation Of Lymphocyte Proliferation (GO:0050671)	5	74	0.0200502	0.120162	13.2539	VAV3;CD74;PTPRC;IL1B;JAK2	GO_Biological_Process_2023	lung	Monocyte	SARS2_PASC-recovery_up
T Cell Receptor Signaling Pathway (GO:0050852)	6	95	0.0153348	0.105955	13.1943	DENND1B;PTPRC;WNK1;NFKBIZ;LCP2;MALT1	GO_Biological_Process_2023	lung	Monocyte	SARS2_PASC-recovery_up
Positive Regulation Of Transmembrane Receptor Protein Serine/Threonine Kinase Signaling Pathway (GO:0090100)	6	95	0.0153348	0.105955	13.1943	SDCBP;ZEB2;TGFB1;EP300;RBPJ;JAK2	GO_Biological_Process_2023	lung	Monocyte	SARS2_PASC-recovery_up
Response To Peptide Hormone (GO:0043434)	4	55	0.0286458	0.148672	13.0171	STAT5B;ROCK1;TCF12;OGT	GO_Biological_Process_2023	lung	Monocyte	SARS2_PASC-recovery_up
Neuron Migration (GO:0001764)	4	55	0.0286458	0.148672	13.0171	USP9X;CEP85L;RAPGEF2;NAV1	GO_Biological_Process_2023	lung	Monocyte	SARS2_PASC-recovery_up
Melanosome Organization (GO:0032438)	3	37	0.0427069	0.185325	12.9784	KIF13A;AP1B1;AP3B1	GO_Biological_Process_2023	lung	Monocyte	SARS2_PASC-recovery_up
Negative Regulation Of Stress-Activated MAPK Cascade (GO:0032873)	3	37	0.0427069	0.185325	12.9784	NCOR1;TAOK3;SIRPA	GO_Biological_Process_2023	lung	Monocyte	SARS2_PASC-recovery_up
Positive Regulation Of Immune Effector Process (GO:0002699)	3	37	0.0427069	0.185325	12.9784	PTPRC;IL1B;HLA-DRA	GO_Biological_Process_2023	lung	Monocyte	SARS2_PASC-recovery_up
Positive Regulation Of Receptor Signaling Pathway Via STAT (GO:1904894)	3	37	0.0427069	0.185325	12.9784	TGFB1;EP300;JAK2	GO_Biological_Process_2023	lung	Monocyte	SARS2_PASC-recovery_up
Regulation Of Cellular Component Biogenesis (GO:0044087)	3	37	0.0427069	0.185325	12.9784	ROCK1;RAPGEF2;NRG1	GO_Biological_Process_2023	lung	Monocyte	SARS2_PASC-recovery_up
Regulation Of Stress Fiber Assembly (GO:0051492)	5	75	0.0211227	0.124168	12.8897	CCDC88A;ROCK1;ARHGEF18;PIK3R1;CLASP2	GO_Biological_Process_2023	lung	Monocyte	SARS2_PASC-recovery_up
Positive Regulation Of Neurogenesis (GO:0050769)	5	75	0.0211227	0.124168	12.8897	TIAM1;VCAN;CUX1;NRDC;NUMB	GO_Biological_Process_2023	lung	Monocyte	SARS2_PASC-recovery_up
Regulation Of DNA Replication (GO:0006275)	5	75	0.0211227	0.124168	12.8897	ANKRD17;CCDC88A;BAZ1A;INO80;WAPL	GO_Biological_Process_2023	lung	Monocyte	SARS2_PASC-recovery_up
Negative Regulation Of Programmed Cell Death (GO:0043069)	17	381	0.00319288	0.0496139	12.7332	CD74;HSPA5;BRAF;PIK3R1;CFLAR;CBL;HIPK3;MALT1;IGF1R;RPS6KA3;BABAM2;CTSH;PHIP;BIRC6;CD44;MAP4K4;BIRC3	GO_Biological_Process_2023	lung	Monocyte	SARS2_PASC-recovery_up
Regulation Of Defense Response (GO:0031347)	6	97	0.0168411	0.110993	12.6136	JAK2;SAMHD1;FOXP1;NFE2L2;BIRC3;BRD4	GO_Biological_Process_2023	lung	Monocyte	SARS2_PASC-recovery_up
post-Golgi Vesicle-Mediated Transport (GO:0006892)	4	56	0.0303529	0.152057	12.5581	VPS13C;VTI1A;SORL1;DNM2	GO_Biological_Process_2023	lung	Monocyte	SARS2_PASC-recovery_up
Neuron Projection Development (GO:0031175)	10	192	0.0077929	0.0819068	12.5572	DOCK10;ROCK1;TAOK3;RAPGEF2;STX3;FRY;FRYL;DNM2;GAS7;MAP4K4	GO_Biological_Process_2023	lung	Monocyte	SARS2_PASC-recovery_up
Regulation Of Neurotransmitter Secretion (GO:0046928)	3	38	0.0456658	0.193001	12.3391	MYOF;MCTP2;SLC38A2	GO_Biological_Process_2023	lung	Monocyte	SARS2_PASC-recovery_up
Establishment Of Protein Localization To Plasma Membrane (GO:0061951)	3	38	0.0456658	0.193001	12.3391	NSF;MACF1;KIF13A	GO_Biological_Process_2023	lung	Monocyte	SARS2_PASC-recovery_up
Tumor Necrosis Factor-Mediated Signaling Pathway (GO:0033209)	3	38	0.0456658	0.193001	12.3391	AIM2;JAK2;BIRC3	GO_Biological_Process_2023	lung	Monocyte	SARS2_PASC-recovery_up
Brain Development (GO:0007420)	9	169	0.00986095	0.0880278	12.2163	RTN3;GIT2;ZFHX3;NIPBL;ATXN1;AIM2;UGP2;RAPGEF2;RTN4	GO_Biological_Process_2023	lung	Monocyte	SARS2_PASC-recovery_up
Regulation Of Immune Response (GO:0050776)	5	77	0.0233783	0.131598	12.2008	DENND1B;HLA-DRA;SAMHD1;BIRC3;NFE2L2	GO_Biological_Process_2023	lung	Monocyte	SARS2_PASC-recovery_up
Regulation Of Programmed Cell Death (GO:0043067)	10	195	0.00864486	0.0829522	12.0876	RBM25;LGALS1;BCL2L11;DAPK1;FLT3;FBXO11;RTN4;MALT1;CTSB;BIRC3	GO_Biological_Process_2023	lung	Monocyte	SARS2_PASC-recovery_up
Neuron Projection Morphogenesis (GO:0048812)	8	146	0.0124303	0.0970793	11.9436	DOCK10;MEF2A;ALCAM;ROCK1;TAOK3;DNM2;GAS7;MAP4K4	GO_Biological_Process_2023	lung	Monocyte	SARS2_PASC-recovery_up
Regulation Of Innate Immune Response (GO:0045088)	5	78	0.0245621	0.137962	11.8748	CFH;FPR2;SAMHD1;BIRC3;NFE2L2	GO_Biological_Process_2023	lung	Monocyte	SARS2_PASC-recovery_up
Regulation Of Nitric Oxide Biosynthetic Process (GO:0045428)	3	39	0.0487236	0.199698	11.7438	IL1B;SIRPA;JAK2	GO_Biological_Process_2023	lung	Monocyte	SARS2_PASC-recovery_up
Vesicle Cytoskeletal Trafficking (GO:0099518)	3	39	0.0487236	0.199698	11.7438	RAB1A;MYO1E;MYO1F	GO_Biological_Process_2023	lung	Monocyte	SARS2_PASC-recovery_up
Positive Regulation Of Intracellular Transport (GO:0032388)	3	39	0.0487236	0.199698	11.7438	BCAS3;RUFY3;SORL1	GO_Biological_Process_2023	lung	Monocyte	SARS2_PASC-recovery_up
Positive Regulation Of Pattern Recognition Receptor Signaling Pathway (GO:0062208)	3	39	0.0487236	0.199698	11.7438	CD14;PUM1;RTN4	GO_Biological_Process_2023	lung	Monocyte	SARS2_PASC-recovery_up
Negative Regulation Of Apoptotic Process (GO:0043066)	20	482	0.00333037	0.0502577	11.7433	CD74;HSPA5;BRAF;CFLAR;PIK3R1;CBL;HIPK3;MALT1;IGF1R;RPS6KA3;BABAM2;CTSH;PHIP;BIRC6;FNIP1;CD44;CPEB4;LGMN;BIRC3;MAP4K4	GO_Biological_Process_2023	lung	Monocyte	SARS2_PASC-recovery_up
Response To Organic Cyclic Compound (GO:0014070)	4	58	0.0339436	0.161875	11.7049	STAT5B;TGFB1;IL1B;PMAIP1	GO_Biological_Process_2023	lung	Monocyte	SARS2_PASC-recovery_up
Eye Development (GO:0001654)	4	58	0.0339436	0.161875	11.7049	NIPBL;SH3PXD2B;HIPK1;ATF6	GO_Biological_Process_2023	lung	Monocyte	SARS2_PASC-recovery_up
Peptidyl-Threonine Phosphorylation (GO:0018107)	4	58	0.0339436	0.161875	11.7049	ROCK1;WNK1;HIPK1;HIPK3	GO_Biological_Process_2023	lung	Monocyte	SARS2_PASC-recovery_up
Positive Regulation Of Mitochondrion Organization (GO:0010822)	4	58	0.0339436	0.161875	11.7049	BCL2L11;PMAIP1;DDHD1;MCU	GO_Biological_Process_2023	lung	Monocyte	SARS2_PASC-recovery_up
Cellular Response To Lipopolysaccharide (GO:0071222)	7	124	0.0162133	0.109282	11.5646	TGFB1;IL1B;SIRPA;ADAM9;CD14;VIM;MAPK14	GO_Biological_Process_2023	lung	Monocyte	SARS2_PASC-recovery_up
Positive Regulation Of Defense Response (GO:0031349)	7	124	0.0162133	0.109282	11.5646	LGALS1;AIM2;IL1B;NFKBIZ;FPR2;S100A9;S100A8	GO_Biological_Process_2023	lung	Monocyte	SARS2_PASC-recovery_up
Positive Regulation Of Protein Modification By Small Protein Conjugation Or Removal (GO:1903322)	5	79	0.0257838	0.139977	11.5603	FBXW7;MYCBP2;MALT1;PIAS1;BIRC3	GO_Biological_Process_2023	lung	Monocyte	SARS2_PASC-recovery_up
Skeletal System Development (GO:0001501)	8	149	0.0139165	0.104132	11.3868	EXT1;RPS6KA3;ANKRD11;TRPS1;CHD7;SH3PXD2B;XYLT1;CD44	GO_Biological_Process_2023	lung	Monocyte	SARS2_PASC-recovery_up
Regulation Of Neuron Projection Development (GO:0010975)	9	174	0.0117822	0.09523	11.3867	SCARB2;CCDC88A;CAMK1D;RUFY3;MYCBP2;KIF13B;EP300;RAPGEF2;S100A9	GO_Biological_Process_2023	lung	Monocyte	SARS2_PASC-recovery_up
Chordate Embryonic Development (GO:0043009)	4	59	0.0358277	0.167217	11.308	MBNL1;TGFB1;CHD7;XYLT1	GO_Biological_Process_2023	lung	Monocyte	SARS2_PASC-recovery_up
Phospholipid Transport (GO:0015914)	4	59	0.0358277	0.167217	11.308	SCARB2;ATP8B4;PITPNA;PITPNC1	GO_Biological_Process_2023	lung	Monocyte	SARS2_PASC-recovery_up
Positive Regulation Of Protein Binding (GO:0032092)	4	59	0.0358277	0.167217	11.308	TIAM1;LRP1;USP9X;RAPGEF2	GO_Biological_Process_2023	lung	Monocyte	SARS2_PASC-recovery_up
Regulation Of Cell Growth (GO:0001558)	11	227	0.00907101	0.085194	11.2822	ARHGEF11;RPS6KA3;SDCBP;TGFB1;SERTAD2;NRG1;INO80;S100A9;S100A8;RTN4;BLTP1	GO_Biological_Process_2023	lung	Monocyte	SARS2_PASC-recovery_up
Regulation Of Cytokinesis (GO:0032465)	5	80	0.0270437	0.142271	11.2569	SVIL;SETD2;KIF13A;BIRC6;PKN2	GO_Biological_Process_2023	lung	Monocyte	SARS2_PASC-recovery_up
Wound Healing (GO:0042060)	5	80	0.0270437	0.142271	11.2569	PPP3CA;MACF1;MYOF;NRG1;CFLAR	GO_Biological_Process_2023	lung	Monocyte	SARS2_PASC-recovery_up
Positive Regulation Of Immune Response (GO:0050778)	5	80	0.0270437	0.142271	11.2569	CD74;PTPRC;HLA-DRA;NRG1;FPR2	GO_Biological_Process_2023	lung	Monocyte	SARS2_PASC-recovery_up
Neuron Development (GO:0048666)	8	150	0.0144396	0.104484	11.2085	ROCK1;WNK1;TAOK1;RAPGEF2;STX3;FRY;FRYL;RUNX1	GO_Biological_Process_2023	lung	Monocyte	SARS2_PASC-recovery_up
Apoptotic Process (GO:0006915)	11	228	0.00935657	0.085194	11.1556	BCL2L11;DAPK1;IL1B;ELMO1;EP300;PMAIP1;CD14;CFLAR;JAK2;OGT;RTN4	GO_Biological_Process_2023	lung	Monocyte	SARS2_PASC-recovery_up
Positive Regulation Of Cell Differentiation (GO:0045597)	13	283	0.00738806	0.0798834	11.1555	MSR1;TGFB1;MAPK14;ARID1B;RPS6KA3;TIAM1;PPP3CA;SDCBP;IL1B;ASXL2;RAPGEF2;TCF4;WDFY2	GO_Biological_Process_2023	lung	Monocyte	SARS2_PASC-recovery_up
Cellular Response To Interleukin-1 (GO:0071347)	5	81	0.0283422	0.147687	10.9639	IRAK2;IL1B;SIRPA;IL1RAP;HIF1A	GO_Biological_Process_2023	lung	Monocyte	SARS2_PASC-recovery_up
Positive Regulation Of Growth (GO:0045927)	5	81	0.0283422	0.147687	10.9639	RPS6KA3;SDCBP;INO80;S100A9;S100A8	GO_Biological_Process_2023	lung	Monocyte	SARS2_PASC-recovery_up
Regulation Of Tumor Necrosis Factor Production (GO:0032680)	7	127	0.0182542	0.112363	10.9494	PTPRC;IFNGR1;SIRPA;CD14;JAK2;CD33;FOXP1	GO_Biological_Process_2023	lung	Monocyte	SARS2_PASC-recovery_up
Negative Regulation Of DNA-templated Transcription (GO:0045892)	36	1025	0.00198736	0.0392394	10.9051	GLIS3;RSF1;CHD4;RBPJ;HIF1A;PHF21A;ELK3;SDCBP;NIPBL;ATXN1;ZMYM2;CUX1;TRPS1;EP300;FNIP1;FNIP2;MEF2A;ZFHX3;KDM2A;TGFB1;SMURF2;USP9X;ARID5B;MITF;NRG1;TRERF1;GATAD2B;GATAD2A;FOXP1;RUNX1;ETV6;ZEB2;SFPQ;NCOR1;OGT;RCOR1	GO_Biological_Process_2023	lung	Monocyte	SARS2_PASC-recovery_up
Positive Regulation Of Inflammatory Response (GO:0050729)	6	104	0.02291	0.129243	10.8261	LGALS1;AIM2;IL1B;NFKBIZ;S100A9;S100A8	GO_Biological_Process_2023	lung	Monocyte	SARS2_PASC-recovery_up
Positive Regulation Of Phosphorylation (GO:0042327)	11	231	0.010255	0.0911361	10.7858	CD74;SDCBP;TGFB1;SLCO3A1;FLT3;IL1B;FPR2;WDFY2;FNIP1;MOB3B;IGF1R	GO_Biological_Process_2023	lung	Monocyte	SARS2_PASC-recovery_up
Regulation Of Cellular Component Organization (GO:0051128)	8	153	0.0160944	0.109211	10.6939	ARHGEF11;SETD5;ROCK1;TLK2;RAPGEF2;NRG1;BLTP1;PICALM	GO_Biological_Process_2023	lung	Monocyte	SARS2_PASC-recovery_up
Regulation Of I-kappaB kinase/NF-kappaB Signaling (GO:0043122)	11	232	0.0105688	0.0927795	10.6658	ANKRD17;CD74;LGALS1;PRKCB;IL1B;PELI1;TAB2;CFLAR;MALT1;BRD4;BIRC3	GO_Biological_Process_2023	lung	Monocyte	SARS2_PASC-recovery_up
Positive Regulation Of ERK1 And ERK2 Cascade (GO:0070374)	9	179	0.0139702	0.104174	10.6252	CD74;TGFB1;PTPRC;FBXW7;RAPGEF2;BRAF;NRG1;FPR2;CD44	GO_Biological_Process_2023	lung	Monocyte	SARS2_PASC-recovery_up
Regulation Of Pathway-Restricted SMAD Protein Phosphorylation (GO:0060393)	4	61	0.0397739	0.175263	10.5677	SDCBP;TGFB1;LRP1;LDLRAD4	GO_Biological_Process_2023	lung	Monocyte	SARS2_PASC-recovery_up
Positive Regulation Of Cell Junction Assembly (GO:1901890)	4	61	0.0397739	0.175263	10.5677	ROCK1;NRG1;IL1RAP;MAP4K4	GO_Biological_Process_2023	lung	Monocyte	SARS2_PASC-recovery_up
Positive Regulation Of Interleukin-8 Production (GO:0032757)	4	61	0.0397739	0.175263	10.5677	RAB1A;CD74;IL1B;CD14	GO_Biological_Process_2023	lung	Monocyte	SARS2_PASC-recovery_up
Positive Regulation Of Developmental Process (GO:0051094)	11	233	0.0108898	0.0935852	10.5474	NCOA1;RPS6KA3;NCOA2;SMURF2;DDHD1;OGT;ARID1B;SORL1;RTN4;MCU;CLASP2	GO_Biological_Process_2023	lung	Monocyte	SARS2_PASC-recovery_up
Positive Regulation Of GTPase Activity (GO:0043547)	11	234	0.0112183	0.0935852	10.4305	DOCK10;TIAM1;BCAS3;DOCK8;RAPGEF2;TBC1D14;RAPGEF6;RASGRP4;RALGPS2;MAP4K4;PICALM	GO_Biological_Process_2023	lung	Monocyte	SARS2_PASC-recovery_up
Proteasome-Mediated Ubiquitin-Dependent Protein Catabolic Process (GO:0043161)	14	319	0.0081633	0.0819068	10.4254	WDR26;HSPA5;SMURF2;CSNK1A1;FBXW7;UBR2;AMBRA1;COP1;HECTD1;CANX;PELI1;SPOP;ASCC3;NFE2L2	GO_Biological_Process_2023	lung	Monocyte	SARS2_PASC-recovery_up
Vascular Transport (GO:0010232)	5	83	0.031056	0.154981	10.4076	ABCC3;LRP1;SLCO3A1;SLC28A2;SLC38A2	GO_Biological_Process_2023	lung	Monocyte	SARS2_PASC-recovery_up
Cellular Response To Growth Factor Stimulus (GO:0071363)	8	155	0.0172712	0.111193	10.3671	ERN1;STAT5B;TGFB1;RAPGEF2;MAPK14;ZFP36L2;CD44;LGMN	GO_Biological_Process_2023	lung	Monocyte	SARS2_PASC-recovery_up
Positive Regulation Of Cytokine Production (GO:0001819)	14	320	0.00837823	0.0829522	10.3346	CD74;RAB1A;TGFB1;ARNT;MAPK14;HIF1A;SORL1;MALT1;RUNX1;FOXP1;PTPRC;IL1B;CD14;JAK2	GO_Biological_Process_2023	lung	Monocyte	SARS2_PASC-recovery_up
Positive Regulation Of Apoptotic Signaling Pathway (GO:2001235)	4	62	0.0418362	0.183077	10.2221	CTSH;PMAIP1;S100A9;S100A8	GO_Biological_Process_2023	lung	Monocyte	SARS2_PASC-recovery_up
Vesicle-Mediated Transport (GO:0016192)	17	411	0.00673167	0.0755148	10.2209	SPAG9;NSF;ARFGEF1;DENND1B;RAB1A;ANXA2;DENND1A;AP1B1;AP3B1;BLTP1;DNM2;MYO1E;KIF13A;STX3;RHOQ;CYTH1;PICALM	GO_Biological_Process_2023	lung	Monocyte	SARS2_PASC-recovery_up
Negative Regulation Of Translation (GO:0017148)	6	107	0.0259095	0.140366	10.1607	ROCK1;DAPK1;PUM1;TNRC6A;CPEB4;TNRC6B	GO_Biological_Process_2023	lung	Monocyte	SARS2_PASC-recovery_up
Positive Regulation Of Protein Ubiquitination (GO:0031398)	5	84	0.0324719	0.159895	10.1434	FBXW7;MYCBP2;MARCHF7;MALT1;BIRC3	GO_Biological_Process_2023	lung	Monocyte	SARS2_PASC-recovery_up
RNA Processing (GO:0006396)	9	183	0.0159263	0.108475	10.0603	SRPK2;MBNL1;SFPQ;ATXN1;TUT4;RBMS1;FBXO11;RBM5;RBM6	GO_Biological_Process_2023	lung	Monocyte	SARS2_PASC-recovery_up
Positive Regulation Of Metabolic Process (GO:0009893)	6	108	0.0269646	0.142271	9.95069	CAMK1D;FABP5;LCN2;JAK2;OGT;IGF1R	GO_Biological_Process_2023	lung	Monocyte	SARS2_PASC-recovery_up
Intracellular Protein Transport (GO:0006886)	14	325	0.00952096	0.0863877	9.89401	CTSA;NSF;CD74;RAB1A;TGFB1;PPP1R10;AP3B1;SORL1;KIF13A;LAMP2;KIF13B;KPNA4;PHIP;STX3	GO_Biological_Process_2023	lung	Monocyte	SARS2_PASC-recovery_up
Protein Polymerization (GO:0051258)	4	63	0.0439579	0.187001	9.89175	PSTPIP1;DIAPH2;JAK2;GAS7	GO_Biological_Process_2023	lung	Monocyte	SARS2_PASC-recovery_up
Regulation Of Cellular Catabolic Process (GO:0031329)	4	63	0.0439579	0.187001	9.89175	ROCK1;DAPK1;PSAP;EP300	GO_Biological_Process_2023	lung	Monocyte	SARS2_PASC-recovery_up
Calcium-Mediated Signaling (GO:0019722)	5	85	0.0339275	0.161875	9.8879	PPP3CA;PTPRC;FPR2;MCTP2;MCU	GO_Biological_Process_2023	lung	Monocyte	SARS2_PASC-recovery_up
Positive Regulation Of Cysteine-Type Endopeptidase Activity Involved In Apoptotic Process (GO:0043280)	6	109	0.0280478	0.146742	9.74616	DAPK1;PMAIP1;JAK2;S100A9;S100A8;MALT1	GO_Biological_Process_2023	lung	Monocyte	SARS2_PASC-recovery_up
Positive Regulation Of Multicellular Organismal Process (GO:0051240)	16	387	0.00845623	0.0829522	9.73773	NCOA1;NCOA2;TGFB1;LRP1;ROCK1;SMURF2;SORL1;RTN4;IGF1R;TIAM1;SDCBP;FABP5;IL1B;LCN2;JAK2;OGT	GO_Biological_Process_2023	lung	Monocyte	SARS2_PASC-recovery_up
Negative Regulation Of Macromolecule Metabolic Process (GO:0010605)	9	186	0.0175202	0.111193	9.66045	MSR1;TGFB1;LRP1;FBXW7;CHD4;HIF1A;FOXP1;LGMN;PICALM	GO_Biological_Process_2023	lung	Monocyte	SARS2_PASC-recovery_up
Negative Regulation Of Binding (GO:0051100)	5	86	0.0354229	0.166225	9.64083	ROCK1;RSF1;JAK2;SORL1;WAPL	GO_Biological_Process_2023	lung	Monocyte	SARS2_PASC-recovery_up
Positive Regulation Of Apoptotic Process (GO:0043065)	12	270	0.0125437	0.0970793	9.59652	SRPK2;LGALS1;BCL2L11;DAPK1;CTSH;PMAIP1;ANO6;NRG1;CFLAR;ATF6;RBM5;DNM2	GO_Biological_Process_2023	lung	Monocyte	SARS2_PASC-recovery_up
Endocytic Recycling (GO:0032456)	4	64	0.0461389	0.194578	9.57565	DENND1B;DENND1A;VTI1A;BLTP1	GO_Biological_Process_2023	lung	Monocyte	SARS2_PASC-recovery_up
Regulation Of ERK1 And ERK2 Cascade (GO:0070372)	11	244	0.014935	0.105907	9.34181	CD74;TGFB1;PTPRC;FBXW7;IL1B;RAPGEF2;SIRPA;BRAF;NRG1;FPR2;CD44	GO_Biological_Process_2023	lung	Monocyte	SARS2_PASC-recovery_up
Protein Autophosphorylation (GO:0046777)	8	162	0.0218775	0.125602	9.31605	ERN1;TAOK3;DAPK1;FLT3;TAOK1;VRK1;JAK2;IGF1R	GO_Biological_Process_2023	lung	Monocyte	SARS2_PASC-recovery_up
Positive Regulation Of T Cell Proliferation (GO:0042102)	4	65	0.0483792	0.199698	9.27301	PPP3CA;PTPRC;IL1B;JAK2	GO_Biological_Process_2023	lung	Monocyte	SARS2_PASC-recovery_up
Regulation Of Cell-Matrix Adhesion (GO:0001952)	4	65	0.0483792	0.199698	9.27301	MACF1;ROCK1;UTRN;MAP4K4	GO_Biological_Process_2023	lung	Monocyte	SARS2_PASC-recovery_up
Negative Regulation Of Nucleic Acid-Templated Transcription (GO:1903507)	18	456	0.00854856	0.0829522	9.27145	TGFB1;SMURF2;ARID5B;NRG1;RSF1;CHD4;RBPJ;TRERF1;GATAD2B;ELK3;GATAD2A;FOXP1;NIPBL;SFPQ;NCOR1;ATXN1;ZMYM2;RCOR1	GO_Biological_Process_2023	lung	Monocyte	SARS2_PASC-recovery_up
Positive Regulation Of Programmed Cell Death (GO:0043068)	11	245	0.0153522	0.105955	9.24045	LGALS1;BCL2L11;DAPK1;PMAIP1;ANO6;NRG1;CFLAR;ATF6;TMEM164;RBM5;DNM2	GO_Biological_Process_2023	lung	Monocyte	SARS2_PASC-recovery_up
Positive Regulation Of Cell Adhesion (GO:0045785)	5	88	0.0385344	0.173901	9.17045	PPP3CA;ZFHX3;ADAM9;STX3;JAK2	GO_Biological_Process_2023	lung	Monocyte	SARS2_PASC-recovery_up
Protein Deubiquitination (GO:0016579)	6	112	0.0314684	0.156738	9.16399	USP24;BABAM2;USP32;USP9X;USP3;USP34	GO_Biological_Process_2023	lung	Monocyte	SARS2_PASC-recovery_up
Ubiquitin-Dependent Protein Catabolic Process (GO:0006511)	15	367	0.0116619	0.0945703	8.96072	UBE2H;WDR26;SMURF2;CSNK1A1;USP9X;FBXW7;AMBRA1;CBL;FBXO11;COP1;HECTD1;PELI1;SPOP;ARIH1;NFE2L2	GO_Biological_Process_2023	lung	Monocyte	SARS2_PASC-recovery_up
Positive Regulation Of Peptidyl-Serine Phosphorylation (GO:0033138)	5	89	0.0401507	0.176296	8.94648	TGFB1;BRAF;FNIP1;FNIP2;CD44	GO_Biological_Process_2023	lung	Monocyte	SARS2_PASC-recovery_up
Regulation Of MAP Kinase Activity (GO:0043405)	6	114	0.0338935	0.161875	8.80033	TGFB1;FLT3;IL1B;ADAM9;SORL1;PIK3R5	GO_Biological_Process_2023	lung	Monocyte	SARS2_PASC-recovery_up
Central Nervous System Development (GO:0007417)	12	283	0.0175414	0.111193	8.43077	RPS6KA3;GIT2;RTN3;NIPBL;ZFHX3;ATXN1;AIM2;UGP2;CHD7;TPP1;JARID2;RTN4	GO_Biological_Process_2023	lung	Monocyte	SARS2_PASC-recovery_up
Positive Regulation Of Protein Modification Process (GO:0031401)	10	225	0.0215799	0.124168	8.38523	CD74;TGFB1;SLCO3A1;IL1B;TAOK1;FPR2;WDFY2;AMBRA1;FNIP1;MOB3B	GO_Biological_Process_2023	lung	Monocyte	SARS2_PASC-recovery_up
Positive Regulation Of Neuron Projection Development (GO:0010976)	5	92	0.0452439	0.192157	8.31583	SCARB2;CAMK1D;EP300;RAPGEF2;S100A9	GO_Biological_Process_2023	lung	Monocyte	SARS2_PASC-recovery_up
Cellular Response To Molecule Of Bacterial Origin (GO:0071219)	6	117	0.0377524	0.173901	8.28841	IL1B;SIRPA;ADAM9;CD14;VIM;MAPK14	GO_Biological_Process_2023	lung	Monocyte	SARS2_PASC-recovery_up
Positive Regulation Of Protein Serine/Threonine Kinase Activity (GO:0071902)	6	117	0.0377524	0.173901	8.28841	TGFB1;FLT3;IL1B;ADAM9;RAPGEF2;PIK3R5	GO_Biological_Process_2023	lung	Monocyte	SARS2_PASC-recovery_up
Regulation Of Cell Adhesion (GO:0030155)	7	144	0.0332924	0.161875	8.14398	PPP3CA;ZFHX3;ROCK1;NRG1;TGFBI;STX3;CYTH1	GO_Biological_Process_2023	lung	Monocyte	SARS2_PASC-recovery_up
Regulation Of Protein Binding (GO:0043393)	6	118	0.0390985	0.174331	8.12616	TIAM1;LRP1;ROCK1;USP9X;RAPGEF2;SORL1	GO_Biological_Process_2023	lung	Monocyte	SARS2_PASC-recovery_up
Regulation Of Peptidyl-Serine Phosphorylation (GO:0033135)	5	93	0.0470234	0.197134	8.11847	TGFB1;BRAF;FNIP1;FNIP2;CD44	GO_Biological_Process_2023	lung	Monocyte	SARS2_PASC-recovery_up
Negative Regulation Of Amide Metabolic Process (GO:0034249)	5	93	0.0470234	0.197134	8.11847	RTN3;ROCK1;DAPK1;SORL1;RTN4	GO_Biological_Process_2023	lung	Monocyte	SARS2_PASC-recovery_up
Generation Of Neurons (GO:0048699)	8	172	0.0298732	0.149944	8.03093	RTN3;USP9X;CEP85L;RAPGEF2;NAV1;CFLAR;RTN4;RUNX1	GO_Biological_Process_2023	lung	Monocyte	SARS2_PASC-recovery_up
Regulation Of Protein Kinase Activity (GO:0045859)	6	119	0.0404747	0.177419	7.96789	PTPRC;PRKAG2;RAPGEF2;TAB2;LCP2;LRP6	GO_Biological_Process_2023	lung	Monocyte	SARS2_PASC-recovery_up
Negative Regulation Of Multicellular Organismal Process (GO:0051241)	10	231	0.02531	0.138664	7.81609	IFNGR1;IL1B;LAMA4;NRDC;PLCL2;LDLRAD4;TIMP1;ATP2B1;RBPJ;OGT	GO_Biological_Process_2023	lung	Monocyte	SARS2_PASC-recovery_up
Regulation Of MAPK Cascade (GO:0043408)	9	204	0.0296041	0.149406	7.62434	CD74;PTPRC;TAOK3;ROCK1;FLT3;IL1B;GRB2;MAP4K4;IGF1R	GO_Biological_Process_2023	lung	Monocyte	SARS2_PASC-recovery_up
Regulation Of Angiogenesis (GO:0045765)	9	205	0.0304121	0.15206	7.52702	ROCK1;PRKCB;IL1B;GAB1;CTSH;NRG1;HIPK1;HIF1A;RUNX1	GO_Biological_Process_2023	lung	Monocyte	SARS2_PASC-recovery_up
Negative Regulation Of Protein Phosphorylation (GO:0001933)	7	149	0.038935	0.173901	7.49374	TGFB1;PTPRC;LRP1;SIRPA;PRKAG2;LDLRAD4;LRP6	GO_Biological_Process_2023	lung	Monocyte	SARS2_PASC-recovery_up
Negative Regulation Of Transcription By RNA Polymerase II (GO:0000122)	26	763	0.0116047	0.0945519	7.47986	GLIS3;CHD4;RBPJ;PHF21A;SDCBP;NIPBL;ATXN1;CUX1;TRPS1;EP300;FNIP1;FNIP2;MEF2A;ZFHX3;SMURF2;USP9X;ARID5B;MITF;GATAD2B;GATAD2A;RUNX1;ETV6;ZEB2;SFPQ;NCOR1;OGT	GO_Biological_Process_2023	lung	Monocyte	SARS2_PASC-recovery_up
Inflammatory Response (GO:0006954)	10	236	0.0287552	0.148942	7.37596	TGFB1;IRAK2;IL1B;HP;TAB2;FPR2;CD14;S100A9;CD44;S100A8	GO_Biological_Process_2023	lung	Monocyte	SARS2_PASC-recovery_up
Regulation Of Cell Population Proliferation (GO:0042127)	26	766	0.0121524	0.0955619	7.37127	FLT3;DOT1L;IGF1R;PPP3CA;SDCBP;CTSH;MARCHF7;TIMP1;STX3;JAK2;CD33;RBM5;SRPK2;STAT5B;TGFB1;NRG1;GAB2;PIAS1;RUNX1;TIAM1;CCDC88A;IL1B;RAPGEF2;PHIP;BIRC6;LGMN	GO_Biological_Process_2023	lung	Monocyte	SARS2_PASC-recovery_up
Protein-Containing Complex Assembly (GO:0065003)	13	328	0.0226395	0.128361	7.36292	CD74;TGFB1;KMT2A;ANO6;MITF;NRG1;IL1RAP;TIAM1;AIM2;SH3PXD2B;TCF4;MCU;PICALM	GO_Biological_Process_2023	lung	Monocyte	SARS2_PASC-recovery_up
Chromatin Organization (GO:0006325)	11	268	0.0275604	0.144483	7.22617	SFPQ;CHD7;RSF1;CHD4;BAZ2B;INO80;BAZ1A;JARID2;ARID1B;GATAD2B;GATAD2A	GO_Biological_Process_2023	lung	Monocyte	SARS2_PASC-recovery_up
Cellular Response To Oxygen-Containing Compound (GO:1901701)	15	406	0.026284	0.142098	6.58089	MEF2A;DAPK1;BRAF;MAPK14;ITPKB;IL1B;ALOX5AP;CAPN2;RAPGEF2;ADAM9;SIRPA;CD14;VIM;CPEB4;LGMN	GO_Biological_Process_2023	lung	Monocyte	SARS2_PASC-recovery_up
Cytokine-Mediated Signaling Pathway (GO:0019221)	10	257	0.0468733	0.197134	5.81333	STAT5B;AIM2;IRAK2;FLT3;IL1B;IL1RAP;JAK2;CBL;JAK1;BIRC3	GO_Biological_Process_2023	lung	Monocyte	SARS2_PASC-recovery_up
Cellular Component Assembly (GO:0022607)	10	260	0.0499743	0.203265	5.62247	VMP1;TIAM1;CD74;RTN3;TGFB1;KMT2A;MITF;IL1RAP;RTN4;PICALM	GO_Biological_Process_2023	lung	Monocyte	SARS2_PASC-recovery_up
Protein Modification By Small Protein Conjugation (GO:0032446)	13	364	0.0461889	0.194578	5.35392	SMURF2;USP9X;FBXW7;MYCBP2;RNF38;KLHL2;CBL;FBXO11;PIAS1;BIRC6;ARIH1;PDZRN3;NFE2L2	GO_Biological_Process_2023	lung	Monocyte	SARS2_PASC-recovery_up
Complement	17	200	1.26927e-06	5.58477e-05	60.4002	CFH;HSPA5;LRP1;CBLB;PIK3R5;F5;DOCK10;LAMP2;CTSH;ADAM9;GRB2;LCP2;TIMP1;JAK2;S100A9;LGMN;CTSB	MSigDB_Hallmark_2020	lung	Monocyte	SARS2_PASC-recovery_up
IL-6/JAK/STAT3 Signaling	9	87	9.1257e-05	0.00100383	50.6758	TGFB1;ITGA4;IFNGR1;IL1B;GRB2;CD14;CBL;CD44;PIK3R5	MSigDB_Hallmark_2020	lung	Monocyte	SARS2_PASC-recovery_up
Estrogen Response Early	15	200	2.39618e-05	0.00035144	41.1029	SVIL;MYOF;SNX24;KAZN;GAB2;ADD3;TMEM164;AFF1;MED13L;IGF1R;TIAM1;PMAIP1;JAK2;CD44;FKBP5	MSigDB_Hallmark_2020	lung	Monocyte	SARS2_PASC-recovery_up
Allograft Rejection	13	200	0.000342445	0.00301352	26.2996	CD74;TGFB1;PRKCB;IFNGR1;HIF1A;PTPRC;IL1B;ABI1;HLA-DRA;LCP2;TIMP1;JAK2;EIF4G3	MSigDB_Hallmark_2020	lung	Monocyte	SARS2_PASC-recovery_up
Apoptosis	11	161	0.000636829	0.00467008	25.5098	BCL2L11;ROCK1;IFNGR1;IL1B;DPYD;PMAIP1;CD14;TIMP1;CFLAR;CD44;BIRC3	MSigDB_Hallmark_2020	lung	Monocyte	SARS2_PASC-recovery_up
UV Response Dn	10	144	0.000980596	0.00608482	24.3978	NIPBL;ATXN1;ANXA2;SPOP;ATP2B1;ADD3;MAPK14;IGF1R;RUNX1;SYNE1	MSigDB_Hallmark_2020	lung	Monocyte	SARS2_PASC-recovery_up
Mitotic Spindle	12	199	0.00110633	0.00608482	20.6582	ARHGEF11;ARFGEF1;TIAM1;CCDC88A;FGD4;MYO1E;BCL2L11;ROCK1;EPB41L2;ABI1;MYO9B;RAPGEF6	MSigDB_Hallmark_2020	lung	Monocyte	SARS2_PASC-recovery_up
Coagulation	9	138	0.00266543	0.013031	19.4744	CFH;LRP1;LAMP2;CAPN2;ADAM9;CTSH;TIMP1;LGMN;CTSB	MSigDB_Hallmark_2020	lung	Monocyte	SARS2_PASC-recovery_up
Interferon Gamma Response	11	200	0.00358931	0.0143572	15.4574	CD74;MARCHF1;CFH;PELI1;ST3GAL5;ARID5B;LCP2;JAK2;SAMHD1;HIF1A;RAPGEF6	MSigDB_Hallmark_2020	lung	Monocyte	SARS2_PASC-recovery_up
Epithelial Mesenchymal Transition	11	200	0.00358931	0.0143572	15.4574	TAGLN;VCAN;LGALS1;TGFB1;LRP1;ANPEP;TIMP1;TGFBI;VIM;PVR;CD44	MSigDB_Hallmark_2020	lung	Monocyte	SARS2_PASC-recovery_up
Protein Secretion	6	96	0.0160758	0.0505239	12.8997	ARFGEF1;ABCA1;RPS6KA3;SGMS1;LAMP2;AP3B1	MSigDB_Hallmark_2020	lung	Monocyte	SARS2_PASC-recovery_up
Androgen Response	6	100	0.019287	0.0565753	11.8038	RPS6KA3;ARID5B;IQGAP2;SLC38A2;PIAS1;FKBP5	MSigDB_Hallmark_2020	lung	Monocyte	SARS2_PASC-recovery_up
IL-2/STAT5 Signaling	10	199	0.00988992	0.0345959	11.4944	TIAM1;MYO1E;RABGAP1L;ALCAM;AHNAK;SELL;IFNGR1;NFKBIZ;CD44;IGF1R	MSigDB_Hallmark_2020	lung	Monocyte	SARS2_PASC-recovery_up
Estrogen Response Late	10	200	0.0102215	0.0345959	11.3516	TIAM1;FABP5;MYOF;JAK2;ADD3;S100A9;CD44;AFF1;JAK1;FKBP5	MSigDB_Hallmark_2020	lung	Monocyte	SARS2_PASC-recovery_up
PI3K/AKT/mTOR Signaling	6	105	0.0238825	0.0648325	10.5983	VAV3;RPS6KA3;TIAM1;PRKCB;ITPR2;GRB2	MSigDB_Hallmark_2020	lung	Monocyte	SARS2_PASC-recovery_up
TNF-alpha Signaling via NF-kB	9	200	0.0265224	0.0648325	8.02876	ABCA1;PTPRE;NFAT5;IL1B;CFLAR;ATP2B1;CD44;NFE2L2;BIRC3	MSigDB_Hallmark_2020	lung	Monocyte	SARS2_PASC-recovery_up
heme Metabolism	9	200	0.0265224	0.0648325	8.02876	SDCBP;LAMP2;TSPAN5;GAPVD1;RBM5;KDM7A;CTSB;PICALM;TNRC6B	MSigDB_Hallmark_2020	lung	Monocyte	SARS2_PASC-recovery_up
Leishmaniasis	12	77	7.09814e-08	1.76744e-05	144.631	TGFB1;ITGA4;IFNGR1;PRKCB;CR1L;IL1B;HLA-DRA;TAB2;JAK2;MAPK14;JAK1;HLA-DQB1	KEGG_2021_Human	lung	Monocyte	SARS2_PASC-recovery_up
Th17 cell differentiation	13	107	4.10498e-07	3.40713e-05	96.8862	STAT5B;TGFB1;IFNGR1;IL1RAP;MAPK14;HIF1A;RUNX1;PPP3CA;IL1B;HLA-DRA;JAK2;JAK1;HLA-DQB1	KEGG_2021_Human	lung	Monocyte	SARS2_PASC-recovery_up
Tuberculosis	17	180	2.87039e-07	3.40713e-05	75.3137	CD74;TGFB1;IFNGR1;MAPK14;MALT1;PPP3CA;IRAK2;CR1L;IL1B;LAMP2;EP300;HLA-DRA;CD14;LBP;JAK2;JAK1;HLA-DQB1	KEGG_2021_Human	lung	Monocyte	SARS2_PASC-recovery_up
Yersinia infection	14	137	1.25295e-06	7.79958e-05	73.7588	VAV3;GIT2;ITGA4;ROCK1;PIK3R1;MAPK14;RPS6KA3;IL1B;ELMO1;TAB2;LCP2;PKN2;DOCK1;SKAP2	KEGG_2021_Human	lung	Monocyte	SARS2_PASC-recovery_up
Osteoclast differentiation	13	127	2.94481e-06	0.000137142	69.1134	TGFB1;IFNGR1;MITF;PIK3R1;GAB2;MAPK14;PPP3CA;IL1B;SIRPA;GRB2;TAB2;LCP2;JAK1	KEGG_2021_Human	lung	Monocyte	SARS2_PASC-recovery_up
Th1 and Th2 cell differentiation	10	92	2.42654e-05	0.000626635	61.323	PPP3CA;STAT5B;IFNGR1;HLA-DRA;MAML3;RBPJ;JAK2;MAPK14;JAK1;HLA-DQB1	KEGG_2021_Human	lung	Monocyte	SARS2_PASC-recovery_up
Renal cell carcinoma	8	69	9.97715e-05	0.00165621	56.9582	TGFB1;GAB1;EP300;ARNT;BRAF;GRB2;PIK3R1;HIF1A	KEGG_2021_Human	lung	Monocyte	SARS2_PASC-recovery_up
Toxoplasmosis	11	112	2.51661e-05	0.000626635	54.6573	TGFB1;IFNGR1;LAMA4;HLA-DRA;TAB2;JAK2;MAPK14;PIK3R5;JAK1;BIRC3;HLA-DQB1	KEGG_2021_Human	lung	Monocyte	SARS2_PASC-recovery_up
Hematopoietic cell lineage	10	99	4.59964e-05	0.000954425	53.0805	ITGA4;FLT3;CR1L;ANPEP;IL1B;HLA-DRA;CD14;CD33;CD44;HLA-DQB1	KEGG_2021_Human	lung	Monocyte	SARS2_PASC-recovery_up
ErbB signaling pathway	9	85	7.60189e-05	0.00145605	53.0364	STAT5B;PRKCB;GAB1;CBLB;NRG1;BRAF;GRB2;PIK3R1;CBL	KEGG_2021_Human	lung	Monocyte	SARS2_PASC-recovery_up
Proteoglycans in cancer	16	205	7.80812e-06	0.000277746	47.5453	VAV3;TGFB1;ROCK1;PRKCB;GAB1;RRAS2;ITPR2;BRAF;PIK3R1;CBL;MAPK14;HIF1A;IGF1R;TIAM1;GRB2;CD44	KEGG_2021_Human	lung	Monocyte	SARS2_PASC-recovery_up
Chronic myeloid leukemia	8	76	0.000197914	0.00294495	47.279	STAT5B;TGFB1;BRAF;GRB2;GAB2;PIK3R1;CBL;RUNX1	KEGG_2021_Human	lung	Monocyte	SARS2_PASC-recovery_up
Autophagy	12	137	3.44192e-05	0.000779124	46.8097	ERN1;VMP1;RAB1A;DAPK1;LAMP2;RRAS2;PIK3R1;AMBRA1;CFLAR;HIF1A;IGF1R;CTSB	KEGG_2021_Human	lung	Monocyte	SARS2_PASC-recovery_up
Lysosome	11	128	8.63861e-05	0.00153644	41.6536	SCARB2;CTSA;LAMP2;PSAP;AP1B1;CTSH;MAN2B1;TPP1;AP3B1;LGMN;CTSB	KEGG_2021_Human	lung	Monocyte	SARS2_PASC-recovery_up
Acute myeloid leukemia	7	67	0.0005179	0.00560683	41.5131	STAT5B;FLT3;BRAF;GRB2;PIK3R1;CD14;RUNX1	KEGG_2021_Human	lung	Monocyte	SARS2_PASC-recovery_up
Fc epsilon RI signaling pathway	7	68	0.000567022	0.00588286	40.3414	VAV3;ALOX5AP;LCP2;GRB2;GAB2;PIK3R1;MAPK14	KEGG_2021_Human	lung	Monocyte	SARS2_PASC-recovery_up
MAPK signaling pathway	19	294	1.71756e-05	0.000534589	36.3101	TGFB1;PRKCB;FLT3;RRAS2;BRAF;IL1RAP;MAPK14;RASGRP4;IGF1R;RPS6KA3;PPP3CA;TAOK3;IL1B;TAOK1;RAPGEF2;GRB2;TAB2;CD14;MAP4K4	KEGG_2021_Human	lung	Monocyte	SARS2_PASC-recovery_up
T cell receptor signaling pathway	9	104	0.000357005	0.00444472	35.475	VAV3;PPP3CA;PTPRC;CBLB;GRB2;LCP2;PIK3R1;MAPK14;MALT1	KEGG_2021_Human	lung	Monocyte	SARS2_PASC-recovery_up
Pathways in cancer	29	531	3.30464e-06	0.000137142	35.3879	ROCK1;FLT3;LAMA4;PIK3R1;PLD1;CBL;HIF1A;RASGRP4;LRP6;IGF1R;BCL2L11;EP300;PMAIP1;JAK2;JAK1;NCOA1;ARHGEF11;STAT5B;TGFB1;DAPK1;PRKCB;IFNGR1;ARNT;BRAF;MITF;RUNX1;GRB2;NFE2L2;BIRC3	KEGG_2021_Human	lung	Monocyte	SARS2_PASC-recovery_up
Apoptosis	11	142	0.000217608	0.00301025	33.5046	ERN1;BCL2L11;CAPN2;ITPR2;PMAIP1;CTSH;BIRC6;PIK3R1;CFLAR;CTSB;BIRC3	KEGG_2021_Human	lung	Monocyte	SARS2_PASC-recovery_up
Antigen processing and presentation	7	78	0.00129088	0.0103687	30.8292	CD74;HSPA5;CANX;HLA-DRA;CTSB;HLA-DQB1;LGMN	KEGG_2021_Human	lung	Monocyte	SARS2_PASC-recovery_up
Lysine degradation	6	63	0.00209771	0.0145092	30.4616	KMT2E;NSD3;SETD2;KMT2A;DOT1L;ASH1L	KEGG_2021_Human	lung	Monocyte	SARS2_PASC-recovery_up
Fc gamma R-mediated phagocytosis	8	97	0.00103389	0.00919423	29.0888	VAV3;PTPRC;PRKCB;PIK3R1;GAB2;PLD1;DOCK1;DNM2	KEGG_2021_Human	lung	Monocyte	SARS2_PASC-recovery_up
Transcriptional misregulation in cancer	13	192	0.000230367	0.00301902	28.8519	KMT2A;FLT3;DOT1L;JMJD1C;MITF;AFF1;IGF1R;RUNX1;ETV6;NCOR1;NFKBIZ;CD14;BIRC3	KEGG_2021_Human	lung	Monocyte	SARS2_PASC-recovery_up
Lipid and atherosclerosis	14	215	0.000201061	0.00294495	28.1569	ABCA1;VAV3;HSPA5;PIK3R1;MAPK14;ERN1;PPP3CA;IL1B;TAB2;CD14;LBP;JAK2;ATF6;NFE2L2	KEGG_2021_Human	lung	Monocyte	SARS2_PASC-recovery_up
Cellular senescence	11	156	0.000488558	0.00552959	27.3469	PPP3CA;TGFB1;CAPN2;ITPR2;RRAS2;PIK3R1;HIPK1;MAPK14;ZFP36L2;MCU;HIPK3	KEGG_2021_Human	lung	Monocyte	SARS2_PASC-recovery_up
Long-term potentiation	6	67	0.00287165	0.0170248	27.0091	PPP3CA;RPS6KA3;PRKCB;EP300;ITPR2;BRAF	KEGG_2021_Human	lung	Monocyte	SARS2_PASC-recovery_up
Ubiquitin mediated proteolysis	10	140	0.000789401	0.00756003	25.9412	COP1;UBE2H;SMURF2;FBXW7;UBR5;CBLB;BIRC6;CBL;PIAS1;BIRC3	KEGG_2021_Human	lung	Monocyte	SARS2_PASC-recovery_up
Thyroid hormone signaling pathway	9	121	0.00107329	0.00921553	25.8951	NCOA1;NCOA2;MED13;NCOR1;PRKCB;EP300;PIK3R1;HIF1A;MED13L	KEGG_2021_Human	lung	Monocyte	SARS2_PASC-recovery_up
NOD-like receptor signaling pathway	12	181	0.000480405	0.00552959	25.6837	PSTPIP1;AIM2;IL1B;ITPR2;TAB2;PKN2;ANTXR2;MAPK14;MCU;CTSB;JAK1;BIRC3	KEGG_2021_Human	lung	Monocyte	SARS2_PASC-recovery_up
C-type lectin receptor signaling pathway	8	104	0.00162242	0.0119284	25.1911	PPP3CA;IL1B;ITPR2;RRAS2;CBLB;PIK3R1;MAPK14;MALT1	KEGG_2021_Human	lung	Monocyte	SARS2_PASC-recovery_up
NF-kappa B signaling pathway	8	104	0.00162242	0.0119284	25.1911	PRKCB;IL1B;TAB2;CD14;LBP;CFLAR;MALT1;BIRC3	KEGG_2021_Human	lung	Monocyte	SARS2_PASC-recovery_up
Hepatitis B	11	162	0.000670576	0.00667894	25.1618	STAT5B;TGFB1;PRKCB;EP300;BRAF;GRB2;TAB2;PIK3R1;JAK2;MAPK14;JAK1	KEGG_2021_Human	lung	Monocyte	SARS2_PASC-recovery_up
PD-L1 expression and PD-1 checkpoint pathway in cancer	7	89	0.00276433	0.0167883	23.6248	PPP3CA;IFNGR1;PIK3R1;JAK2;MAPK14;HIF1A;JAK1	KEGG_2021_Human	lung	Monocyte	SARS2_PASC-recovery_up
Hepatocellular carcinoma	11	168	0.000905808	0.00835356	23.1972	TGFB1;PRKCB;CSNK1A1;GAB1;BRAF;GRB2;PIK3R1;ARID1B;IGF1R;NFE2L2;LRP6	KEGG_2021_Human	lung	Monocyte	SARS2_PASC-recovery_up
HIF-1 signaling pathway	8	109	0.00218532	0.0147066	22.8279	PRKCB;IFNGR1;EP300;ARNT;PIK3R1;TIMP1;HIF1A;IGF1R	KEGG_2021_Human	lung	Monocyte	SARS2_PASC-recovery_up
FoxO signaling pathway	9	131	0.00186931	0.0132988	21.8322	BCL2L11;TGFB1;EP300;PRKAG2;BRAF;GRB2;PIK3R1;MAPK14;IGF1R	KEGG_2021_Human	lung	Monocyte	SARS2_PASC-recovery_up
Glioma	6	75	0.00503526	0.0266762	21.5777	CAMK1D;PRKCB;BRAF;GRB2;PIK3R1;IGF1R	KEGG_2021_Human	lung	Monocyte	SARS2_PASC-recovery_up
mTOR signaling pathway	10	154	0.00162877	0.0119284	21.0297	ATP6V1A;RPS6KA3;PRKCB;BRAF;GRB2;PIK3R1;FNIP1;FNIP2;IGF1R;LRP6	KEGG_2021_Human	lung	Monocyte	SARS2_PASC-recovery_up
Notch signaling pathway	5	59	0.00803741	0.0365322	20.9115	ATXN1;NUMB;EP300;MAML3;RBPJ	KEGG_2021_Human	lung	Monocyte	SARS2_PASC-recovery_up
Bacterial invasion of epithelial cells	6	77	0.00572482	0.0285096	20.4591	GAB1;ELMO1;PIK3R1;CBL;DOCK1;DNM2	KEGG_2021_Human	lung	Monocyte	SARS2_PASC-recovery_up
Focal adhesion	12	201	0.00120562	0.0100066	20.1795	VAV3;ITGA4;ROCK1;PRKCB;LAMA4;CAPN2;BRAF;GRB2;PIK3R1;DOCK1;IGF1R;BIRC3	KEGG_2021_Human	lung	Monocyte	SARS2_PASC-recovery_up
Growth hormone synthesis, secretion and action	8	119	0.00376366	0.0212989	18.9184	STAT5B;PRKCB;EP300;ITPR2;GRB2;PIK3R1;JAK2;MAPK14	KEGG_2021_Human	lung	Monocyte	SARS2_PASC-recovery_up
AGE-RAGE signaling pathway in diabetic complications	7	100	0.00527711	0.0268164	18.5337	STAT5B;TGFB1;PRKCB;IL1B;PIK3R1;JAK2;MAPK14	KEGG_2021_Human	lung	Monocyte	SARS2_PASC-recovery_up
B cell receptor signaling pathway	6	81	0.00730693	0.0343288	18.4488	VAV3;PPP3CA;PRKCB;GRB2;PIK3R1;MALT1	KEGG_2021_Human	lung	Monocyte	SARS2_PASC-recovery_up
Spinocerebellar ataxia	9	143	0.00338281	0.0195888	17.9892	ERN1;ATXN1;PRKCB;ITPR2;PIK3R1;AMBRA1;RBPJ;PUM1;MCU	KEGG_2021_Human	lung	Monocyte	SARS2_PASC-recovery_up
Inflammatory bowel disease	5	65	0.0119738	0.0473249	17.2598	TGFB1;IFNGR1;IL1B;HLA-DRA;HLA-DQB1	KEGG_2021_Human	lung	Monocyte	SARS2_PASC-recovery_up
Chemokine signaling pathway	11	192	0.00262632	0.0163488	17.0432	VAV3;TIAM1;STAT5B;ROCK1;PRKCB;ELMO1;BRAF;GRB2;PIK3R1;JAK2;PIK3R5	KEGG_2021_Human	lung	Monocyte	SARS2_PASC-recovery_up
Intestinal immune network for IgA production	4	48	0.0183158	0.0608086	16.9934	TGFB1;ITGA4;HLA-DRA;HLA-DQB1	KEGG_2021_Human	lung	Monocyte	SARS2_PASC-recovery_up
Phospholipase D signaling pathway	9	148	0.00424396	0.0229727	16.6465	GAB1;RRAS2;GRB2;PIK3R1;GAB2;PLD1;CYTH1;PIK3R5;DNM2	KEGG_2021_Human	lung	Monocyte	SARS2_PASC-recovery_up
Parathyroid hormone synthesis, secretion and action	7	106	0.00722029	0.0343288	16.3645	MEF2A;ARHGEF11;PRKCB;ITPR2;BRAF;PLD1;LRP6	KEGG_2021_Human	lung	Monocyte	SARS2_PASC-recovery_up
Colorectal cancer	6	86	0.00970104	0.0423341	16.2951	BCL2L11;TGFB1;PMAIP1;BRAF;GRB2;PIK3R1	KEGG_2021_Human	lung	Monocyte	SARS2_PASC-recovery_up
Shigellosis	13	246	0.00229029	0.0150074	16.0424	ROCK1;ITPR2;PIK3R1;MAPK14;MALT1;IL1B;CAPN2;ELMO1;TAB2;CD14;DOCK1;CD44;CYTH1	KEGG_2021_Human	lung	Monocyte	SARS2_PASC-recovery_up
Malaria	4	50	0.0209823	0.0646963	15.7007	TGFB1;LRP1;CR1L;IL1B	KEGG_2021_Human	lung	Monocyte	SARS2_PASC-recovery_up
Salmonella infection	13	249	0.00254434	0.0162446	15.562	ANXA2;AHNAK;MAPK14;DNM2;PTPRC;IL1B;ABI1;ELMO1;KPNA4;TAB2;CD14;CYTH1;BIRC3	KEGG_2021_Human	lung	Monocyte	SARS2_PASC-recovery_up
Natural killer cell mediated cytotoxicity	8	131	0.00668434	0.0326353	15.3066	VAV3;PPP3CA;PRKCB;IFNGR1;BRAF;GRB2;LCP2;PIK3R1	KEGG_2021_Human	lung	Monocyte	SARS2_PASC-recovery_up
Prolactin signaling pathway	5	70	0.0161186	0.0581671	14.858	STAT5B;GRB2;PIK3R1;JAK2;MAPK14	KEGG_2021_Human	lung	Monocyte	SARS2_PASC-recovery_up
Ras signaling pathway	12	232	0.00395138	0.0218643	14.2512	TIAM1;HTR7;PRKCB;FLT3;GAB1;RRAS2;GRB2;PIK3R1;GAB2;PLD1;RASGRP4;IGF1R	KEGG_2021_Human	lung	Monocyte	SARS2_PASC-recovery_up
Non-small cell lung cancer	5	72	0.0180136	0.0606135	14.0249	STAT5B;PRKCB;BRAF;GRB2;PIK3R1	KEGG_2021_Human	lung	Monocyte	SARS2_PASC-recovery_up
Rap1 signaling pathway	11	210	0.00516983	0.0268164	13.7221	VAV3;TIAM1;PRKCB;PRKD3;RAPGEF2;BRAF;LCP2;PIK3R1;MAPK14;RAPGEF6;IGF1R	KEGG_2021_Human	lung	Monocyte	SARS2_PASC-recovery_up
IL-17 signaling pathway	6	94	0.0146178	0.0535269	13.4979	IL1B;LCN2;TAB2;MAPK14;S100A9;S100A8	KEGG_2021_Human	lung	Monocyte	SARS2_PASC-recovery_up
African trypanosomiasis	3	37	0.0427069	0.109629	12.9784	PRKCB;LAMA4;IL1B	KEGG_2021_Human	lung	Monocyte	SARS2_PASC-recovery_up
Neurotrophin signaling pathway	7	119	0.0131799	0.049724	12.6912	RPS6KA3;IRAK2;GAB1;BRAF;GRB2;PIK3R1;MAPK14	KEGG_2021_Human	lung	Monocyte	SARS2_PASC-recovery_up
Sphingolipid signaling pathway	7	119	0.0131799	0.049724	12.6912	ROCK1;SGMS1;PRKCB;PIK3R1;GAB2;PLD1;MAPK14	KEGG_2021_Human	lung	Monocyte	SARS2_PASC-recovery_up
Pancreatic cancer	5	76	0.0222319	0.0659018	12.5389	TGFB1;BRAF;PIK3R1;PLD1;JAK1	KEGG_2021_Human	lung	Monocyte	SARS2_PASC-recovery_up
Signaling pathways regulating pluripotency of stem cells	8	143	0.0110641	0.044435	12.5349	ZFHX3;GRB2;PIK3R1;JAK2;JARID2;MAPK14;IGF1R;JAK1	KEGG_2021_Human	lung	Monocyte	SARS2_PASC-recovery_up
Kaposi sarcoma-associated herpesvirus infection	10	193	0.00806935	0.0365322	12.3982	PPP3CA;IFNGR1;EP300;ITPR2;PIK3R1;JAK2;MAPK14;HIF1A;PIK3R5;JAK1	KEGG_2021_Human	lung	Monocyte	SARS2_PASC-recovery_up
Choline metabolism in cancer	6	98	0.0176313	0.0605561	12.3358	PRKCB;GRB2;PIK3R1;PLD1;GPCPD1;HIF1A	KEGG_2021_Human	lung	Monocyte	SARS2_PASC-recovery_up
Inflammatory mediator regulation of TRP channels	6	98	0.0176313	0.0605561	12.3358	PRKCB;IL1B;ITPR2;IL1RAP;PIK3R1;MAPK14	KEGG_2021_Human	lung	Monocyte	SARS2_PASC-recovery_up
Tight junction	9	169	0.00986095	0.0423341	12.2163	TIAM1;ROCK1;PRKAG2;ARHGEF18;RAPGEF2;ARHGAP17;RAPGEF6;RUNX1;RAB8B	KEGG_2021_Human	lung	Monocyte	SARS2_PASC-recovery_up
Legionellosis	4	57	0.0321187	0.0898602	12.1212	RAB1A;CR1L;IL1B;CD14	KEGG_2021_Human	lung	Monocyte	SARS2_PASC-recovery_up
Protein processing in endoplasmic reticulum	9	171	0.0105987	0.044435	11.8758	ERN1;HSPA5;CANX;CAPN2;MAN1C1;RRBP1;ATF6;UGGT1;NFE2L2	KEGG_2021_Human	lung	Monocyte	SARS2_PASC-recovery_up
Progesterone-mediated oocyte maturation	6	100	0.019287	0.0631904	11.8038	RPS6KA3;BRAF;PIK3R1;MAPK14;IGF1R;CPEB4	KEGG_2021_Human	lung	Monocyte	SARS2_PASC-recovery_up
Pathogenic Escherichia coli infection	10	197	0.00925137	0.0411356	11.7865	ARHGEF11;RAB1A;MYO1E;ROCK1;IL1B;ABI1;TAB2;MAPK14;CYTH1;MYO1F	KEGG_2021_Human	lung	Monocyte	SARS2_PASC-recovery_up
Influenza A	9	172	0.0109828	0.044435	11.71	PRKCB;IFNGR1;IL1B;EP300;HLA-DRA;PIK3R1;JAK2;JAK1;HLA-DQB1	KEGG_2021_Human	lung	Monocyte	SARS2_PASC-recovery_up
Cell adhesion molecules	8	148	0.0134075	0.0498277	11.5687	VCAN;ALCAM;PTPRC;SELL;ITGA4;HLA-DRA;PVR;HLA-DQB1	KEGG_2021_Human	lung	Monocyte	SARS2_PASC-recovery_up
VEGF signaling pathway	4	59	0.0358277	0.098034	11.308	PPP3CA;PRKCB;PIK3R1;MAPK14	KEGG_2021_Human	lung	Monocyte	SARS2_PASC-recovery_up
Amoebiasis	6	102	0.0210458	0.0646963	11.3012	TGFB1;PRKCB;IL1B;LAMA4;PIK3R1;CD14	KEGG_2021_Human	lung	Monocyte	SARS2_PASC-recovery_up
Chagas disease	6	102	0.0210458	0.0646963	11.3012	TGFB1;IFNGR1;IL1B;PIK3R1;CFLAR;MAPK14	KEGG_2021_Human	lung	Monocyte	SARS2_PASC-recovery_up
Epstein-Barr virus infection	10	202	0.0109101	0.044435	11.0724	BCL2L11;HLA-DRA;TAB2;PIK3R1;VIM;RBPJ;MAPK14;CD44;JAK1;HLA-DQB1	KEGG_2021_Human	lung	Monocyte	SARS2_PASC-recovery_up
Long-term depression	4	60	0.0377711	0.101129	10.9293	PRKCB;ITPR2;BRAF;IGF1R	KEGG_2021_Human	lung	Monocyte	SARS2_PASC-recovery_up
Toll-like receptor signaling pathway	6	104	0.02291	0.067113	10.8261	IL1B;TAB2;PIK3R1;CD14;LBP;MAPK14	KEGG_2021_Human	lung	Monocyte	SARS2_PASC-recovery_up
Oocyte meiosis	7	129	0.0197111	0.0632337	10.5623	RPS6KA3;PPP3CA;SLK;ITPR2;MAPK14;IGF1R;CPEB4	KEGG_2021_Human	lung	Monocyte	SARS2_PASC-recovery_up
Oxytocin signaling pathway	8	154	0.0166753	0.0593164	10.5289	PPP3CA;CAMK1D;ROCK1;PRKCB;ITPR2;PRKAG2;EEF2;PIK3R5	KEGG_2021_Human	lung	Monocyte	SARS2_PASC-recovery_up
Necroptosis	8	159	0.0198082	0.0632337	9.74964	STAT5B;IFNGR1;IL1B;CAPN2;CFLAR;JAK2;JAK1;BIRC3	KEGG_2021_Human	lung	Monocyte	SARS2_PASC-recovery_up
JAK-STAT signaling pathway	8	162	0.0218775	0.0656325	9.31605	STAT5B;IFNGR1;EP300;GRB2;PIK3R1;JAK2;PIAS1;JAK1	KEGG_2021_Human	lung	Monocyte	SARS2_PASC-recovery_up
Insulin signaling pathway	7	137	0.0263511	0.0762957	9.1756	PRKAG2;CBLB;BRAF;GRB2;PIK3R1;CBL;RHOQ	KEGG_2021_Human	lung	Monocyte	SARS2_PASC-recovery_up
TNF signaling pathway	6	112	0.0314684	0.0890412	9.16399	IL1B;TAB2;PIK3R1;CFLAR;MAPK14;BIRC3	KEGG_2021_Human	lung	Monocyte	SARS2_PASC-recovery_up
Regulation of actin cytoskeleton	10	218	0.0177534	0.0605561	9.11173	VAV3;TIAM1;DIAPH2;ITGA4;ROCK1;RRAS2;BRAF;PIK3R1;IQGAP2;DOCK1	KEGG_2021_Human	lung	Monocyte	SARS2_PASC-recovery_up
Alzheimer disease	15	369	0.0122054	0.0474867	8.81799	RTN3;LRP1;CSNK1A1;ITPR2;BRAF;PIK3R1;AMBRA1;RTN4;LRP6;ERN1;PPP3CA;IL1B;CAPN2;ATF6;MCU	KEGG_2021_Human	lung	Monocyte	SARS2_PASC-recovery_up
Leukocyte transendothelial migration	6	114	0.0338935	0.0937719	8.80033	VAV3;ITGA4;ROCK1;PRKCB;PIK3R1;MAPK14	KEGG_2021_Human	lung	Monocyte	SARS2_PASC-recovery_up
Human cytomegalovirus infection	10	225	0.0215799	0.0655292	8.38523	ARHGEF11;PPP3CA;ROCK1;PRKCB;IL1B;ITPR2;GRB2;PIK3R1;MAPK14;JAK1	KEGG_2021_Human	lung	Monocyte	SARS2_PASC-recovery_up
GnRH signaling pathway	5	93	0.0470234	0.114793	8.11847	PRKCB;ITPR2;GRB2;PLD1;MAPK14	KEGG_2021_Human	lung	Monocyte	SARS2_PASC-recovery_up
Rheumatoid arthritis	5	93	0.0470234	0.114793	8.11847	ATP6V1A;TGFB1;IL1B;HLA-DRA;HLA-DQB1	KEGG_2021_Human	lung	Monocyte	SARS2_PASC-recovery_up
Breast cancer	7	147	0.0366078	0.0990798	7.74591	NCOA1;CSNK1A1;BRAF;GRB2;PIK3R1;IGF1R;LRP6	KEGG_2021_Human	lung	Monocyte	SARS2_PASC-recovery_up
Viral carcinogenesis	9	203	0.0288113	0.0824599	7.72314	STAT5B;EP300;PMAIP1;GRB2;CHD4;PIK3R1;RBPJ;SND1;JAK1	KEGG_2021_Human	lung	Monocyte	SARS2_PASC-recovery_up
Gastric cancer	7	149	0.038935	0.103136	7.49374	TGFB1;CSNK1A1;GAB1;BRAF;GRB2;PIK3R1;LRP6	KEGG_2021_Human	lung	Monocyte	SARS2_PASC-recovery_up
Platelet activation	6	124	0.0478129	0.115587	7.23199	ROCK1;ITPR2;LCP2;PIK3R1;MAPK14;PIK3R5	KEGG_2021_Human	lung	Monocyte	SARS2_PASC-recovery_up
Phagosome	7	152	0.0426039	0.109629	7.13399	ATP6V1A;MSR1;LAMP2;CANX;HLA-DRA;CD14;HLA-DQB1	KEGG_2021_Human	lung	Monocyte	SARS2_PASC-recovery_up
Non-alcoholic fatty liver disease	7	155	0.0464896	0.114793	6.79502	ERN1;BCL2L11;TGFB1;IL1B;PRKAG2;PIK3R1;MAPK14	KEGG_2021_Human	lung	Monocyte	SARS2_PASC-recovery_up
cAMP signaling pathway	9	216	0.0403334	0.105716	6.54722	VAV3;TIAM1;ROCK1;RRAS2;EP300;BRAF;PIK3R1;ATP2B1;PLD1	KEGG_2021_Human	lung	Monocyte	SARS2_PASC-recovery_up
Human T-cell leukemia virus 1 infection	9	219	0.0433795	0.110219	6.30636	STAT5B;PPP3CA;TGFB1;CANX;EP300;HLA-DRA;PIK3R1;JAK1;HLA-DQB1	KEGG_2021_Human	lung	Monocyte	SARS2_PASC-recovery_up
Pathways of neurodegeneration	16	475	0.0456239	0.114751	5.06791	RAB1A;HSPA5;PRKCB;CSNK1A1;ITPR2;BRAF;AMBRA1;MAPK14;LRP6;ERN1;PPP3CA;ATXN1;IL1B;CAPN2;ATF6;MCU	KEGG_2021_Human	lung	Monocyte	SARS2_PASC-recovery_up
STAT5 Activation R-HSA-9645135	4	7	6.50352e-06	0.000277483	745.734	STAT5B;FLT3;GRB2;GAB2	Reactome_2022	lung	Monocyte	SARS2_PASC-recovery_up
Metal Sequestration By Antimicrobial Proteins R-HSA-6799990	3	6	0.000177917	0.00341882	403.376	LCN2;S100A9;S100A8	Reactome_2022	lung	Monocyte	SARS2_PASC-recovery_up
Signaling By Cytosolic FGFR1 Fusion Mutants R-HSA-1839117	6	17	8.65438e-07	4.92338e-05	358.159	STAT5B;ZMYM2;CUX1;GRB2;GAB2;PIK3R1	Reactome_2022	lung	Monocyte	SARS2_PASC-recovery_up
FLT3 Signaling In Disease R-HSA-9682385	8	27	5.74319e-08	4.90085e-06	331.656	STAT5B;ZMYM2;FLT3;GRB2;PIK3R1;GAB2;CBL;ETV6	Reactome_2022	lung	Monocyte	SARS2_PASC-recovery_up
Signaling By FLT3 Fusion Proteins R-HSA-9703465	6	18	1.2751e-06	6.87212e-05	319.182	STAT5B;ZMYM2;GRB2;GAB2;PIK3R1;ETV6	Reactome_2022	lung	Monocyte	SARS2_PASC-recovery_up
STAT5 Activation Downstream Of FLT3 ITD Mutants R-HSA-9702518	4	10	3.71017e-05	0.00108549	318.454	STAT5B;FLT3;GRB2;GAB2	Reactome_2022	lung	Monocyte	SARS2_PASC-recovery_up
Signaling By FLT3 ITD And TKD Mutants R-HSA-9703648	5	15	1.03003e-05	0.000400272	269.432	STAT5B;FLT3;GRB2;GAB2;PIK3R1	Reactome_2022	lung	Monocyte	SARS2_PASC-recovery_up
Interleukin-15 Signaling R-HSA-8983432	4	14	0.000165374	0.0032566	163.047	STAT5B;GRB2;GAB2;JAK1	Reactome_2022	lung	Monocyte	SARS2_PASC-recovery_up
Regulation Of IFNG Signaling R-HSA-877312	4	14	0.000165374	0.0032566	163.047	IFNGR1;JAK2;PIAS1;JAK1	Reactome_2022	lung	Monocyte	SARS2_PASC-recovery_up
RUNX3 Regulates p14-ARF R-HSA-8951936	3	10	0.00100227	0.0122182	138.234	TGFB1;EP300;RUNX1	Reactome_2022	lung	Monocyte	SARS2_PASC-recovery_up
FLT3 Signaling R-HSA-9607240	7	37	1.0554e-05	0.000400272	125.944	STAT5B;BCL2L11;FLT3;GRB2;PIK3R1;GAB2;CBL	Reactome_2022	lung	Monocyte	SARS2_PASC-recovery_up
FGFR1 Mutant Receptor Activation R-HSA-1839124	6	30	3.29081e-05	0.00102115	121.293	STAT5B;ZMYM2;CUX1;GRB2;PIK3R1;GAB2	Reactome_2022	lung	Monocyte	SARS2_PASC-recovery_up
Activated NTRK2 Signals Thru PI3K R-HSA-9028335	2	6	0.00629813	0.0432838	118.085	GRB2;PIK3R1	Reactome_2022	lung	Monocyte	SARS2_PASC-recovery_up
CLEC7A/inflammasome Pathway R-HSA-5660668	2	6	0.00629813	0.0432838	118.085	IL1B;MALT1	Reactome_2022	lung	Monocyte	SARS2_PASC-recovery_up
MET Activates PI3K/AKT Signaling R-HSA-8851907	2	6	0.00629813	0.0432838	118.085	GRB2;PIK3R1	Reactome_2022	lung	Monocyte	SARS2_PASC-recovery_up
RUNX1 Regulates Transcription Of Genes Involved In BCR Signaling R-HSA-8939245	2	6	0.00629813	0.0432838	118.085	ELF2;RUNX1	Reactome_2022	lung	Monocyte	SARS2_PASC-recovery_up
Potential Therapeutics For SARS R-HSA-9679191	13	97	1.27821e-07	9.34917e-06	117.082	ITGA4;ROCK1;IFNGR1;CHD4;PHF21A;GATAD2B;GATAD2A;GRB2;JAK2;RCOR1;NFE2L2;JAK1;BRD4	Reactome_2022	lung	Monocyte	SARS2_PASC-recovery_up
Interleukin-27 Signaling R-HSA-9020956	3	11	0.00135663	0.0151904	115.647	CANX;JAK2;JAK1	Reactome_2022	lung	Monocyte	SARS2_PASC-recovery_up
Interleukin-6 Signaling R-HSA-1059683	3	11	0.00135663	0.0151904	115.647	CBL;JAK2;JAK1	Reactome_2022	lung	Monocyte	SARS2_PASC-recovery_up
Signaling By Erythropoietin R-HSA-9006335	5	24	0.000124643	0.00277466	110.966	STAT5B;GRB2;PIK3R1;JAK2;PIK3R5	Reactome_2022	lung	Monocyte	SARS2_PASC-recovery_up
Erythropoietin Activates Phosphoinositide-3-kinase (PI3K) R-HSA-9027276	3	12	0.00178065	0.0184181	98.5576	PIK3R1;JAK2;PIK3R5	Reactome_2022	lung	Monocyte	SARS2_PASC-recovery_up
Interleukin-35 Signaling R-HSA-8984722	3	12	0.00178065	0.0184181	98.5576	CANX;JAK2;JAK1	Reactome_2022	lung	Monocyte	SARS2_PASC-recovery_up
NOTCH2 Intracellular Domain Regulates Transcription R-HSA-2197563	3	12	0.00178065	0.0184181	98.5576	EP300;MAML3;RBPJ	Reactome_2022	lung	Monocyte	SARS2_PASC-recovery_up
Signaling By KIT In Disease R-HSA-9669938	4	19	0.000588982	0.0078327	92.818	STAT5B;GRB2;PIK3R1;JAK2	Reactome_2022	lung	Monocyte	SARS2_PASC-recovery_up
Chromatin Modifying Enzymes R-HSA-3247509	22	238	7.6072e-09	9.73722e-07	92.1649	NCOA1;KMT2E;NCOA2;SETD2;KDM2A;KMT2A;DOT1L;ARID5B;CHD4;ASH1L;ARID1B;GATAD2B;PHF21A;GATAD2A;NSD3;NCOR1;KANSL1;EP300;JAK2;OGT;RCOR1;KDM7A	Reactome_2022	lung	Monocyte	SARS2_PASC-recovery_up
Interleukin-3, Interleukin-5 And GM-CSF Signaling R-HSA-512988	7	44	3.45923e-05	0.00104184	91.505	STAT5B;GRB2;PIK3R1;GAB2;CBL;JAK2;JAK1	Reactome_2022	lung	Monocyte	SARS2_PASC-recovery_up
RAC1 GTPase Cycle R-HSA-9013149	18	178	4.50023e-08	4.18931e-06	91.4719	ARHGEF11;VAV3;GIT2;DOCK8;ARHGEF18;ARHGAP17;MYO9B;PIK3R1;ARHGAP15;IQGAP2;ARHGAP26;DOCK10;TIAM1;TAOK3;ABI1;PKN2;SRGAP2;DOCK1	Reactome_2022	lung	Monocyte	SARS2_PASC-recovery_up
RAC2 GTPase Cycle R-HSA-9013404	11	87	2.15136e-06	0.00011015	89.6205	DOCK10;VAV3;TIAM1;GIT2;TAOK3;ABI1;ARHGAP17;PKN2;PIK3R1;ARHGAP26;DOCK1	Reactome_2022	lung	Monocyte	SARS2_PASC-recovery_up
Interleukin Receptor SHC Signaling R-HSA-912526	5	27	0.000224726	0.00403719	89.5371	GRB2;PIK3R1;GAB2;JAK2;JAK1	Reactome_2022	lung	Monocyte	SARS2_PASC-recovery_up
Immune System R-HSA-168256	94	1943	9.44224e-15	9.66886e-12	88.7396	FLT3;PITPNA;CBLB;IL1RAP;TREM1;PVR;NPEPPS;RPS6KA3;PPP3CA;PSTPIP1;ANPEP;LAMP2;CTSH;EP300;SIRPA;KPNA4;TIMP1;LBP;ARIH1;JAK2;CD33;JAK1;CTSB;MEF2A;VAV3;SERPINB1;ANXA2;ITGA4;PRKCB;IFNGR1;FBXW7;AP1B1;ANO6;GAB2;FBXO11;PIAS1;DNM2;AIM2;IL1B;PSME4;CANX;PELI1;ELMO1;LCP2;S100A9;DOCK1;S100A8;CD44;BIRC3;ATP6V1A;CSTB;CFH;ROCK1;ITPR2;UBR2;FPR2;PIK3R1;IQGAP2;SAMHD1;CBL;HIF1A;MALT1;RASGRP4;SDCBP;BCL2L11;HECTD1;IRAK2…	Reactome_2022	lung	Monocyte	SARS2_PASC-recovery_up
Erythropoietin Activates STAT5 R-HSA-9027283	2	7	0.0086948	0.0546225	88.4519	STAT5B;JAK2	Reactome_2022	lung	Monocyte	SARS2_PASC-recovery_up
FLT3 Signaling By CBL Mutants R-HSA-9706377	2	7	0.0086948	0.0546225	88.4519	FLT3;CBL	Reactome_2022	lung	Monocyte	SARS2_PASC-recovery_up
Post-transcriptional Silencing By Small RNAs R-HSA-426496	2	7	0.0086948	0.0546225	88.4519	TNRC6A;TNRC6B	Reactome_2022	lung	Monocyte	SARS2_PASC-recovery_up
RUNX1 Regulates Transcription Of Genes Involved In Differentiation Of Myeloid Cells R-HSA-8939246	2	7	0.0086948	0.0546225	88.4519	PRKCB;RUNX1	Reactome_2022	lung	Monocyte	SARS2_PASC-recovery_up
RUNX3 Regulates CDKN1A Transcription R-HSA-8941855	2	7	0.0086948	0.0546225	88.4519	ZFHX3;TGFB1	Reactome_2022	lung	Monocyte	SARS2_PASC-recovery_up
NR1H3 And NR1H2 Regulate Gene Expression Linked To Cholesterol Transport And Efflux R-HSA-9029569	6	36	9.70018e-05	0.0022575	86.8456	ABCA1;NCOA1;NCOR1;EP300;TNRC6A;TNRC6B	Reactome_2022	lung	Monocyte	SARS2_PASC-recovery_up
Signaling By FGFR1 In Disease R-HSA-5655302	6	36	9.70018e-05	0.0022575	86.8456	STAT5B;ZMYM2;CUX1;GRB2;PIK3R1;GAB2	Reactome_2022	lung	Monocyte	SARS2_PASC-recovery_up
Signal Regulatory Protein Family Interactions R-HSA-391160	3	13	0.00227881	0.0226554	85.2413	SIRPA;GRB2;SKAP2	Reactome_2022	lung	Monocyte	SARS2_PASC-recovery_up
RAC3 GTPase Cycle R-HSA-9013423	11	93	4.18185e-06	0.000194646	78.8079	DOCK10;TIAM1;GIT2;TAOK3;ABI1;ARHGAP17;PKN2;PIK3R1;ARHGAP15;SRGAP2;ARHGAP26	Reactome_2022	lung	Monocyte	SARS2_PASC-recovery_up
FCERI Mediated Ca+2 Mobilization R-HSA-2871809	5	29	0.000319309	0.00489863	78.6356	VAV3;PPP3CA;ITPR2;GRB2;LCP2	Reactome_2022	lung	Monocyte	SARS2_PASC-recovery_up
Regulation Of Necroptotic Cell Death R-HSA-5675482	5	29	0.000319309	0.00489863	78.6356	SDCBP;PELI1;CFLAR;OGT;BIRC3	Reactome_2022	lung	Monocyte	SARS2_PASC-recovery_up
RHOU GTPase Cycle R-HSA-9013420	6	39	0.000154036	0.00315465	74.9879	GIT2;USP9X;GRB2;PKN2;PIK3R1;SRGAP2	Reactome_2022	lung	Monocyte	SARS2_PASC-recovery_up
Constitutive Signaling By EGFRvIII R-HSA-5637810	3	14	0.00285521	0.02634	74.6162	GRB2;PIK3R1;CBL	Reactome_2022	lung	Monocyte	SARS2_PASC-recovery_up
RUNX3 Regulates NOTCH Signaling R-HSA-8941856	3	14	0.00285521	0.02634	74.6162	EP300;MAML3;RBPJ	Reactome_2022	lung	Monocyte	SARS2_PASC-recovery_up
Role Of LAT2/NTAL/LAB On Calcium Mobilization R-HSA-2730905	3	14	0.00285521	0.02634	74.6162	GRB2;GAB2;PIK3R1	Reactome_2022	lung	Monocyte	SARS2_PASC-recovery_up
Signaling By CSF3 (G-CSF) R-HSA-9674555	5	30	0.000376589	0.0055888	73.939	STAT5B;GRB2;GAB2;JAK2;JAK1	Reactome_2022	lung	Monocyte	SARS2_PASC-recovery_up
Innate Immune System R-HSA-168249	57	1035	3.05675e-11	1.56506e-08	71.9069	TREM1;RPS6KA3;PPP3CA;PSTPIP1;ANPEP;LAMP2;CTSH;EP300;SIRPA;LBP;CD33;CTSB;MEF2A;VAV3;SERPINB1;ANXA2;ANO6;GAB2;DNM2;AIM2;IL1B;PSME4;PELI1;ELMO1;LCP2;S100A9;DOCK1;S100A8;CD44;BIRC3;ATP6V1A;CSTB;CFH;ROCK1;ITPR2;FPR2;PIK3R1;IQGAP2;MALT1;RASGRP4;SDCBP;IRAK2;CTSA;ATP8B4;MYO9B;EEF2;MAPK14;MYO1E;PTPRC;SELL;ABI1;LCN2;PKN2;GRB2;MAN2B1;TAB2;LGMN	Reactome_2022	lung	Monocyte	SARS2_PASC-recovery_up
RHO GTPase Cycle R-HSA-9012999	31	441	5.46649e-09	8.59088e-07	70.517	ROCK1;DOCK8;ARHGAP17;PIK3R1;IQGAP2;ARHGAP15;ADD3;DOCK10;FGD4;SLK;SRGAP2;VAV3;ARHGEF11;GIT2;USP9X;RRAS2;ARHGEF18;MYO9B;ARHGAP26;TIAM1;CCDC88A;DIAPH2;TAOK3;ABI1;PKN2;PHIP;GRB2;VIM;DOCK1;RHOQ;PICALM	Reactome_2022	lung	Monocyte	SARS2_PASC-recovery_up
RIPK1-mediated Regulated Necrosis R-HSA-5213460	5	31	0.000441302	0.00619031	69.6617	SDCBP;PELI1;CFLAR;OGT;BIRC3	Reactome_2022	lung	Monocyte	SARS2_PASC-recovery_up
Nef And Signal Transduction R-HSA-164944	2	8	0.0114322	0.0668946	69.4546	ELMO1;PKN2	Reactome_2022	lung	Monocyte	SARS2_PASC-recovery_up
SHC-related Events Triggered By IGF1R R-HSA-2428933	2	8	0.0114322	0.0668946	69.4546	GRB2;IGF1R	Reactome_2022	lung	Monocyte	SARS2_PASC-recovery_up
Intra-Golgi Traffic R-HSA-6811438	6	42	0.000234806	0.00407527	65.4277	NSF;CUX1;MAN2A1;MAN1C1;VTI1A;CYTH1	Reactome_2022	lung	Monocyte	SARS2_PASC-recovery_up
Signaling By SCF-KIT R-HSA-1433557	6	42	0.000234806	0.00407527	65.4277	STAT5B;GRB2;PIK3R1;GAB2;CBL;JAK2	Reactome_2022	lung	Monocyte	SARS2_PASC-recovery_up
Signaling By Rho GTPases, Miro GTPases And RHOBTB3 R-HSA-9716542	40	660	2.36959e-09	6.06615e-07	63.59	ROCK1;DOCK8;ARHGAP17;PIK3R1;IQGAP2;ARHGAP15;ADD3;DOCK10;FGD4;HTR7;SLK;SRGAP2;CLASP2;VAV3;ARHGEF11;NCOA2;GIT2;PRKCB;USP9X;RRAS2;ARHGEF18;MYO9B;ARHGAP26;MAPK14;TIAM1;CCDC88A;DIAPH2;TAOK3;KANSL1;TAOK1;ABI1;PKN2;PHIP;GRB2;VIM;S100A9;DOCK1;S100A8;RHOQ;PICALM	Reactome_2022	lung	Monocyte	SARS2_PASC-recovery_up
Interleukin-12 Family Signaling R-HSA-447115	7	54	0.000133374	0.00290585	62.5397	ANXA2;PITPNA;CANX;PKN2;JAK2;S100A9;JAK1	Reactome_2022	lung	Monocyte	SARS2_PASC-recovery_up
CDC42 GTPase Cycle R-HSA-9013148	14	149	3.4176e-06	0.000166649	62.2021	ARHGEF11;VAV3;GIT2;DOCK8;ARHGAP17;MYO9B;PIK3R1;IQGAP2;ARHGAP26;DOCK10;TIAM1;FGD4;PKN2;SRGAP2	Reactome_2022	lung	Monocyte	SARS2_PASC-recovery_up
Signaling By Rho GTPases R-HSA-194315	39	644	3.88344e-09	7.95329e-07	61.8441	ROCK1;DOCK8;ARHGAP17;PIK3R1;IQGAP2;ARHGAP15;ADD3;DOCK10;FGD4;SLK;SRGAP2;CLASP2;VAV3;ARHGEF11;NCOA2;GIT2;PRKCB;USP9X;RRAS2;ARHGEF18;MYO9B;ARHGAP26;MAPK14;TIAM1;CCDC88A;DIAPH2;TAOK3;KANSL1;TAOK1;ABI1;PKN2;PHIP;GRB2;VIM;S100A9;DOCK1;S100A8;RHOQ;PICALM	Reactome_2022	lung	Monocyte	SARS2_PASC-recovery_up
RHO GTPases Activate NADPH Oxidases R-HSA-5668599	4	24	0.0014856	0.0162608	60.938	PRKCB;MAPK14;S100A9;S100A8	Reactome_2022	lung	Monocyte	SARS2_PASC-recovery_up
Interleukin-12 Signaling R-HSA-9020591	6	44	0.000304946	0.00489863	60.0393	ANXA2;PITPNA;PKN2;JAK2;S100A9;JAK1	Reactome_2022	lung	Monocyte	SARS2_PASC-recovery_up
Interleukin-2 Family Signaling R-HSA-451927	6	44	0.000304946	0.00489863	60.0393	STAT5B;GRB2;PIK3R1;GAB2;JAK2;JAK1	Reactome_2022	lung	Monocyte	SARS2_PASC-recovery_up
VEGFA-VEGFR2 Pathway R-HSA-4420097	10	93	2.66851e-05	0.000853922	60.0391	VAV3;ROCK1;PRKCB;ABI1;ELMO1;ITPR2;PKN2;PIK3R1;MAPK14;DOCK1	Reactome_2022	lung	Monocyte	SARS2_PASC-recovery_up
Signaling By Receptor Tyrosine Kinases R-HSA-9006934	32	496	2.38842e-08	2.71749e-06	59.3195	ATP6V1A;NRP2;ROCK1;FLT3;LAMA4;ITPR2;CHD4;PIK3R1;CBL;HIF1A;IGF1R;RPS6KA3;EP300;JAK2;MEF2A;VAV3;STAT5B;PRKCB;TCF12;BRAF;NRG1;GAB2;MAPK14;DNM2;TIAM1;NCOR1;ABI1;ELMO1;PKN2;GRB2;TAB2;DOCK1	Reactome_2022	lung	Monocyte	SARS2_PASC-recovery_up
PI3K Events In ERBB2 Signaling R-HSA-1963642	3	16	0.0042573	0.0351571	58.8256	NRG1;GRB2;PIK3R1	Reactome_2022	lung	Monocyte	SARS2_PASC-recovery_up
Regulation Of Gene Expression In Late Stage (Branching Morphogenesis) Pancreatic Bud Precursor Cells R-HSA-210744	3	16	0.0042573	0.0351571	58.8256	EP300;MAML3;RBPJ	Reactome_2022	lung	Monocyte	SARS2_PASC-recovery_up
Spry Regulation Of FGF Signaling R-HSA-1295596	3	16	0.0042573	0.0351571	58.8256	BRAF;GRB2;CBL	Reactome_2022	lung	Monocyte	SARS2_PASC-recovery_up
ATF6 (ATF6-alpha) Activates Chaperone Genes R-HSA-381183	2	9	0.0144949	0.0777108	56.3693	HSPA5;ATF6	Reactome_2022	lung	Monocyte	SARS2_PASC-recovery_up
BH3-only Proteins Associate With And Inactivate Anti-Apoptotic BCL-2 Members R-HSA-111453	2	9	0.0144949	0.0777108	56.3693	BCL2L11;PMAIP1	Reactome_2022	lung	Monocyte	SARS2_PASC-recovery_up
CD163 Mediating An Anti-Inflammatory Response R-HSA-9662834	2	9	0.0144949	0.0777108	56.3693	RHBDF2;MAPK14	Reactome_2022	lung	Monocyte	SARS2_PASC-recovery_up
Interleukin-9 Signaling R-HSA-8985947	2	9	0.0144949	0.0777108	56.3693	STAT5B;JAK1	Reactome_2022	lung	Monocyte	SARS2_PASC-recovery_up
MAPK1 (ERK2) Activation R-HSA-112411	2	9	0.0144949	0.0777108	56.3693	JAK2;JAK1	Reactome_2022	lung	Monocyte	SARS2_PASC-recovery_up
NR1H2 And NR1H3 Regulate Gene Expression To Control Bile Acid Homeostasis R-HSA-9623433	2	9	0.0144949	0.0777108	56.3693	NCOA1;NCOR1	Reactome_2022	lung	Monocyte	SARS2_PASC-recovery_up
NR1H2 And NR1H3-mediated Signaling R-HSA-9024446	6	46	0.000390533	0.00570138	55.2888	ABCA1;NCOA1;NCOR1;EP300;TNRC6A;TNRC6B	Reactome_2022	lung	Monocyte	SARS2_PASC-recovery_up
Diseases Of Signal Transduction By Growth Factor Receptors And Second Messengers R-HSA-5663202	28	424	1.13709e-07	8.95673e-06	55.0426	FLT3;RRBP1;PIK3R1;RBPJ;CBL;LRP6;BCL2L11;ZMYM2;CUX1;EP300;JAK2;STAT5B;TGFB1;CSNK1A1;FBXW7;BRAF;NRG1;AP3B1;GAB2;SND1;QKI;ETV6;NCOR1;PSME4;BIRC6;GRB2;MAML3;KDM7A	Reactome_2022	lung	Monocyte	SARS2_PASC-recovery_up
PKMTs Methylate Histone Lysines R-HSA-3214841	6	47	0.000439817	0.00619031	53.1207	KMT2E;NSD3;SETD2;KMT2A;DOT1L;ASH1L	Reactome_2022	lung	Monocyte	SARS2_PASC-recovery_up
Regulation Of RUNX1 Expression And Activity R-HSA-8934593	3	17	0.00508945	0.0390044	52.8347	TNRC6A;RUNX1;TNRC6B	Reactome_2022	lung	Monocyte	SARS2_PASC-recovery_up
Fc Epsilon Receptor (FCERI) Signaling R-HSA-2454202	12	130	2.03703e-05	0.000695305	52.1362	VAV3;PPP3CA;PSME4;ITPR2;GRB2;TAB2;LCP2;PKN2;PIK3R1;GAB2;RASGRP4;MALT1	Reactome_2022	lung	Monocyte	SARS2_PASC-recovery_up
FCGR3A-mediated Phagocytosis R-HSA-9664422	7	60	0.000260955	0.00445364	51.272	VAV3;MYO1E;ABI1;ELMO1;MYO9B;GRB2;DOCK1	Reactome_2022	lung	Monocyte	SARS2_PASC-recovery_up
NOTCH1 Intracellular Domain Regulates Transcription R-HSA-2122947	6	48	0.000493817	0.00683336	51.0763	NCOR1;FBXW7;EP300;MAML3;RBPJ;HIF1A	Reactome_2022	lung	Monocyte	SARS2_PASC-recovery_up
Fcgamma Receptor (FCGR) Dependent Phagocytosis R-HSA-2029480	9	87	9.1257e-05	0.0022575	50.6758	VAV3;MYO1E;ABI1;ELMO1;ITPR2;MYO9B;GRB2;PIK3R1;DOCK1	Reactome_2022	lung	Monocyte	SARS2_PASC-recovery_up
Nuclear Events (Kinase And Transcription Factor Activation) R-HSA-198725	7	61	0.000289508	0.00485993	49.6867	MEF2A;RPS6KA3;TCF12;EP300;CHD4;MAPK14;DNM2	Reactome_2022	lung	Monocyte	SARS2_PASC-recovery_up
Cytokine Signaling In Immune System R-HSA-1280215	39	702	4.04837e-08	4.14553e-06	49.4514	FLT3;PITPNA;IL1RAP;PIK3R1;SAMHD1;CBL;HIF1A;RPS6KA3;BCL2L11;IRAK2;KPNA4;TIMP1;STX3;LBP;ARIH1;JAK2;JAK1;MEF2A;STAT5B;TGFB1;ANXA2;IFNGR1;GAB2;MAPK14;PIAS1;IL1B;PSME4;CANX;PELI1;LCN2;HLA-DRA;PKN2;GRB2;TAB2;VIM;S100A9;EIF4G3;CD44;BIRC3	Reactome_2022	lung	Monocyte	SARS2_PASC-recovery_up
Regulation Of Actin Dynamics For Phagocytic Cup Formation R-HSA-2029482	7	62	0.000320516	0.00489863	48.1716	VAV3;MYO1E;ABI1;ELMO1;MYO9B;GRB2;DOCK1	Reactome_2022	lung	Monocyte	SARS2_PASC-recovery_up
Signaling By BRAF And RAF1 Fusions R-HSA-6802952	7	62	0.000320516	0.00489863	48.1716	BCL2L11;AP3B1;BRAF;JAK2;SND1;KDM7A;QKI	Reactome_2022	lung	Monocyte	SARS2_PASC-recovery_up
Constitutive Signaling By Ligand-Responsive EGFR Cancer Variants R-HSA-1236382	3	18	0.00601278	0.0430848	47.753	GRB2;PIK3R1;CBL	Reactome_2022	lung	Monocyte	SARS2_PASC-recovery_up
RORA Activates Gene Expression R-HSA-1368082	3	18	0.00601278	0.0430848	47.753	NCOA1;NCOA2;EP300	Reactome_2022	lung	Monocyte	SARS2_PASC-recovery_up
Recycling Of Bile Acids And Salts R-HSA-159418	3	18	0.00601278	0.0430848	47.753	ABCC3;NCOA1;NCOA2	Reactome_2022	lung	Monocyte	SARS2_PASC-recovery_up
Regulation Of TLR By Endogenous Ligand R-HSA-5686938	3	18	0.00601278	0.0430848	47.753	LBP;S100A9;S100A8	Reactome_2022	lung	Monocyte	SARS2_PASC-recovery_up
Regulation Of Signaling By CBL R-HSA-912631	3	18	0.00601278	0.0430848	47.753	GRB2;PIK3R1;CBL	Reactome_2022	lung	Monocyte	SARS2_PASC-recovery_up
Disease R-HSA-1643685	75	1736	1.60557e-09	5.48034e-07	47.2115	RPL4;FLT3;CHD4;RBPJ;ANTXR2;RPS15;PSTPIP1;HTR7;ZMYM2;CAPN2;EP300;KPNA4;JAK2;SLC12A6;JAK1;VAV3;ITGA4;IFNGR1;FBXW7;RHBDF2;AP1B1;NRG1;AP3B1;GAB2;SND1;PARP8;ETV6;VCAN;NCOR1;IL1B;PSME4;CANX;ELMO1;BIRC6;MAML3;ST6GALNAC3;S100A9;DOCK1;S100A8;KDM7A;ROCK1;ITPR2;RRBP1;PIK3R1;CBL;PHF21A;LRP6;BCL2L11;CUX1;MAN2A1;IRAK2;BRD4;ABCA1;CTSA;SRPK2;STAT5B;TGFB1;CSNK1A1;BRAF;RPL23A;MYO9B;EEF2;MAPK14;GATAD2B;QKI;GATAD2A;…	Reactome_2022	lung	Monocyte	SARS2_PASC-recovery_up
Signaling By Interleukins R-HSA-449147	28	453	4.38818e-07	2.64323e-05	46.8842	PITPNA;IL1RAP;PIK3R1;CBL;HIF1A;RPS6KA3;IRAK2;TIMP1;STX3;LBP;JAK2;JAK1;MEF2A;STAT5B;TGFB1;ANXA2;GAB2;MAPK14;IL1B;PSME4;CANX;PELI1;LCN2;PKN2;GRB2;TAB2;VIM;S100A9	Reactome_2022	lung	Monocyte	SARS2_PASC-recovery_up
Activation Of PPARGC1A (PGC-1alpha) By Phosphorylation R-HSA-2151209	2	10	0.0178681	0.0854995	46.8834	PRKAG2;MAPK14	Reactome_2022	lung	Monocyte	SARS2_PASC-recovery_up
Cohesin Loading Onto Chromatin R-HSA-2470946	2	10	0.0178681	0.0854995	46.8834	NIPBL;WAPL	Reactome_2022	lung	Monocyte	SARS2_PASC-recovery_up
Competing Endogenous RNAs (ceRNAs) Regulate PTEN Translation R-HSA-8948700	2	10	0.0178681	0.0854995	46.8834	TNRC6A;TNRC6B	Reactome_2022	lung	Monocyte	SARS2_PASC-recovery_up
IRAK2 Mediated Activation Of TAK1 Complex R-HSA-937042	2	10	0.0178681	0.0854995	46.8834	IRAK2;TAB2	Reactome_2022	lung	Monocyte	SARS2_PASC-recovery_up
Interleukin-21 Signaling R-HSA-9020958	2	10	0.0178681	0.0854995	46.8834	STAT5B;JAK1	Reactome_2022	lung	Monocyte	SARS2_PASC-recovery_up
MAPK3 (ERK1) Activation R-HSA-110056	2	10	0.0178681	0.0854995	46.8834	JAK2;JAK1	Reactome_2022	lung	Monocyte	SARS2_PASC-recovery_up
PI3K Events In ERBB4 Signaling R-HSA-1250342	2	10	0.0178681	0.0854995	46.8834	NRG1;PIK3R1	Reactome_2022	lung	Monocyte	SARS2_PASC-recovery_up
STAT3 Nuclear Events Downstream Of ALK Signaling R-HSA-9701898	2	10	0.0178681	0.0854995	46.8834	EP300;HIF1A	Reactome_2022	lung	Monocyte	SARS2_PASC-recovery_up
Signaling By FGFR4 In Disease R-HSA-5655291	2	10	0.0178681	0.0854995	46.8834	GRB2;PIK3R1	Reactome_2022	lung	Monocyte	SARS2_PASC-recovery_up
DAP12 Signaling R-HSA-2424491	4	28	0.00267857	0.0253968	46.1755	VAV3;GRB2;LCP2;PIK3R1	Reactome_2022	lung	Monocyte	SARS2_PASC-recovery_up
Interleukin-4 And Interleukin-13 Signaling R-HSA-6785807	10	107	8.93451e-05	0.0022575	45.4463	TGFB1;IL1B;LCN2;PIK3R1;LBP;TIMP1;VIM;JAK2;HIF1A;JAK1	Reactome_2022	lung	Monocyte	SARS2_PASC-recovery_up
Signaling By PDGFR In Disease R-HSA-9671555	3	19	0.00702975	0.0470614	43.3983	GRB2;PIK3R1;ETV6	Reactome_2022	lung	Monocyte	SARS2_PASC-recovery_up
Activated TAK1 Mediates P38 MAPK Activation R-HSA-450302	3	19	0.00702975	0.0470614	43.3983	IRAK2;TAB2;MAPK14	Reactome_2022	lung	Monocyte	SARS2_PASC-recovery_up
FCERI Mediated MAPK Activation R-HSA-2871796	4	29	0.00305605	0.0272121	43.3394	VAV3;GRB2;LCP2;PKN2	Reactome_2022	lung	Monocyte	SARS2_PASC-recovery_up
Myogenesis R-HSA-525793	4	29	0.00305605	0.0272121	43.3394	MEF2A;SPAG9;TCF12;MAPK14	Reactome_2022	lung	Monocyte	SARS2_PASC-recovery_up
Regulation Of TP53 Activity Thru Acetylation R-HSA-6804758	4	29	0.00305605	0.0272121	43.3394	EP300;CHD4;GATAD2B;GATAD2A	Reactome_2022	lung	Monocyte	SARS2_PASC-recovery_up
Transcriptional Regulation By RUNX3 R-HSA-8878159	9	95	0.000180289	0.00341882	42.58	ZFHX3;BCL2L11;TGFB1;ITGA4;SMURF2;EP300;MAML3;RBPJ;RUNX1	Reactome_2022	lung	Monocyte	SARS2_PASC-recovery_up
Nucleotide-binding Domain, Leucine Rich Repeat Containing NLR Signaling Pathways R-HSA-168643	6	53	0.000845575	0.0108234	42.4074	PSTPIP1;AIM2;IRAK2;TAB2;MAPK14;BIRC3	Reactome_2022	lung	Monocyte	SARS2_PASC-recovery_up
Toll-like Receptor Cascades R-HSA-168898	13	162	4.12748e-05	0.00114231	41.841	MEF2A;MAPK14;DNM2;RPS6KA3;IRAK2;PELI1;TAB2;LBP;S100A9;S100A8;LGMN;CTSB;BIRC3	Reactome_2022	lung	Monocyte	SARS2_PASC-recovery_up
Signaling By NTRK1 (TRKA) R-HSA-187037	10	114	0.000151876	0.00315465	39.9608	MEF2A;RPS6KA3;TCF12;EP300;BRAF;GRB2;CHD4;PIK3R1;MAPK14;DNM2	Reactome_2022	lung	Monocyte	SARS2_PASC-recovery_up
Adaptive Immune System R-HSA-1280218	38	733	3.52458e-07	2.25573e-05	39.9493	ITPR2;UBR2;CBLB;PIK3R1;TREM1;PVR;MALT1;NPEPPS;PPP3CA;HECTD1;CTSH;XDH;CD33;CTSB;CTSA;CD74;UBE2H;ITGA4;HSPA5;SMURF2;PRKCB;FBXW7;AP1B1;KLHL2;FBXO11;DNM2;PTPRC;SELL;PSME4;CANX;HLA-DRA;PKN2;LCP2;GRB2;TAB2;S100A9;S100A8;LGMN	Reactome_2022	lung	Monocyte	SARS2_PASC-recovery_up
RHOF GTPase Cycle R-HSA-9035034	5	42	0.00182731	0.0187116	39.9262	DIAPH2;MYO9B;PIK3R1;ADD3;SRGAP2	Reactome_2022	lung	Monocyte	SARS2_PASC-recovery_up
ATF6 (ATF6-alpha) Activates Chaperones R-HSA-381033	2	11	0.0215373	0.0946531	39.7382	HSPA5;ATF6	Reactome_2022	lung	Monocyte	SARS2_PASC-recovery_up
CLEC7A (Dectin-1) Induces NFAT Activation R-HSA-5607763	2	11	0.0215373	0.0946531	39.7382	PPP3CA;ITPR2	Reactome_2022	lung	Monocyte	SARS2_PASC-recovery_up
Regulation Of PTEN mRNA Translation R-HSA-8943723	2	11	0.0215373	0.0946531	39.7382	TNRC6A;TNRC6B	Reactome_2022	lung	Monocyte	SARS2_PASC-recovery_up
Regulation Of Gene Expression By Hypoxia-inducible Factor R-HSA-1234158	2	11	0.0215373	0.0946531	39.7382	EP300;HIF1A	Reactome_2022	lung	Monocyte	SARS2_PASC-recovery_up
Signaling By Leptin R-HSA-2586552	2	11	0.0215373	0.0946531	39.7382	STAT5B;JAK2	Reactome_2022	lung	Monocyte	SARS2_PASC-recovery_up
Signaling By PDGFRA Extracellular Domain Mutants R-HSA-9673770	2	11	0.0215373	0.0946531	39.7382	GRB2;PIK3R1	Reactome_2022	lung	Monocyte	SARS2_PASC-recovery_up
NOTCH4 Intracellular Domain Regulates Transcription R-HSA-9013695	3	20	0.00814252	0.0534483	39.6327	EP300;MAML3;RBPJ	Reactome_2022	lung	Monocyte	SARS2_PASC-recovery_up
Signal Transduction R-HSA-162582	94	2465	5.87267e-09	8.59088e-07	39.4189	NRP2;FLT3;DOCK8;USP34;PRKAG2;CHD4;IL1RAP;RBPJ;IGF1R;DOCK10;RPS6KA3;PPP3CA;HTR7;SLK;EP300;JAK2;JAK1;MEF2A;NCOA1;VAV3;ARHGEF11;NCOA2;PRKCB;FBXW7;TCF12;RRAS2;ARHGEF18;NRG1;GAB2;RUNX1;DNM2;TIAM1;NCOR1;PSME4;NUMB;ELMO1;RAPGEF2;PHIP;MAML3;S100A9;DOCK1;S100A8;RHOQ;FKBP5;BIRC3;ATP6V1A;ROCK1;LAMA4;ITPR2;ARHGAP17;FPR2;PIK3R1;IQGAP2;ARHGAP15;ADD3;CBL;HIF1A;RTN4;RASGRP4;LRP6;PIK3R5;FGD4;BCL2L11;SPOP;SRGAP2;C…	Reactome_2022	lung	Monocyte	SARS2_PASC-recovery_up
RHOB GTPase Cycle R-HSA-9013026	7	69	0.000619777	0.00813655	39.2164	ARHGEF11;SLK;ROCK1;MYO9B;PKN2;PIK3R1;ARHGAP26	Reactome_2022	lung	Monocyte	SARS2_PASC-recovery_up
Signaling By NTRKs R-HSA-166520	11	132	0.000113977	0.00259362	39.0754	MEF2A;RPS6KA3;TIAM1;TCF12;EP300;BRAF;GRB2;CHD4;PIK3R1;MAPK14;DNM2	Reactome_2022	lung	Monocyte	SARS2_PASC-recovery_up
Transcriptional Regulation Of White Adipocyte Differentiation R-HSA-381340	8	84	0.00039531	0.00570138	38.8544	NCOA1;NCOA2;MED13;NCOR1;TGFB1;EP300;MED15;MED13L	Reactome_2022	lung	Monocyte	SARS2_PASC-recovery_up
Infectious Disease R-HSA-5663205	46	961	1.97486e-07	1.34817e-05	38.5221	RPL4;ROCK1;ITPR2;CHD4;ANTXR2;CBL;PHF21A;RPS15;PSTPIP1;HTR7;MAN2A1;IRAK2;KPNA4;JAK2;JAK1;BRD4;SRPK2;VAV3;TGFB1;ITGA4;IFNGR1;CSNK1A1;RHBDF2;AP1B1;RPL23A;MYO9B;EEF2;MAPK14;GATAD2B;GATAD2A;PARP8;MYO1E;NCOR1;IL1B;PSME4;ABI1;CANX;NMT1;ELMO1;PKN2;GRB2;TAB2;ST6GALNAC3;DOCK1;RCOR1;NFE2L2	Reactome_2022	lung	Monocyte	SARS2_PASC-recovery_up
DAP12 Interactions R-HSA-2172127	5	43	0.00203247	0.0204044	38.2175	VAV3;GRB2;LCP2;PIK3R1;TREM1	Reactome_2022	lung	Monocyte	SARS2_PASC-recovery_up
NRAGE Signals Death Thru JNK R-HSA-193648	6	57	0.00124537	0.0144916	36.9352	ARHGEF11;VAV3;TIAM1;FGD4;BCL2L11;ARHGEF18	Reactome_2022	lung	Monocyte	SARS2_PASC-recovery_up
Regulated Necrosis R-HSA-5218859	6	57	0.00124537	0.0144916	36.9352	SDCBP;IL1B;PELI1;CFLAR;OGT;BIRC3	Reactome_2022	lung	Monocyte	SARS2_PASC-recovery_up
Azathioprine ADME R-HSA-9748787	3	21	0.00935301	0.0576957	36.3506	VAV3;SLC28A2;XDH	Reactome_2022	lung	Monocyte	SARS2_PASC-recovery_up
GPVI-mediated Activation Cascade R-HSA-114604	4	32	0.00440281	0.0357816	36.2504	VAV3;LCP2;PIK3R1;PIK3R5	Reactome_2022	lung	Monocyte	SARS2_PASC-recovery_up
Late SARS-CoV-2 Infection Events R-HSA-9772573	6	58	0.00136476	0.0151904	35.7272	SRPK2;MAN2A1;CSNK1A1;CANX;ST6GALNAC3;PARP8	Reactome_2022	lung	Monocyte	SARS2_PASC-recovery_up
MHC Class II Antigen Presentation R-HSA-2132295	9	104	0.000357005	0.00537608	35.475	CTSA;CD74;CANX;AP1B1;HLA-DRA;CTSH;LGMN;CTSB;DNM2	Reactome_2022	lung	Monocyte	SARS2_PASC-recovery_up
RHOC GTPase Cycle R-HSA-9013106	7	73	0.000870974	0.0110108	35.1353	ARHGEF11;SLK;ROCK1;MYO9B;PKN2;PIK3R1;ARHGAP26	Reactome_2022	lung	Monocyte	SARS2_PASC-recovery_up
Heme Signaling R-HSA-9707616	5	45	0.00249249	0.0243077	35.1079	NCOA1;NCOA2;NCOR1;EP300;NFE2L2	Reactome_2022	lung	Monocyte	SARS2_PASC-recovery_up
RAB GEFs Exchange GTP For GDP On RABs R-HSA-8876198	8	89	0.000584548	0.0078327	34.6272	DENND1B;RAB1A;DENND4A;DENND1A;DENND4C;GAPVD1;SBF2;RAB8B	Reactome_2022	lung	Monocyte	SARS2_PASC-recovery_up
RHOQ GTPase Cycle R-HSA-9013406	6	59	0.00149269	0.0162608	34.5753	GIT2;ARHGAP17;PKN2;SRGAP2;ARHGAP26;RHOQ	Reactome_2022	lung	Monocyte	SARS2_PASC-recovery_up
Toll Like Receptor 4 (TLR4) Cascade R-HSA-166016	11	140	0.000192159	0.00357765	34.5294	MEF2A;RPS6KA3;IRAK2;PELI1;TAB2;LBP;MAPK14;S100A9;S100A8;DNM2;BIRC3	Reactome_2022	lung	Monocyte	SARS2_PASC-recovery_up
NOD1/2 Signaling Pathway R-HSA-168638	4	33	0.00492797	0.0382291	34.2717	IRAK2;TAB2;MAPK14;BIRC3	Reactome_2022	lung	Monocyte	SARS2_PASC-recovery_up
Signaling By NOTCH1 R-HSA-1980143	7	74	0.000944828	0.0116567	34.2094	NCOR1;FBXW7;NUMB;EP300;MAML3;RBPJ;HIF1A	Reactome_2022	lung	Monocyte	SARS2_PASC-recovery_up
CD28 Dependent Vav1 Pathway R-HSA-389359	2	12	0.0254886	0.105669	34.193	GRB2;PKN2	Reactome_2022	lung	Monocyte	SARS2_PASC-recovery_up
Interleukin-2 Signaling R-HSA-9020558	2	12	0.0254886	0.105669	34.193	STAT5B;JAK1	Reactome_2022	lung	Monocyte	SARS2_PASC-recovery_up
SARS-CoV Infections R-HSA-9679506	22	369	1.34452e-05	0.00049171	34.1907	SRPK2;ITGA4;ROCK1;IFNGR1;CSNK1A1;CHD4;GATAD2B;PHF21A;PARP8;GATAD2A;RPS15;IRAK2;MAN2A1;CANX;GRB2;TAB2;JAK2;ST6GALNAC3;RCOR1;JAK1;BRD4;NFE2L2	Reactome_2022	lung	Monocyte	SARS2_PASC-recovery_up
HDACs Deacetylate Histones R-HSA-3214815	6	60	0.00162955	0.0175649	33.4758	NCOR1;CHD4;PHF21A;GATAD2B;RCOR1;GATAD2A	Reactome_2022	lung	Monocyte	SARS2_PASC-recovery_up
ERK/MAPK Targets R-HSA-198753	3	22	0.0106629	0.0638524	33.4696	MEF2A;RPS6KA3;MAPK14	Reactome_2022	lung	Monocyte	SARS2_PASC-recovery_up
Signaling By FGFR In Disease R-HSA-1226099	6	61	0.00177574	0.0184181	32.4256	STAT5B;ZMYM2;CUX1;GRB2;GAB2;PIK3R1	Reactome_2022	lung	Monocyte	SARS2_PASC-recovery_up
Hemostasis R-HSA-109582	30	576	5.73975e-06	0.000255544	32.1933	DOCK8;ITPR2;JMJD1C;PIK3R1;TREM1;PHF21A;PIK3R5;DOCK10;LAMP2;KIF13B;SIRPA;TIMP1;JAK2;VAV3;CD74;TGFB1;ANXA2;ITGA4;HSPA5;PRKCB;ATP2B1;MAPK14;F5;SELL;LCP2;GRB2;S100A9;DOCK1;RCOR1;CD44	Reactome_2022	lung	Monocyte	SARS2_PASC-recovery_up
Pre-NOTCH Transcription And Translation R-HSA-1912408	6	62	0.00193166	0.0195843	31.4218	EP300;MAML3;RBPJ;TNRC6A;RUNX1;TNRC6B	Reactome_2022	lung	Monocyte	SARS2_PASC-recovery_up
Signaling By NTRK2 (TRKB) R-HSA-9006115	3	23	0.0120735	0.0694564	30.9246	TIAM1;GRB2;PIK3R1	Reactome_2022	lung	Monocyte	SARS2_PASC-recovery_up
Oncogenic MAPK Signaling R-HSA-6802957	7	78	0.00129088	0.0148524	30.8292	BCL2L11;AP3B1;BRAF;JAK2;SND1;KDM7A;QKI	Reactome_2022	lung	Monocyte	SARS2_PASC-recovery_up
Gene And Protein Expression By JAK-STAT Signaling After Interleukin-12 Stimulation R-HSA-8950505	4	35	0.00610087	0.0430848	30.7691	ANXA2;PITPNA;PKN2;S100A9	Reactome_2022	lung	Monocyte	SARS2_PASC-recovery_up
Programmed Cell Death R-HSA-5357801	14	208	0.000142347	0.00303673	30.3674	ROCK1;DAPK1;CFLAR;SDCBP;BCL2L11;IL1B;PSME4;NMT1;PELI1;PMAIP1;PKN2;VIM;OGT;BIRC3	Reactome_2022	lung	Monocyte	SARS2_PASC-recovery_up
Erythropoietin Activates RAS R-HSA-9027284	2	13	0.0297086	0.114367	29.7852	GRB2;JAK2	Reactome_2022	lung	Monocyte	SARS2_PASC-recovery_up
Mitotic Telophase/Cytokinesis R-HSA-68884	2	13	0.0297086	0.114367	29.7852	NIPBL;WAPL	Reactome_2022	lung	Monocyte	SARS2_PASC-recovery_up
PTK6 Regulates RHO GTPases, RAS GTPase And MAP Kinases R-HSA-8849471	2	13	0.0297086	0.114367	29.7852	ELMO1;DOCK1	Reactome_2022	lung	Monocyte	SARS2_PASC-recovery_up
SHC1 Events In ERBB4 Signaling R-HSA-1250347	2	13	0.0297086	0.114367	29.7852	NRG1;GRB2	Reactome_2022	lung	Monocyte	SARS2_PASC-recovery_up
Trafficking And Processing Of Endosomal TLR R-HSA-1679131	2	13	0.0297086	0.114367	29.7852	CTSB;LGMN	Reactome_2022	lung	Monocyte	SARS2_PASC-recovery_up
Neutrophil Degranulation R-HSA-6798695	25	468	2.28666e-05	0.000755337	29.0658	CSTB;ROCK1;FPR2;IQGAP2;SDCBP;ANPEP;LAMP2;CTSH;SIRPA;CD33;CTSB;CTSA;SERPINB1;ATP8B4;ANXA2;ANO6;EEF2;MAPK14;PTPRC;SELL;LCN2;MAN2B1;S100A9;S100A8;CD44	Reactome_2022	lung	Monocyte	SARS2_PASC-recovery_up
Interleukin-6 Family Signaling R-HSA-6783589	3	24	0.013586	0.0755108	28.6635	CBL;JAK2;JAK1	Reactome_2022	lung	Monocyte	SARS2_PASC-recovery_up
Signaling By EGFR In Cancer R-HSA-1643713	3	24	0.013586	0.0755108	28.6635	GRB2;PIK3R1;CBL	Reactome_2022	lung	Monocyte	SARS2_PASC-recovery_up
Signaling By ERBB2 KD Mutants R-HSA-9664565	3	24	0.013586	0.0755108	28.6635	NRG1;GRB2;PIK3R1	Reactome_2022	lung	Monocyte	SARS2_PASC-recovery_up
Cell Surface Interactions At Vascular Wall R-HSA-202733	10	134	0.000560885	0.00765795	28.5062	CD74;TGFB1;SELL;ITGA4;SIRPA;GRB2;PIK3R1;S100A9;TREM1;CD44	Reactome_2022	lung	Monocyte	SARS2_PASC-recovery_up
RUNX1 Regulates Genes Involved In Megakaryocyte Differentiation And Platelet Function R-HSA-8936459	6	66	0.00266087	0.0253968	27.8183	KMT2E;KMT2A;EP300;TNRC6A;RUNX1;TNRC6B	Reactome_2022	lung	Monocyte	SARS2_PASC-recovery_up
RHOV GTPase Cycle R-HSA-9013424	4	37	0.00744584	0.0494346	27.7722	GIT2;USP9X;PKN2;PIK3R1	Reactome_2022	lung	Monocyte	SARS2_PASC-recovery_up
IRS-related Events Triggered By IGF1R R-HSA-2428928	5	51	0.00432358	0.0354188	27.715	FLT3;GRB2;GAB2;PIK3R1;IGF1R	Reactome_2022	lung	Monocyte	SARS2_PASC-recovery_up
IGF1R Signaling Cascade R-HSA-2428924	5	52	0.00470235	0.0370692	26.7055	FLT3;GRB2;GAB2;PIK3R1;IGF1R	Reactome_2022	lung	Monocyte	SARS2_PASC-recovery_up
RHOD GTPase Cycle R-HSA-9013405	5	52	0.00470235	0.0370692	26.7055	DIAPH2;ARHGAP17;PIK3R1;ADD3;ARHGAP26	Reactome_2022	lung	Monocyte	SARS2_PASC-recovery_up
Signaling By Non-Receptor Tyrosine Kinases R-HSA-9006927	5	52	0.00470235	0.0370692	26.7055	ELMO1;NRG1;CBL;DOCK1;HIF1A	Reactome_2022	lung	Monocyte	SARS2_PASC-recovery_up
Deadenylation Of mRNA R-HSA-429947	3	25	0.0152015	0.078333	26.6441	PAN3;TUT4;PABPC1	Reactome_2022	lung	Monocyte	SARS2_PASC-recovery_up
Inactivation Of CSF3 (G-CSF) Signaling R-HSA-9705462	3	25	0.0152015	0.078333	26.6441	STAT5B;JAK2;JAK1	Reactome_2022	lung	Monocyte	SARS2_PASC-recovery_up
Interleukin-7 Signaling R-HSA-1266695	3	25	0.0152015	0.078333	26.6441	STAT5B;PIK3R1;JAK1	Reactome_2022	lung	Monocyte	SARS2_PASC-recovery_up
NOTCH3 Intracellular Domain Regulates Transcription R-HSA-9013508	3	25	0.0152015	0.078333	26.6441	EP300;MAML3;RBPJ	Reactome_2022	lung	Monocyte	SARS2_PASC-recovery_up
Signaling By ERBB2 In Cancer R-HSA-1227990	3	25	0.0152015	0.078333	26.6441	NRG1;GRB2;PIK3R1	Reactome_2022	lung	Monocyte	SARS2_PASC-recovery_up
Death Receptor Signaling R-HSA-73887	10	139	0.000746741	0.00967927	26.3469	ARHGEF11;VAV3;TIAM1;FGD4;BCL2L11;ARHGEF18;TAB2;CFLAR;RTN4;BIRC3	Reactome_2022	lung	Monocyte	SARS2_PASC-recovery_up
Signaling By Type 1 Insulin-like Growth Factor 1 Receptor (IGF1R) R-HSA-2404192	5	53	0.00510409	0.0390044	25.7478	FLT3;GRB2;GAB2;PIK3R1;IGF1R	Reactome_2022	lung	Monocyte	SARS2_PASC-recovery_up
RHO GTPase Effectors R-HSA-195258	16	269	0.000205138	0.00375109	25.562	NCOA2;ROCK1;PRKCB;IQGAP2;MAPK14;DIAPH2;KANSL1;TAOK1;ABI1;GRB2;PKN2;SRGAP2;S100A9;RHOQ;S100A8;CLASP2	Reactome_2022	lung	Monocyte	SARS2_PASC-recovery_up
Rab Regulation Of Trafficking R-HSA-9007101	9	122	0.00113767	0.0136645	25.446	DENND1B;RAB1A;DENND4A;DENND1A;DENND4C;TBC1D14;GAPVD1;SBF2;RAB8B	Reactome_2022	lung	Monocyte	SARS2_PASC-recovery_up
Nervous System Development R-HSA-9675108	27	545	4.039e-05	0.00114231	25.4454	RPL4;NRP2;ROCK1;PITPNA;PIK3R1;RPS15;RPS6KA3;SDCBP;ALCAM;SRGAP2;CLASP2;VAV3;ARHGEF11;RPL23A;MYO9B;GAB2;MAPK14;DNM2;TIAM1;PTPRC;PSME4;NUMB;PKN2;GRB2;PABPC1;UTRN;DOCK1	Reactome_2022	lung	Monocyte	SARS2_PASC-recovery_up
Axon Guidance R-HSA-422475	26	519	4.66058e-05	0.0012559	25.3503	RPL4;NRP2;ROCK1;PITPNA;PIK3R1;RPS15;RPS6KA3;SDCBP;ALCAM;SRGAP2;CLASP2;VAV3;ARHGEF11;RPL23A;MYO9B;GAB2;MAPK14;DNM2;TIAM1;PTPRC;PSME4;NUMB;PKN2;GRB2;PABPC1;DOCK1	Reactome_2022	lung	Monocyte	SARS2_PASC-recovery_up
NGF-stimulated Transcription R-HSA-9031628	4	39	0.00897262	0.0556847	25.1859	TCF12;EP300;CHD4;DNM2	Reactome_2022	lung	Monocyte	SARS2_PASC-recovery_up
Signaling By FGFR3 R-HSA-5654741	4	39	0.00897262	0.0556847	25.1859	BRAF;GRB2;PIK3R1;CBL	Reactome_2022	lung	Monocyte	SARS2_PASC-recovery_up
RHOJ GTPase Cycle R-HSA-9013409	5	54	0.00552955	0.0419427	24.8385	GIT2;DOCK8;PKN2;PIK3R1;ARHGAP26	Reactome_2022	lung	Monocyte	SARS2_PASC-recovery_up
HDMs Demethylate Histones R-HSA-3214842	3	26	0.0169206	0.0852468	24.8322	KDM2A;ARID5B;KDM7A	Reactome_2022	lung	Monocyte	SARS2_PASC-recovery_up
Interleukin-20 Family Signaling R-HSA-8854691	3	26	0.0169206	0.0852468	24.8322	STAT5B;JAK2;JAK1	Reactome_2022	lung	Monocyte	SARS2_PASC-recovery_up
Signaling By ALK R-HSA-201556	3	26	0.0169206	0.0852468	24.8322	EP300;PIK3R1;HIF1A	Reactome_2022	lung	Monocyte	SARS2_PASC-recovery_up
Signaling By FGFR4 R-HSA-5654743	4	40	0.00980703	0.0601341	24.0231	BRAF;GRB2;PIK3R1;CBL	Reactome_2022	lung	Monocyte	SARS2_PASC-recovery_up
Golgi Associated Vesicle Biogenesis R-HSA-432722	5	55	0.00597944	0.0430848	23.9741	AP1B1;AP3B1;PUM1;DNM2;PICALM	Reactome_2022	lung	Monocyte	SARS2_PASC-recovery_up
RHOA GTPase Cycle R-HSA-8980692	10	147	0.00114761	0.0136645	23.3182	ARHGEF11;VAV3;TIAM1;SLK;ROCK1;ARHGEF18;MYO9B;PKN2;PIK3R1;ARHGAP26	Reactome_2022	lung	Monocyte	SARS2_PASC-recovery_up
GRB2 Events In ERBB2 Signaling R-HSA-1963640	2	15	0.0389027	0.136895	23.268	NRG1;GRB2	Reactome_2022	lung	Monocyte	SARS2_PASC-recovery_up
IRAK2 Mediated Activation Of TAK1 Complex Upon TLR7/8 Or 9 Stimulation R-HSA-975163	2	15	0.0389027	0.136895	23.268	IRAK2;TAB2	Reactome_2022	lung	Monocyte	SARS2_PASC-recovery_up
InlB-mediated Entry Of Listeria Monocytogenes Into Host Cell R-HSA-8875360	2	15	0.0389027	0.136895	23.268	GRB2;CBL	Reactome_2022	lung	Monocyte	SARS2_PASC-recovery_up
Negative Regulation Of FLT3 R-HSA-9706369	2	15	0.0389027	0.136895	23.268	FLT3;CBL	Reactome_2022	lung	Monocyte	SARS2_PASC-recovery_up
Prolactin Receptor Signaling R-HSA-1170546	2	15	0.0389027	0.136895	23.268	STAT5B;JAK2	Reactome_2022	lung	Monocyte	SARS2_PASC-recovery_up
Signaling By ERBB2 ECD Mutants R-HSA-9665348	2	15	0.0389027	0.136895	23.268	GRB2;PIK3R1	Reactome_2022	lung	Monocyte	SARS2_PASC-recovery_up
Synthesis Of Bile Acids And Bile Salts Via 27-Hydroxycholesterol R-HSA-193807	2	15	0.0389027	0.136895	23.268	NCOA1;NCOA2	Reactome_2022	lung	Monocyte	SARS2_PASC-recovery_up
Role Of Nef In HIV-1 Replication And Disease Pathogenesis R-HSA-164952	3	27	0.0187439	0.0876425	23.1993	AP1B1;ELMO1;PKN2	Reactome_2022	lung	Monocyte	SARS2_PASC-recovery_up
Developmental Biology R-HSA-1266738	44	1073	2.00622e-05	0.000695305	22.6965	RPL4;NRP2;KMT2A;ROCK1;PITPNA;PIK3R1;RBPJ;MED15;RPS15;RPS6KA3;SDCBP;ALCAM;MED13;EP300;SRGAP2;CLASP2;MEF2A;SPAG9;NCOA1;VAV3;ARHGEF11;NCOA2;TGFB1;TCF12;KAZN;RPL23A;MYO9B;GAB2;MAPK14;FOXP1;RUNX1;MED13L;DNM2;TIAM1;NCOR1;PTPRC;PSME4;NUMB;PKN2;GRB2;MAML3;PABPC1;UTRN;DOCK1	Reactome_2022	lung	Monocyte	SARS2_PASC-recovery_up
Signaling By ERBB4 R-HSA-1236394	5	57	0.00695535	0.0470614	22.369	NCOR1;NRG1;GRB2;TAB2;PIK3R1	Reactome_2022	lung	Monocyte	SARS2_PASC-recovery_up
Membrane Trafficking R-HSA-199991	28	599	8.00001e-05	0.00210051	22.3157	SCARB2;DENND1B;RAB1A;DENND1A;PRKAG2;CBL;CUX1;MAN2A1;VTI1A;KIF13B;MAN1C1;TBC1D14;SBF2;CYTH1;RAB8B;NSF;DENND4A;DENND4C;AP1B1;AP3B1;GAPVD1;PUM1;F5;DNM2;MYO1E;GRB2;RHOQ;PICALM	Reactome_2022	lung	Monocyte	SARS2_PASC-recovery_up
Cell Death Signaling Via NRAGE, NRIF And NADE R-HSA-204998	6	74	0.00471432	0.0370692	22.1687	ARHGEF11;VAV3;TIAM1;FGD4;BCL2L11;ARHGEF18	Reactome_2022	lung	Monocyte	SARS2_PASC-recovery_up
RND3 GTPase Cycle R-HSA-9696264	4	42	0.0116231	0.0672435	21.9204	CCDC88A;ROCK1;PIK3R1;PICALM	Reactome_2022	lung	Monocyte	SARS2_PASC-recovery_up
Downstream Signal Transduction R-HSA-186763	3	28	0.0206717	0.0936629	21.722	STAT5B;GRB2;PIK3R1	Reactome_2022	lung	Monocyte	SARS2_PASC-recovery_up
Notch-HLH Transcription Pathway R-HSA-350054	3	28	0.0206717	0.0936629	21.722	NCOR1;MAML3;RBPJ	Reactome_2022	lung	Monocyte	SARS2_PASC-recovery_up
Recycling Pathway Of L1 R-HSA-437239	3	28	0.0206717	0.0936629	21.722	RPS6KA3;NUMB;DNM2	Reactome_2022	lung	Monocyte	SARS2_PASC-recovery_up
Constitutive Signaling By NOTCH1 HD+PEST Domain Mutants R-HSA-2894862	5	58	0.00748277	0.0494346	21.623	NCOR1;FBXW7;EP300;MAML3;RBPJ	Reactome_2022	lung	Monocyte	SARS2_PASC-recovery_up
MyD88:MAL(TIRAP) Cascade Initiated On Plasma Membrane R-HSA-166058	8	112	0.0025903	0.0250233	21.5509	MEF2A;RPS6KA3;IRAK2;PELI1;TAB2;MAPK14;S100A9;S100A8	Reactome_2022	lung	Monocyte	SARS2_PASC-recovery_up
Vesicle-mediated Transport R-HSA-5653656	29	637	9.48112e-05	0.0022575	21.328	SCARB2;DENND1B;RAB1A;DENND1A;PRKAG2;CBL;CUX1;MAN2A1;VTI1A;KIF13B;MAN1C1;TBC1D14;SBF2;CYTH1;RAB8B;NSF;MSR1;DENND4A;DENND4C;AP1B1;AP3B1;GAPVD1;PUM1;F5;DNM2;MYO1E;GRB2;RHOQ;PICALM	Reactome_2022	lung	Monocyte	SARS2_PASC-recovery_up
SUMOylation Of Transcription Cofactors R-HSA-3899300	4	43	0.0126068	0.0721194	20.9678	NCOA1;NCOA2;EP300;PIAS1	Reactome_2022	lung	Monocyte	SARS2_PASC-recovery_up
FOXO-mediated Transcription Of Cell Death Genes R-HSA-9614657	2	16	0.043852	0.147583	20.8079	BCL2L11;EP300	Reactome_2022	lung	Monocyte	SARS2_PASC-recovery_up
Processing Of SMDT1 R-HSA-8949664	2	16	0.043852	0.147583	20.8079	MICU1;MCU	Reactome_2022	lung	Monocyte	SARS2_PASC-recovery_up
Regulation Of KIT Signaling R-HSA-1433559	2	16	0.043852	0.147583	20.8079	GRB2;CBL	Reactome_2022	lung	Monocyte	SARS2_PASC-recovery_up
Signaling By NTRK3 (TRKC) R-HSA-9034015	2	16	0.043852	0.147583	20.8079	GRB2;PIK3R1	Reactome_2022	lung	Monocyte	SARS2_PASC-recovery_up
TGF-beta Receptor Signaling In EMT (Epithelial To Mesenchymal Transition) R-HSA-2173791	2	16	0.043852	0.147583	20.8079	TGFB1;ARHGEF18	Reactome_2022	lung	Monocyte	SARS2_PASC-recovery_up
TRAF6-mediated Induction Of TAK1 Complex Within TLR4 Complex R-HSA-937072	2	16	0.043852	0.147583	20.8079	IRAK2;TAB2	Reactome_2022	lung	Monocyte	SARS2_PASC-recovery_up
P75 NTR Receptor-Mediated Signaling R-HSA-193704	7	95	0.00398254	0.0339843	20.6432	ARHGEF11;VAV3;TIAM1;FGD4;BCL2L11;ARHGEF18;RTN4	Reactome_2022	lung	Monocyte	SARS2_PASC-recovery_up
Negative Regulation Of FGFR3 Signaling R-HSA-5654732	3	29	0.0227043	0.097725	20.3805	BRAF;GRB2;CBL	Reactome_2022	lung	Monocyte	SARS2_PASC-recovery_up
PI3K Cascade R-HSA-109704	4	44	0.0136421	0.0755108	20.0736	FLT3;GRB2;PIK3R1;GAB2	Reactome_2022	lung	Monocyte	SARS2_PASC-recovery_up
PPARA Activates Gene Expression R-HSA-1989781	8	116	0.00321897	0.0279341	19.9915	ABCA1;NCOA1;NCOA2;MED13;NCOR1;EP300;MED15;MED13L	Reactome_2022	lung	Monocyte	SARS2_PASC-recovery_up
TCR Signaling R-HSA-202403	8	116	0.00321897	0.0279341	19.9915	PTPRC;PSME4;HLA-DRA;TAB2;LCP2;PKN2;PIK3R1;MALT1	Reactome_2022	lung	Monocyte	SARS2_PASC-recovery_up
G Alpha (12/13) Signaling Events R-HSA-416482	6	78	0.00609431	0.0430848	19.9296	ARHGEF11;VAV3;TIAM1;FGD4;ROCK1;ARHGEF18	Reactome_2022	lung	Monocyte	SARS2_PASC-recovery_up
Pre-NOTCH Expression And Processing R-HSA-1912422	6	78	0.00609431	0.0430848	19.9296	EP300;MAML3;RBPJ;TNRC6A;RUNX1;TNRC6B	Reactome_2022	lung	Monocyte	SARS2_PASC-recovery_up
Regulation Of Lipid Metabolism By PPARalpha R-HSA-400206	8	118	0.00357473	0.0307607	19.2675	ABCA1;NCOA1;NCOA2;MED13;NCOR1;EP300;MED15;MED13L	Reactome_2022	lung	Monocyte	SARS2_PASC-recovery_up
Bile Acid And Bile Salt Metabolism R-HSA-194068	4	45	0.0147299	0.078333	19.2332	ABCC3;NCOA1;OSBPL9;NCOA2	Reactome_2022	lung	Monocyte	SARS2_PASC-recovery_up
MAPK Targets/ Nuclear Events Mediated By MAP Kinases R-HSA-450282	3	30	0.0248416	0.104424	19.1582	MEF2A;RPS6KA3;MAPK14	Reactome_2022	lung	Monocyte	SARS2_PASC-recovery_up
Translation Of Structural Proteins R-HSA-9683701	3	30	0.0248416	0.104424	19.1582	CANX;ST6GALNAC3;PARP8	Reactome_2022	lung	Monocyte	SARS2_PASC-recovery_up
MAP Kinase Activation R-HSA-450294	5	62	0.00987133	0.0601681	18.9638	MEF2A;RPS6KA3;IRAK2;TAB2;MAPK14	Reactome_2022	lung	Monocyte	SARS2_PASC-recovery_up
Deubiquitination R-HSA-5688426	15	279	0.0009165	0.0114451	18.8603	USP24;TGFB1;SMURF2;USP9X;USP32;USP3;USP34;INO80;HIF1A;BABAM2;PSME4;ASXL2;EP300;OGT;BIRC3	Reactome_2022	lung	Monocyte	SARS2_PASC-recovery_up
GAB1 Signalosome R-HSA-180292	2	17	0.0490204	0.159863	18.7278	GRB2;PIK3R1	Reactome_2022	lung	Monocyte	SARS2_PASC-recovery_up
Gastrin-CREB Signaling Pathway Via PKC And MAPK R-HSA-881907	2	17	0.0490204	0.159863	18.7278	RPS6KA3;GRB2	Reactome_2022	lung	Monocyte	SARS2_PASC-recovery_up
IL-6-type Cytokine Receptor Ligand Interactions R-HSA-6788467	2	17	0.0490204	0.159863	18.7278	JAK2;JAK1	Reactome_2022	lung	Monocyte	SARS2_PASC-recovery_up
MyD88 Deficiency (TLR2/4) R-HSA-5602498	2	17	0.0490204	0.159863	18.7278	S100A9;S100A8	Reactome_2022	lung	Monocyte	SARS2_PASC-recovery_up
Tie2 Signaling R-HSA-210993	2	17	0.0490204	0.159863	18.7278	GRB2;PIK3R1	Reactome_2022	lung	Monocyte	SARS2_PASC-recovery_up
Trafficking Of GluR2-containing AMPA Receptors R-HSA-416993	2	17	0.0490204	0.159863	18.7278	NSF;PRKCB	Reactome_2022	lung	Monocyte	SARS2_PASC-recovery_up
Antigen Activates B Cell Receptor Leading To Second Messenger Generation R-HSA-983695	3	31	0.0270836	0.109619	18.0411	ITPR2;GRB2;PIK3R1	Reactome_2022	lung	Monocyte	SARS2_PASC-recovery_up
Downregulation Of SMAD2/3:SMAD4 Transcriptional Activity R-HSA-2173795	3	31	0.0270836	0.109619	18.0411	NCOR1;SMURF2;USP9X	Reactome_2022	lung	Monocyte	SARS2_PASC-recovery_up
Negative Regulation Of FGFR4 Signaling R-HSA-5654733	3	31	0.0270836	0.109619	18.0411	BRAF;GRB2;CBL	Reactome_2022	lung	Monocyte	SARS2_PASC-recovery_up
Regulation Of MECP2 Expression And Activity R-HSA-9022692	3	31	0.0270836	0.109619	18.0411	NCOR1;TNRC6A;TNRC6B	Reactome_2022	lung	Monocyte	SARS2_PASC-recovery_up
IRS-mediated Signaling R-HSA-112399	4	47	0.017066	0.0852468	17.6968	FLT3;GRB2;PIK3R1;GAB2	Reactome_2022	lung	Monocyte	SARS2_PASC-recovery_up
Generation Of Second Messenger Molecules R-HSA-202433	3	32	0.0294299	0.114367	17.0171	HLA-DRA;LCP2;PKN2	Reactome_2022	lung	Monocyte	SARS2_PASC-recovery_up
Nuclear Signaling By ERBB4 R-HSA-1251985	3	32	0.0294299	0.114367	17.0171	NCOR1;NRG1;TAB2	Reactome_2022	lung	Monocyte	SARS2_PASC-recovery_up
Signaling By NOTCH2 R-HSA-1980145	3	32	0.0294299	0.114367	17.0171	EP300;MAML3;RBPJ	Reactome_2022	lung	Monocyte	SARS2_PASC-recovery_up
Signaling By FGFR1 R-HSA-5654736	4	49	0.0196211	0.0913271	16.329	BRAF;GRB2;PIK3R1;CBL	Reactome_2022	lung	Monocyte	SARS2_PASC-recovery_up
Negative Regulation Of FGFR1 Signaling R-HSA-5654726	3	33	0.0318801	0.120462	16.0759	BRAF;GRB2;CBL	Reactome_2022	lung	Monocyte	SARS2_PASC-recovery_up
Sialic Acid Metabolism R-HSA-4085001	3	33	0.0318801	0.120462	16.0759	CTSA;ST3GAL5;ST6GALNAC3	Reactome_2022	lung	Monocyte	SARS2_PASC-recovery_up
Signaling To ERKs R-HSA-187687	3	33	0.0318801	0.120462	16.0759	BRAF;GRB2;MAPK14	Reactome_2022	lung	Monocyte	SARS2_PASC-recovery_up
Leishmania Infection R-HSA-9658195	13	247	0.00237254	0.0233604	15.8803	VAV3;RHBDF2;ITPR2;MYO9B;MAPK14;MYO1E;PSTPIP1;HTR7;IL1B;ABI1;ELMO1;GRB2;DOCK1	Reactome_2022	lung	Monocyte	SARS2_PASC-recovery_up
Signaling By B Cell Receptor (BCR) R-HSA-983705	7	109	0.0083699	0.0542454	15.4049	PPP3CA;PRKCB;PSME4;ITPR2;GRB2;PIK3R1;MALT1	Reactome_2022	lung	Monocyte	SARS2_PASC-recovery_up
Circadian Clock R-HSA-400253	5	69	0.0152229	0.078333	15.3	NCOA1;NCOA2;NCOR1;EP300;HIF1A	Reactome_2022	lung	Monocyte	SARS2_PASC-recovery_up
Interleukin-17 Signaling R-HSA-448424	5	69	0.0152229	0.078333	15.3	MEF2A;RPS6KA3;IRAK2;TAB2;MAPK14	Reactome_2022	lung	Monocyte	SARS2_PASC-recovery_up
CD28 Co-Stimulation R-HSA-389356	3	34	0.0344336	0.12638	15.2087	GRB2;PKN2;PIK3R1	Reactome_2022	lung	Monocyte	SARS2_PASC-recovery_up
Negative Regulation Of FGFR2 Signaling R-HSA-5654727	3	34	0.0344336	0.12638	15.2087	BRAF;GRB2;CBL	Reactome_2022	lung	Monocyte	SARS2_PASC-recovery_up
Synthesis Of Bile Acids And Bile Salts R-HSA-192105	3	34	0.0344336	0.12638	15.2087	NCOA1;OSBPL9;NCOA2	Reactome_2022	lung	Monocyte	SARS2_PASC-recovery_up
Interferon Gamma Signaling R-HSA-877300	6	89	0.01138	0.0668946	15.1629	IFNGR1;HLA-DRA;JAK2;CD44;JAK1;PIAS1	Reactome_2022	lung	Monocyte	SARS2_PASC-recovery_up
Transcriptional Activity Of SMAD2/SMAD3:SMAD4 Heterotrimer R-HSA-2173793	4	51	0.0224	0.0971934	15.1058	NCOR1;SMURF2;USP9X;EP300	Reactome_2022	lung	Monocyte	SARS2_PASC-recovery_up
Platelet Activation, Signaling And Aggregation R-HSA-76002	13	254	0.0030188	0.0272121	14.7992	VAV3;TGFB1;HSPA5;PRKCB;ITPR2;PIK3R1;MAPK14;PIK3R5;F5;LAMP2;GRB2;LCP2;TIMP1	Reactome_2022	lung	Monocyte	SARS2_PASC-recovery_up
Transcriptional Regulation By RUNX1 R-HSA-8878171	11	204	0.00416695	0.0351571	14.7328	KMT2E;ELF2;KMT2A;PRKCB;PSME4;TCF12;EP300;ARID1B;TNRC6A;RUNX1;TNRC6B	Reactome_2022	lung	Monocyte	SARS2_PASC-recovery_up
trans-Golgi Network Vesicle Budding R-HSA-199992	5	71	0.0170487	0.0852468	14.4333	AP1B1;AP3B1;PUM1;DNM2;PICALM	Reactome_2022	lung	Monocyte	SARS2_PASC-recovery_up
Nucleotide Catabolism R-HSA-8956319	3	35	0.0370898	0.134681	14.4077	DPYD;SAMHD1;XDH	Reactome_2022	lung	Monocyte	SARS2_PASC-recovery_up
RHOBTB GTPase Cycle R-HSA-9706574	3	35	0.0370898	0.134681	14.4077	ROCK1;PHIP;VIM	Reactome_2022	lung	Monocyte	SARS2_PASC-recovery_up
RUNX1 Interacts With Co-Factors Whose Precise Effect On RUNX1 Targets Is Not Known R-HSA-8939243	3	35	0.0370898	0.134681	14.4077	EP300;ARID1B;RUNX1	Reactome_2022	lung	Monocyte	SARS2_PASC-recovery_up
Factors Involved In Megakaryocyte Development And Platelet Production R-HSA-983231	8	136	0.00831076	0.0542052	14.0654	DOCK10;DOCK8;KIF13B;JMJD1C;JAK2;DOCK1;PHF21A;RCOR1	Reactome_2022	lung	Monocyte	SARS2_PASC-recovery_up
Insulin Receptor Signaling Cascade R-HSA-74751	4	53	0.0254072	0.105669	14.0073	FLT3;GRB2;GAB2;PIK3R1	Reactome_2022	lung	Monocyte	SARS2_PASC-recovery_up
Epigenetic Regulation Of Gene Expression R-HSA-212165	7	116	0.0115688	0.0672435	13.4353	MYO1E;TET3;EP300;CHD4;JARID2;GATAD2B;GATAD2A	Reactome_2022	lung	Monocyte	SARS2_PASC-recovery_up
Positive Epigenetic Regulation Of rRNA Expression R-HSA-5250913	5	74	0.0200502	0.0924839	13.2539	MYO1E;EP300;CHD4;GATAD2B;GATAD2A	Reactome_2022	lung	Monocyte	SARS2_PASC-recovery_up
RHOG GTPase Cycle R-HSA-9013408	5	74	0.0200502	0.0924839	13.2539	VAV3;PKN2;PIK3R1;IQGAP2;DOCK1	Reactome_2022	lung	Monocyte	SARS2_PASC-recovery_up
Signaling By ALK Fusions And Activated Point Mutants R-HSA-9725370	4	55	0.0286458	0.113695	13.0171	BIRC6;RRBP1;GRB2;PIK3R1	Reactome_2022	lung	Monocyte	SARS2_PASC-recovery_up
C-type Lectin Receptors (CLRs) R-HSA-5621481	8	141	0.0102172	0.0615697	12.9497	PPP3CA;IL1B;PSME4;EP300;ITPR2;TAB2;PKN2;MALT1	Reactome_2022	lung	Monocyte	SARS2_PASC-recovery_up
MyD88 Cascade Initiated On Plasma Membrane R-HSA-975871	6	96	0.0160758	0.0823079	12.8997	MEF2A;RPS6KA3;IRAK2;PELI1;TAB2;MAPK14	Reactome_2022	lung	Monocyte	SARS2_PASC-recovery_up
PIP3 Activates AKT Signaling R-HSA-1257604	13	268	0.00474225	0.0370692	12.8887	FLT3;CHD4;NRG1;PIK3R1;GAB2;IL1RAP;GATAD2B;GATAD2A;PSME4;GRB2;RCOR1;TNRC6A;TNRC6B	Reactome_2022	lung	Monocyte	SARS2_PASC-recovery_up
Signaling By Insulin Receptor R-HSA-74752	5	77	0.0233783	0.100165	12.2008	ATP6V1A;FLT3;GRB2;GAB2;PIK3R1	Reactome_2022	lung	Monocyte	SARS2_PASC-recovery_up
Cytoprotection By HMOX1 R-HSA-9707564	4	57	0.0321187	0.120918	12.1212	NCOA1;NCOA2;NCOR1;NFE2L2	Reactome_2022	lung	Monocyte	SARS2_PASC-recovery_up
CLEC7A (Dectin-1) Signaling R-HSA-5607764	6	99	0.0184464	0.0870468	12.066	PPP3CA;IL1B;PSME4;ITPR2;TAB2;MALT1	Reactome_2022	lung	Monocyte	SARS2_PASC-recovery_up
L1CAM Interactions R-HSA-373760	6	99	0.0184464	0.0870468	12.066	RPS6KA3;SDCBP;NRP2;ALCAM;NUMB;DNM2	Reactome_2022	lung	Monocyte	SARS2_PASC-recovery_up
Constitutive Signaling By Aberrant PI3K In Cancer R-HSA-2219530	5	78	0.0245621	0.104424	11.8748	FLT3;NRG1;GRB2;GAB2;PIK3R1	Reactome_2022	lung	Monocyte	SARS2_PASC-recovery_up
Intracellular Signaling By Second Messengers R-HSA-9006925	14	306	0.00574688	0.0430848	11.6923	FLT3;ITPR2;CHD4;NRG1;PIK3R1;GAB2;IL1RAP;GATAD2B;GATAD2A;PSME4;GRB2;RCOR1;TNRC6A;TNRC6B	Reactome_2022	lung	Monocyte	SARS2_PASC-recovery_up
TRAF6 Mediated Induction Of NFkB And MAP Kinases Upon TLR7/8 Or 9 Activation R-HSA-975138	6	101	0.0201534	0.0925428	11.549	MEF2A;RPS6KA3;IRAK2;PELI1;TAB2;MAPK14	Reactome_2022	lung	Monocyte	SARS2_PASC-recovery_up
Interferon Signaling R-HSA-913531	10	200	0.0102215	0.0615697	11.3516	IFNGR1;HLA-DRA;KPNA4;ARIH1;JAK2;SAMHD1;EIF4G3;CD44;JAK1;PIAS1	Reactome_2022	lung	Monocyte	SARS2_PASC-recovery_up
MyD88 Dependent Cascade Initiated On Endosome R-HSA-975155	6	102	0.0210458	0.0946531	11.3012	MEF2A;RPS6KA3;IRAK2;PELI1;TAB2;MAPK14	Reactome_2022	lung	Monocyte	SARS2_PASC-recovery_up
Toll Like Receptor 3 (TLR3) Cascade R-HSA-168164	6	103	0.0219646	0.0957095	11.0604	MEF2A;RPS6KA3;IRAK2;TAB2;MAPK14;BIRC3	Reactome_2022	lung	Monocyte	SARS2_PASC-recovery_up
Toll Like Receptor 7/8 (TLR7/8) Cascade R-HSA-168181	6	103	0.0219646	0.0957095	11.0604	MEF2A;RPS6KA3;IRAK2;PELI1;TAB2;MAPK14	Reactome_2022	lung	Monocyte	SARS2_PASC-recovery_up
Signaling By NOTCH R-HSA-157118	10	203	0.0112673	0.0668946	10.9359	NCOR1;FBXW7;NUMB;EP300;MAML3;RBPJ;HIF1A;TNRC6A;RUNX1;TNRC6B	Reactome_2022	lung	Monocyte	SARS2_PASC-recovery_up
Transcriptional Regulation By MECP2 R-HSA-8986944	4	60	0.0377711	0.13667	10.9293	NCOR1;TNRC6A;FKBP5;TNRC6B	Reactome_2022	lung	Monocyte	SARS2_PASC-recovery_up
Apoptosis R-HSA-109581	9	178	0.0135102	0.0755108	10.7724	BCL2L11;ROCK1;DAPK1;PSME4;NMT1;PMAIP1;PKN2;CFLAR;VIM	Reactome_2022	lung	Monocyte	SARS2_PASC-recovery_up
Ca2+ Pathway R-HSA-4086398	4	61	0.0397739	0.139005	10.5677	PPP3CA;ITPR2;TNRC6A;TNRC6B	Reactome_2022	lung	Monocyte	SARS2_PASC-recovery_up
Regulation Of PTEN Gene Transcription R-HSA-8943724	4	61	0.0397739	0.139005	10.5677	CHD4;GATAD2B;RCOR1;GATAD2A	Reactome_2022	lung	Monocyte	SARS2_PASC-recovery_up
PI5P, PP2A And IER3 Regulate PI3K/AKT Signaling R-HSA-6811558	6	106	0.0248822	0.104424	10.3765	FLT3;GRB2;NRG1;IL1RAP;PIK3R1;GAB2	Reactome_2022	lung	Monocyte	SARS2_PASC-recovery_up
Toll Like Receptor 9 (TLR9) Cascade R-HSA-168138	6	106	0.0248822	0.104424	10.3765	MEF2A;RPS6KA3;IRAK2;PELI1;TAB2;MAPK14	Reactome_2022	lung	Monocyte	SARS2_PASC-recovery_up
MyD88-independent TLR4 Cascade R-HSA-166166	6	107	0.0259095	0.106981	10.1607	MEF2A;RPS6KA3;IRAK2;TAB2;MAPK14;BIRC3	Reactome_2022	lung	Monocyte	SARS2_PASC-recovery_up
Signaling By MET R-HSA-6806834	4	63	0.0439579	0.147583	9.89175	LAMA4;GRB2;PIK3R1;CBL	Reactome_2022	lung	Monocyte	SARS2_PASC-recovery_up
Hedgehog On State R-HSA-5632684	5	85	0.0339275	0.125876	9.8879	SMURF2;CSNK1A1;PSME4;NUMB;SPOP	Reactome_2022	lung	Monocyte	SARS2_PASC-recovery_up
Degradation Of Extracellular Matrix R-HSA-1474228	6	109	0.0280478	0.112631	9.74616	LAMA4;CAPN2;ADAM9;TIMP1;CD44;CTSB	Reactome_2022	lung	Monocyte	SARS2_PASC-recovery_up
Semaphorin Interactions R-HSA-373755	4	64	0.0461389	0.154399	9.57565	ARHGEF11;PTPRC;ROCK1;PKN2	Reactome_2022	lung	Monocyte	SARS2_PASC-recovery_up
ESR-mediated Signaling R-HSA-8939211	9	188	0.0186455	0.0875825	9.40452	NCOA1;NCOA2;EP300;PIK3R1;TNRC6A;IGF1R;RUNX1;FKBP5;TNRC6B	Reactome_2022	lung	Monocyte	SARS2_PASC-recovery_up
Negative Regulation Of PI3K/AKT Network R-HSA-199418	6	113	0.0326663	0.122529	8.97982	FLT3;GRB2;NRG1;IL1RAP;PIK3R1;GAB2	Reactome_2022	lung	Monocyte	SARS2_PASC-recovery_up
Mitochondrial Biogenesis R-HSA-1592230	5	89	0.0401507	0.139371	8.94648	NCOA1;NCOA2;NCOR1;PRKAG2;MAPK14	Reactome_2022	lung	Monocyte	SARS2_PASC-recovery_up
Sphingolipid Metabolism R-HSA-428157	5	89	0.0401507	0.139371	8.94648	CTSA;SGMS1;PRKD3;ESYT2;CERT1	Reactome_2022	lung	Monocyte	SARS2_PASC-recovery_up
PTEN Regulation R-HSA-6807070	7	139	0.0282232	0.112893	8.8651	PSME4;CHD4;RCOR1;GATAD2B;TNRC6A;GATAD2A;TNRC6B	Reactome_2022	lung	Monocyte	SARS2_PASC-recovery_up
Interleukin-1 Signaling R-HSA-9020702	6	114	0.0338935	0.125876	8.80033	IRAK2;IL1B;PSME4;PELI1;TAB2;IL1RAP	Reactome_2022	lung	Monocyte	SARS2_PASC-recovery_up
Metabolism Of Lipids R-HSA-556833	26	732	0.00703163	0.0470614	8.70041	SGMS1;PRKAG2;PIK3R1;HACD2;MED15;PIK3R5;HSD11B1;MED13;EP300;CERT1;SBF2;ABCA1;OSBPL9;CTSA;NCOA1;ABCC3;NCOA2;DDHD1;GPCPD1;MED13L;NCOR1;SOAT1;PRKD3;ALOX5AP;ESYT2;LGMN	Reactome_2022	lung	Monocyte	SARS2_PASC-recovery_up
EPH-Ephrin Signaling R-HSA-2682334	5	91	0.0435054	0.147583	8.51945	VAV3;TIAM1;SDCBP;ROCK1;PKN2	Reactome_2022	lung	Monocyte	SARS2_PASC-recovery_up
Beta-catenin Independent WNT Signaling R-HSA-3858494	7	142	0.0311971	0.119201	8.4234	PPP3CA;SMURF2;PRKCB;PSME4;ITPR2;TNRC6A;TNRC6B	Reactome_2022	lung	Monocyte	SARS2_PASC-recovery_up
MAPK Family Signaling Cascades R-HSA-5683057	13	318	0.018084	0.0861303	8.05952	FLT3;BRAF;NRG1;PIK3R1;RASGRP4;PSME4;RAPGEF2;GRB2;PKN2;JAK2;TNRC6A;JAK1;TNRC6B	Reactome_2022	lung	Monocyte	SARS2_PASC-recovery_up
Estrogen-dependent Gene Expression R-HSA-9018519	6	119	0.0404747	0.140021	7.96789	NCOA1;NCOA2;EP300;TNRC6A;RUNX1;TNRC6B	Reactome_2022	lung	Monocyte	SARS2_PASC-recovery_up
Downstream TCR Signaling R-HSA-202424	5	94	0.048844	0.159863	7.9271	PSME4;HLA-DRA;TAB2;PIK3R1;MALT1	Reactome_2022	lung	Monocyte	SARS2_PASC-recovery_up
Ub-specific Processing Proteases R-HSA-5689880	9	201	0.0272705	0.109941	7.92532	USP24;SMURF2;USP9X;USP32;USP3;PSME4;USP34;HIF1A;BIRC3	Reactome_2022	lung	Monocyte	SARS2_PASC-recovery_up
Signaling By Nuclear Receptors R-HSA-9006931	11	260	0.0227134	0.097725	7.86328	ABCA1;NCOA1;NCOA2;NCOR1;EP300;PIK3R1;TNRC6A;RUNX1;IGF1R;FKBP5;TNRC6B	Reactome_2022	lung	Monocyte	SARS2_PASC-recovery_up
Cell-Cell Communication R-HSA-1500931	6	120	0.0418812	0.144399	7.81347	LAMA4;SIRPA;GRB2;PIK3R1;PVR;SKAP2	Reactome_2022	lung	Monocyte	SARS2_PASC-recovery_up
Signaling By ROBO Receptors R-HSA-376176	9	209	0.0337979	0.125876	7.15208	RPL4;RPS15;PSME4;MYO9B;PKN2;RPL23A;PABPC1;SRGAP2;CLASP2	Reactome_2022	lung	Monocyte	SARS2_PASC-recovery_up
Intra-Golgi And Retrograde Golgi-to-ER Traffic R-HSA-6811442	8	181	0.0386149	0.136895	7.05327	NSF;RAB1A;CUX1;MAN2A1;VTI1A;KIF13B;MAN1C1;CYTH1	Reactome_2022	lung	Monocyte	SARS2_PASC-recovery_up
Regulation Of TP53 Activity R-HSA-5633007	7	157	0.0492021	0.159946	6.57984	EP300;PRKAG2;CHD4;HIPK1;MAPK14;GATAD2B;GATAD2A	Reactome_2022	lung	Monocyte	SARS2_PASC-recovery_up
Class I MHC Mediated Antigen Processing And Presentation R-HSA-983169	14	378	0.0305711	0.117247	6.31718	UBE2H;HSPA5;SMURF2;FBXW7;KLHL2;CBLB;UBR2;FBXO11;NPEPPS;HECTD1;PSME4;CANX;S100A9;S100A8	Reactome_2022	lung	Monocyte	SARS2_PASC-recovery_up
Signaling By WNT R-HSA-195721	11	294	0.0484076	0.159863	5.5256	PPP3CA;SMURF2;PRKCB;CSNK1A1;PSME4;USP34;EP300;ITPR2;TNRC6A;LRP6;TNRC6B	Reactome_2022	lung	Monocyte	SARS2_PASC-recovery_up
Post-translational Protein Modification R-HSA-597592	40	1383	0.026623	0.109486	5.15527	RAB1A;USP32;USP34;HIF1A;PPP3CA;BABAM2;LGALS1;MAN2A1;MAN1C1;ST3GAL5;EP300;TIMP1;UGGT1;RAB8B;CTSA;NCOA1;NSF;USP24;NCOA2;UBE2H;TGFB1;SMURF2;USP9X;FBXW7;USP3;KLHL2;MITF;INO80;EEF2;FBXO11;F5;PIAS1;VCAN;PSME4;ASXL2;CANX;ST6GALNAC3;OGT;NFE2L2;BIRC3	Reactome_2022	lung	Monocyte	SARS2_PASC-recovery_up
Metabolism Of Proteins R-HSA-392499	52	1890	0.0286448	0.113695	4.81924	RPL4;USP32;USP34;RPS15;PPP3CA;BABAM2;LGALS1;ANPEP;KIF13A;CTSH;EP300;TIMP1;RAB8B;NCOA1;NSF;NCOA2;FBXW7;USP3;MITF;FBXO11;F5;PIAS1;VCAN;AOPEP;PSME4;CANX;PABPC1;ST6GALNAC3;BIRC3;RAB1A;HIF1A;MAN2A1;MAN1C1;ST3GAL5;TSPAN5;UGGT1;CTSA;USP24;UBE2H;TGFB1;SMURF2;USP9X;KLHL2;RPL23A;INO80;EEF2;SORL1;ASXL2;MSRB3;TGFBI;OGT;NFE2L2	Reactome_2022	lung	Monocyte	SARS2_PASC-recovery_up
Regulation Of Cellular Response To Insulin Stimulus (GO:1900076)	3	6	4.41607e-05	0.00926158	758.146	NCOA1;NCOA2;ATP2B1	GO_Biological_Process_2023	lung	Monocyte	SARS2_PASC-CTRL_up
Regulation Of Programmed Necrotic Cell Death (GO:0062098)	4	10	5.85437e-06	0.00587194	609.521	PELI1;CFLAR;OGT;BIRC3	GO_Biological_Process_2023	lung	Monocyte	SARS2_PASC-CTRL_up
Regulation Of Transcription From RNA Polymerase II Promoter In Response To Hypoxia (GO:0061418)	3	7	7.65266e-05	0.00926158	537.406	RBPJ;HIF1A;NFE2L2	GO_Biological_Process_2023	lung	Monocyte	SARS2_PASC-CTRL_up
Leukocyte Aggregation (GO:0070486)	3	7	7.65266e-05	0.00926158	537.406	IL1B;S100A9;S100A8	GO_Biological_Process_2023	lung	Monocyte	SARS2_PASC-CTRL_up
Positive Regulation Of Adipose Tissue Development (GO:1904179)	3	7	7.65266e-05	0.00926158	537.406	NCOA1;NCOA2;SORL1	GO_Biological_Process_2023	lung	Monocyte	SARS2_PASC-CTRL_up
Positive Regulation Of Vascular Endothelial Growth Factor Receptor Signaling Pathway (GO:0030949)	3	9	0.000180097	0.014451	325.886	PRKCB;IL1B;HIF1A	GO_Biological_Process_2023	lung	Monocyte	SARS2_PASC-CTRL_up
Regulation Of Hormone Biosynthetic Process (GO:0046885)	2	5	0.00169081	0.0454025	320.475	EGR1;HIF1A	GO_Biological_Process_2023	lung	Monocyte	SARS2_PASC-CTRL_up
Regulation Of Plasma Membrane Repair (GO:1905684)	2	5	0.00169081	0.0454025	320.475	ANXA2;S100A10	GO_Biological_Process_2023	lung	Monocyte	SARS2_PASC-CTRL_up
Iron Coordination Entity Transport (GO:1901678)	2	5	0.00169081	0.0454025	320.475	LCN2;NRG1	GO_Biological_Process_2023	lung	Monocyte	SARS2_PASC-CTRL_up
Positive Regulation Of Transcription Of Notch Receptor Target (GO:0007221)	2	5	0.00169081	0.0454025	320.475	MAML3;RBPJ	GO_Biological_Process_2023	lung	Monocyte	SARS2_PASC-CTRL_up
Regulation Of Carbohydrate Catabolic Process (GO:0043470)	4	14	2.67665e-05	0.00926158	319.511	SCARB2;EP300;HIF1A;OGT	GO_Biological_Process_2023	lung	Monocyte	SARS2_PASC-CTRL_up
Lipoprotein Transport (GO:0042953)	3	11	0.000346899	0.0198823	225.808	VMP1;LRP1;PRKCB	GO_Biological_Process_2023	lung	Monocyte	SARS2_PASC-CTRL_up
Regulation Of Adipose Tissue Development (GO:1904177)	3	11	0.000346899	0.0198823	225.808	NCOA1;NCOA2;SORL1	GO_Biological_Process_2023	lung	Monocyte	SARS2_PASC-CTRL_up
Regulation Of Metallopeptidase Activity (GO:1905048)	2	6	0.00251414	0.052997	225.405	LRP1;TIMP1	GO_Biological_Process_2023	lung	Monocyte	SARS2_PASC-CTRL_up
Regulation Of Prostaglandin Biosynthetic Process (GO:0031392)	2	6	0.00251414	0.052997	225.405	CD74;IL1B	GO_Biological_Process_2023	lung	Monocyte	SARS2_PASC-CTRL_up
Cardiac Muscle Cell Myoblast Differentiation (GO:0060379)	2	6	0.00251414	0.052997	225.405	NRG1;RBPJ	GO_Biological_Process_2023	lung	Monocyte	SARS2_PASC-CTRL_up
Positive Regulation Of Hormone Metabolic Process (GO:0032352)	2	6	0.00251414	0.052997	225.405	EGR1;HIF1A	GO_Biological_Process_2023	lung	Monocyte	SARS2_PASC-CTRL_up
Positive Regulation Of Unsaturated Fatty Acid Biosynthetic Process (GO:2001280)	2	6	0.00251414	0.052997	225.405	CD74;IL1B	GO_Biological_Process_2023	lung	Monocyte	SARS2_PASC-CTRL_up
Regulation Of Rab Protein Signal Transduction (GO:0032483)	2	6	0.00251414	0.052997	225.405	DENND4A;DENND4C	GO_Biological_Process_2023	lung	Monocyte	SARS2_PASC-CTRL_up
Regulation Of TORC2 Signaling (GO:1903939)	2	6	0.00251414	0.052997	225.405	USP9X;SIK3	GO_Biological_Process_2023	lung	Monocyte	SARS2_PASC-CTRL_up
Negative Regulation Of Amyloid Precursor Protein Catabolic Process (GO:1902992)	4	18	7.8488e-05	0.00926158	204.861	RTN3;SORL1;RTN4;PICALM	GO_Biological_Process_2023	lung	Monocyte	SARS2_PASC-CTRL_up
Regulation Of Transcription From RNA Polymerase II Promoter In Response To Stress (GO:0043618)	3	12	0.000458028	0.0220218	193.707	ARNT;HIF1A;NFE2L2	GO_Biological_Process_2023	lung	Monocyte	SARS2_PASC-CTRL_up
Lipoprotein Localization (GO:0044872)	3	12	0.000458028	0.0220218	193.707	VMP1;LRP1;PRKCB	GO_Biological_Process_2023	lung	Monocyte	SARS2_PASC-CTRL_up
Regulation Of Necroptotic Process (GO:0060544)	4	20	0.000121716	0.0115105	170.916	PELI1;CFLAR;OGT;BIRC3	GO_Biological_Process_2023	lung	Monocyte	SARS2_PASC-CTRL_up
Regulation Of Mammary Gland Epithelial Cell Proliferation (GO:0033599)	2	7	0.00348919	0.0647571	170.442	RREB1;RTN4	GO_Biological_Process_2023	lung	Monocyte	SARS2_PASC-CTRL_up
Regulation Of Nitric Oxide Metabolic Process (GO:0080164)	2	7	0.00348919	0.0647571	170.442	SIRPA;JAK2	GO_Biological_Process_2023	lung	Monocyte	SARS2_PASC-CTRL_up
Ventricular Trabecula Myocardium Morphogenesis (GO:0003222)	2	7	0.00348919	0.0647571	170.442	NRG1;RBPJ	GO_Biological_Process_2023	lung	Monocyte	SARS2_PASC-CTRL_up
Peroxisome Proliferator Activated Receptor Signaling Pathway (GO:0035357)	2	7	0.00348919	0.0647571	170.442	NCOA1;NCOA2	GO_Biological_Process_2023	lung	Monocyte	SARS2_PASC-CTRL_up
Protein Deglycosylation (GO:0006517)	2	7	0.00348919	0.0647571	170.442	MAN2A1;MAN2B1	GO_Biological_Process_2023	lung	Monocyte	SARS2_PASC-CTRL_up
Regulation Of Cell Fate Commitment (GO:0010453)	3	13	0.000589642	0.0262849	168.601	CHD4;GATAD2B;GATAD2A	GO_Biological_Process_2023	lung	Monocyte	SARS2_PASC-CTRL_up
Positive Regulation Of Transcription From RNA Polymerase II Promoter Involved In Cellular Response To Chemical Stimulus (GO:1901522)	3	14	0.000743154	0.0286686	148.496	RBPJ;HIF1A;NFE2L2	GO_Biological_Process_2023	lung	Monocyte	SARS2_PASC-CTRL_up
Regulation Of Cell Fate Specification (GO:0042659)	3	14	0.000743154	0.0286686	148.496	CHD4;GATAD2B;GATAD2A	GO_Biological_Process_2023	lung	Monocyte	SARS2_PASC-CTRL_up
Cardioblast Differentiation (GO:0010002)	2	8	0.00461185	0.0764073	135.026	NRG1;RBPJ	GO_Biological_Process_2023	lung	Monocyte	SARS2_PASC-CTRL_up
Regulation Of Aspartic-Type Endopeptidase Activity Involved In Amyloid Precursor Protein Catabolic Process (GO:1902959)	2	8	0.00461185	0.0764073	135.026	SORL1;PICALM	GO_Biological_Process_2023	lung	Monocyte	SARS2_PASC-CTRL_up
Regulation Of Amyloid-Beta Formation (GO:1902003)	5	33	6.76711e-05	0.00926158	130.456	RTN3;IFNGR1;SORL1;RTN4;PICALM	GO_Biological_Process_2023	lung	Monocyte	SARS2_PASC-CTRL_up
Response To Molecule Of Bacterial Origin (GO:0002237)	8	69	3.45648e-06	0.00587194	126.751	SLPI;IL1B;PELI1;TAB2;CD14;JAK2;S100A9;S100A8	GO_Biological_Process_2023	lung	Monocyte	SARS2_PASC-CTRL_up
Negative Regulation Of Amyloid-Beta Formation (GO:1902430)	3	16	0.0011212	0.0376501	118.466	RTN3;SORL1;RTN4	GO_Biological_Process_2023	lung	Monocyte	SARS2_PASC-CTRL_up
Regulation Of Complement Activation (GO:0030449)	2	9	0.00587807	0.0807631	110.511	CFH;IL1B	GO_Biological_Process_2023	lung	Monocyte	SARS2_PASC-CTRL_up
Regulation Of Tau-Protein Kinase Activity (GO:1902947)	2	9	0.00587807	0.0807631	110.511	EGR1;SORL1	GO_Biological_Process_2023	lung	Monocyte	SARS2_PASC-CTRL_up
Type II Interferon-Mediated Signaling Pathway (GO:0060333)	2	9	0.00587807	0.0807631	110.511	IFNGR1;JAK2	GO_Biological_Process_2023	lung	Monocyte	SARS2_PASC-CTRL_up
Negative Regulation Of Cell Adhesion Mediated By Integrin (GO:0033629)	2	9	0.00587807	0.0807631	110.511	WNK1;NRG1	GO_Biological_Process_2023	lung	Monocyte	SARS2_PASC-CTRL_up
Negative Regulation Of Necroptotic Process (GO:0060546)	2	9	0.00587807	0.0807631	110.511	PELI1;BIRC3	GO_Biological_Process_2023	lung	Monocyte	SARS2_PASC-CTRL_up
Neurotransmitter Receptor Transport To Postsynaptic Membrane (GO:0098969)	2	9	0.00587807	0.0807631	110.511	NCOA2;STX3	GO_Biological_Process_2023	lung	Monocyte	SARS2_PASC-CTRL_up
Peptidyl-Cysteine Modification (GO:0018198)	2	9	0.00587807	0.0807631	110.511	S100A9;S100A8	GO_Biological_Process_2023	lung	Monocyte	SARS2_PASC-CTRL_up
Positive Regulation Of Protein Acetylation (GO:1901985)	2	9	0.00587807	0.0807631	110.511	TAOK1;DIP2B	GO_Biological_Process_2023	lung	Monocyte	SARS2_PASC-CTRL_up
Regulation Of Establishment Of Cell Polarity (GO:2000114)	3	17	0.00134824	0.0413292	107.013	ARFGEF1;BCAS3;RUFY3	GO_Biological_Process_2023	lung	Monocyte	SARS2_PASC-CTRL_up
Positive Regulation Of Transcription From RNA Polymerase II Promoter In Response To Stress (GO:0036003)	3	17	0.00134824	0.0413292	107.013	RBPJ;HIF1A;NFE2L2	GO_Biological_Process_2023	lung	Monocyte	SARS2_PASC-CTRL_up
Regulation Of Epithelial Cell Migration (GO:0010632)	6	50	4.87995e-05	0.00926158	103.329	CTSH;GLUL;DOCK1;HIF1A;RREB1;RTN4	GO_Biological_Process_2023	lung	Monocyte	SARS2_PASC-CTRL_up
Regulation Of Peptidase Activity (GO:0052547)	4	27	0.000410009	0.0211607	102.842	CSTB;NRDC;CTSH;CTSB	GO_Biological_Process_2023	lung	Monocyte	SARS2_PASC-CTRL_up
Cellular Response To Interleukin-12 (GO:0071349)	2	10	0.0072839	0.0924779	92.6555	SIRPA;JAK2	GO_Biological_Process_2023	lung	Monocyte	SARS2_PASC-CTRL_up
Establishment Of Endothelial Intestinal Barrier (GO:0090557)	2	10	0.0072839	0.0924779	92.6555	RAB1A;RAPGEF6	GO_Biological_Process_2023	lung	Monocyte	SARS2_PASC-CTRL_up
Negative Regulation Of Pathway-Restricted SMAD Protein Phosphorylation (GO:0060394)	2	10	0.0072839	0.0924779	92.6555	LRP1;LDLRAD4	GO_Biological_Process_2023	lung	Monocyte	SARS2_PASC-CTRL_up
Negative Regulation Of Programmed Necrotic Cell Death (GO:0062099)	2	10	0.0072839	0.0924779	92.6555	PELI1;BIRC3	GO_Biological_Process_2023	lung	Monocyte	SARS2_PASC-CTRL_up
Negative Regulation Of Transmembrane Transport (GO:0034763)	2	10	0.0072839	0.0924779	92.6555	PRKCB;IL1B	GO_Biological_Process_2023	lung	Monocyte	SARS2_PASC-CTRL_up
Regulation Of Integrin-Mediated Signaling Pathway (GO:2001044)	3	19	0.00188416	0.0484568	88.8855	CD63;FLNA;TIMP1	GO_Biological_Process_2023	lung	Monocyte	SARS2_PASC-CTRL_up
Regulation Of Cardiac Muscle Cell Proliferation (GO:0060043)	3	20	0.00219518	0.052997	81.6157	PIM1;RBPJ;RUNX1	GO_Biological_Process_2023	lung	Monocyte	SARS2_PASC-CTRL_up
Regulation Of Response To Biotic Stimulus (GO:0002831)	4	31	0.000705284	0.0286686	81.4965	DAPK1;SAMHD1;BIRC3;NFE2L2	GO_Biological_Process_2023	lung	Monocyte	SARS2_PASC-CTRL_up
Regulation Of Insulin Receptor Signaling Pathway (GO:0046626)	5	44	0.000275115	0.018396	79.9338	PTPRE;PRKCB;IL1B;SORL1;OGT	GO_Biological_Process_2023	lung	Monocyte	SARS2_PASC-CTRL_up
Cellular Response To Thyroid Hormone Stimulus (GO:0097067)	2	11	0.00882546	0.104757	79.1442	CTSH;CTSB	GO_Biological_Process_2023	lung	Monocyte	SARS2_PASC-CTRL_up
Negative Regulation Of Glucose Transmembrane Transport (GO:0010829)	2	11	0.00882546	0.104757	79.1442	PRKCB;IL1B	GO_Biological_Process_2023	lung	Monocyte	SARS2_PASC-CTRL_up
Regulation Of CD4-positive, Alpha-Beta T Cell Differentiation (GO:0043370)	2	11	0.00882546	0.104757	79.1442	HLA-DRA;RUNX1	GO_Biological_Process_2023	lung	Monocyte	SARS2_PASC-CTRL_up
Negative Regulation Of Peptidase Activity (GO:0010466)	6	60	0.000137713	0.0115105	75.3573	CSTB;SERPINB1;LRP1;NRG1;TIMP1;CTSB	GO_Biological_Process_2023	lung	Monocyte	SARS2_PASC-CTRL_up
Regulation Of Membrane Protein Ectodomain Proteolysis (GO:0051043)	3	21	0.00253625	0.052997	75.2592	IL1B;NRDC;TIMP1	GO_Biological_Process_2023	lung	Monocyte	SARS2_PASC-CTRL_up
Peptide Catabolic Process (GO:0043171)	3	21	0.00253625	0.052997	75.2592	ANPEP;CTSH;TPP1	GO_Biological_Process_2023	lung	Monocyte	SARS2_PASC-CTRL_up
Regulation Of Ras Protein Signal Transduction (GO:0046578)	7	76	6.48678e-05	0.00926158	74.864	GIT2;DENND4A;DENND1A;DENND4C;ARHGAP17;OGT;RASGRP4	GO_Biological_Process_2023	lung	Monocyte	SARS2_PASC-CTRL_up
Negative Regulation Of Hydrolase Activity (GO:0051346)	5	47	0.00037628	0.0209672	71.3783	ARFGEF1;CSTB;BCAS3;WNK1;CTSB	GO_Biological_Process_2023	lung	Monocyte	SARS2_PASC-CTRL_up
Regulation Of Cytoskeleton Organization (GO:0051493)	9	114	2.05788e-05	0.00926158	71.2077	LRP1;TAOK1;CAPN2;ARHGAP17;NRG1;IQGAP2;S100A9;S100A8;RHOQ	GO_Biological_Process_2023	lung	Monocyte	SARS2_PASC-CTRL_up
Regulation Of Vascular Endothelial Growth Factor Receptor Signaling Pathway (GO:0030947)	3	22	0.00290829	0.0583403	69.6618	PRKCB;IL1B;HIF1A	GO_Biological_Process_2023	lung	Monocyte	SARS2_PASC-CTRL_up
Negative Regulation Of Axonogenesis (GO:0050771)	3	22	0.00290829	0.0583403	69.6618	RUFY3;DIP2B;RTN4	GO_Biological_Process_2023	lung	Monocyte	SARS2_PASC-CTRL_up
Regulation Of Dosage Compensation By Inactivation Of X Chromosome (GO:1900095)	2	12	0.010499	0.115719	68.6115	KANSL1;OGT	GO_Biological_Process_2023	lung	Monocyte	SARS2_PASC-CTRL_up
Astrocyte Activation (GO:0048143)	2	12	0.010499	0.115719	68.6115	LRP1;IFNGR1	GO_Biological_Process_2023	lung	Monocyte	SARS2_PASC-CTRL_up
Regulation Of Platelet-Derived Growth Factor Receptor Signaling Pathway (GO:0010640)	2	12	0.010499	0.115719	68.6115	CBLB;CBL	GO_Biological_Process_2023	lung	Monocyte	SARS2_PASC-CTRL_up
Response To Thyroid Hormone (GO:0097066)	2	12	0.010499	0.115719	68.6115	CTSH;CTSB	GO_Biological_Process_2023	lung	Monocyte	SARS2_PASC-CTRL_up
Histone H4-K16 Acetylation (GO:0043984)	2	12	0.010499	0.115719	68.6115	KANSL1;OGT	GO_Biological_Process_2023	lung	Monocyte	SARS2_PASC-CTRL_up
Negative Regulation Of Intrinsic Apoptotic Signaling Pathway In Response To DNA Damage By P53 Class Mediator (GO:1902166)	2	12	0.010499	0.115719	68.6115	CD74;MARCHF7	GO_Biological_Process_2023	lung	Monocyte	SARS2_PASC-CTRL_up
Positive Regulation Of Histone H3-K4 Methylation (GO:0051571)	2	12	0.010499	0.115719	68.6115	KANSL1;OGT	GO_Biological_Process_2023	lung	Monocyte	SARS2_PASC-CTRL_up
Response To Lipopolysaccharide (GO:0032496)	11	159	8.88483e-06	0.00594099	66.9305	SLPI;IL1B;PELI1;SIRPA;TAB2;CD14;VIM;JAK2;MAPK14;S100A9;S100A8	GO_Biological_Process_2023	lung	Monocyte	SARS2_PASC-CTRL_up
Positive Regulation Of Substrate Adhesion-Dependent Cell Spreading (GO:1900026)	4	35	0.00112612	0.0376501	66.3904	FLNA;RREB1;DOCK1;S100A10	GO_Biological_Process_2023	lung	Monocyte	SARS2_PASC-CTRL_up
Positive Regulation Of Amide Metabolic Process (GO:0034250)	7	85	0.000132429	0.0115105	61.2964	IFNGR1;PRR16;VIM;PLD1;EEF2;OGT;PICALM	GO_Biological_Process_2023	lung	Monocyte	SARS2_PASC-CTRL_up
Positive Regulation Of ERBB Signaling Pathway (GO:1901186)	3	24	0.00374878	0.0671433	60.2816	CBL;RBPJ;RTN4	GO_Biological_Process_2023	lung	Monocyte	SARS2_PASC-CTRL_up
Regulation Of Immune Effector Process (GO:0002697)	2	13	0.0123007	0.122762	60.203	CFH;HLA-DRA	GO_Biological_Process_2023	lung	Monocyte	SARS2_PASC-CTRL_up
Regulation Of Intrinsic Apoptotic Signaling Pathway In Response To DNA Damage By P53 Class Mediator (GO:1902165)	2	13	0.0123007	0.122762	60.203	CD74;MARCHF7	GO_Biological_Process_2023	lung	Monocyte	SARS2_PASC-CTRL_up
Regulation Of Myoblast Fusion (GO:1901739)	2	13	0.0123007	0.122762	60.203	CFLAR;MAPK14	GO_Biological_Process_2023	lung	Monocyte	SARS2_PASC-CTRL_up
Cytoplasmic Sequestering Of Protein (GO:0051220)	2	13	0.0123007	0.122762	60.203	NFKBIA;FLNA	GO_Biological_Process_2023	lung	Monocyte	SARS2_PASC-CTRL_up
Negative Regulation Of DNA Damage Response, Signal Transduction By P53 Class Mediator (GO:0043518)	2	13	0.0123007	0.122762	60.203	CD74;MARCHF7	GO_Biological_Process_2023	lung	Monocyte	SARS2_PASC-CTRL_up
Positive Regulation Of Brown Fat Cell Differentiation (GO:0090336)	2	13	0.0123007	0.122762	60.203	PIM1;RREB1	GO_Biological_Process_2023	lung	Monocyte	SARS2_PASC-CTRL_up
Positive Regulation Of Cardiac Muscle Cell Proliferation (GO:0060045)	2	13	0.0123007	0.122762	60.203	PIM1;RBPJ	GO_Biological_Process_2023	lung	Monocyte	SARS2_PASC-CTRL_up
Regulation Of ERBB Signaling Pathway (GO:1901184)	2	13	0.0123007	0.122762	60.203	RHBDF2;RBPJ	GO_Biological_Process_2023	lung	Monocyte	SARS2_PASC-CTRL_up
Regulation Of Endopeptidase Activity (GO:0052548)	6	69	0.000298702	0.0187249	58.9396	SERPINB1;NRDC;NRG1;TIMP1;BIRC3;PICALM	GO_Biological_Process_2023	lung	Monocyte	SARS2_PASC-CTRL_up
Regulation Of Actin Filament-Based Process (GO:0032970)	6	70	0.000323139	0.0196429	57.4536	LRP1;TAOK1;NRG1;ARHGAP17;IQGAP2;RHOQ	GO_Biological_Process_2023	lung	Monocyte	SARS2_PASC-CTRL_up
Negative Regulation Of Protein Catabolic Process (GO:0042177)	5	54	0.000719731	0.0286686	56.1294	CTSA;ANXA2;FLNA;MARCHF7;TIMP1	GO_Biological_Process_2023	lung	Monocyte	SARS2_PASC-CTRL_up
Negative Regulation Of Proteasomal Protein Catabolic Process (GO:1901799)	4	39	0.0016975	0.0454025	55.2373	USP9X;TLK2;MARCHF7;OGT	GO_Biological_Process_2023	lung	Monocyte	SARS2_PASC-CTRL_up
Response To Lipid (GO:0033993)	8	110	0.00010638	0.0113038	55.0311	SLPI;IL1B;PELI1;CTSH;TAB2;JAK2;S100A9;S100A8	GO_Biological_Process_2023	lung	Monocyte	SARS2_PASC-CTRL_up
Regulation Of Histone H3-K4 Methylation (GO:0051569)	2	14	0.0142269	0.132126	53.3579	KANSL1;OGT	GO_Biological_Process_2023	lung	Monocyte	SARS2_PASC-CTRL_up
Membrane Raft Organization (GO:0031579)	2	14	0.0142269	0.132126	53.3579	ANXA2;S100A10	GO_Biological_Process_2023	lung	Monocyte	SARS2_PASC-CTRL_up
Positive Regulation Of Adaptive Immune Response Based On Somatic Recombination Of Immune Receptors Built From Immunoglobulin Superfamily Domains (GO:0002824)	2	14	0.0142269	0.132126	53.3579	IL1B;JAK2	GO_Biological_Process_2023	lung	Monocyte	SARS2_PASC-CTRL_up
Positive Regulation Of Membrane Protein Ectodomain Proteolysis (GO:0051044)	2	14	0.0142269	0.132126	53.3579	IL1B;NRDC	GO_Biological_Process_2023	lung	Monocyte	SARS2_PASC-CTRL_up
Regulation Of Glycolytic Process (GO:0006110)	4	40	0.00186678	0.0484568	52.8999	EP300;ARNT;HIF1A;OGT	GO_Biological_Process_2023	lung	Monocyte	SARS2_PASC-CTRL_up
Protein Deacetylation (GO:0006476)	4	40	0.00186678	0.0484568	52.8999	FLNA;CHD4;GATAD2B;GATAD2A	GO_Biological_Process_2023	lung	Monocyte	SARS2_PASC-CTRL_up
Negative Regulation Of Insulin Receptor Signaling Pathway (GO:0046627)	3	26	0.00472308	0.0764073	52.7581	PTPRE;PRKCB;IL1B	GO_Biological_Process_2023	lung	Monocyte	SARS2_PASC-CTRL_up
Plasma Membrane Invagination (GO:0099024)	3	26	0.00472308	0.0764073	52.7581	MSR1;ELMO1;DOCK1	GO_Biological_Process_2023	lung	Monocyte	SARS2_PASC-CTRL_up
Positive Regulation Of Erythrocyte Differentiation (GO:0045648)	3	26	0.00472308	0.0764073	52.7581	ARNT;MAPK14;HIF1A	GO_Biological_Process_2023	lung	Monocyte	SARS2_PASC-CTRL_up
Protein Targeting To Lysosome (GO:0006622)	3	26	0.00472308	0.0764073	52.7581	SCARB2;LAMP2;SORL1	GO_Biological_Process_2023	lung	Monocyte	SARS2_PASC-CTRL_up
Stem Cell Differentiation (GO:0048863)	4	41	0.0020474	0.0513385	50.7111	SETD2;JARID2;PUM1;LRP6	GO_Biological_Process_2023	lung	Monocyte	SARS2_PASC-CTRL_up
Regulation Of Chromatin Organization (GO:1902275)	3	27	0.00526222	0.0787762	49.5368	KANSL1;TLK2;OGT	GO_Biological_Process_2023	lung	Monocyte	SARS2_PASC-CTRL_up
Negative Regulation Of Cellular Response To Insulin Stimulus (GO:1900077)	3	27	0.00526222	0.0787762	49.5368	PTPRE;PRKCB;IL1B	GO_Biological_Process_2023	lung	Monocyte	SARS2_PASC-CTRL_up
Negative Regulation Of Neurogenesis (GO:0050768)	3	27	0.00526222	0.0787762	49.5368	IL1B;RUFY3;SORL1	GO_Biological_Process_2023	lung	Monocyte	SARS2_PASC-CTRL_up
Regulation Of Axonogenesis (GO:0050770)	4	42	0.00223974	0.052997	48.658	TIAM1;RUFY3;NRDC;KIF13B	GO_Biological_Process_2023	lung	Monocyte	SARS2_PASC-CTRL_up
Endocytosis (GO:0006897)	11	189	4.45034e-05	0.00926158	47.8676	SCARB2;MSR1;DENND1B;RAB1A;MYO1E;LRP1;DENND1A;CD14;SORL1;RHOQ;PICALM	GO_Biological_Process_2023	lung	Monocyte	SARS2_PASC-CTRL_up
Astrocyte Development (GO:0014002)	2	15	0.0162741	0.13833	47.694	IFNGR1;S100A9	GO_Biological_Process_2023	lung	Monocyte	SARS2_PASC-CTRL_up
Histone H4-K5 Acetylation (GO:0043981)	2	15	0.0162741	0.13833	47.694	KANSL1;OGT	GO_Biological_Process_2023	lung	Monocyte	SARS2_PASC-CTRL_up
Histone H4-K8 Acetylation (GO:0043982)	2	15	0.0162741	0.13833	47.694	KANSL1;OGT	GO_Biological_Process_2023	lung	Monocyte	SARS2_PASC-CTRL_up
Positive Regulation Of Cell Activation (GO:0050867)	2	15	0.0162741	0.13833	47.694	FLNA;JAK2	GO_Biological_Process_2023	lung	Monocyte	SARS2_PASC-CTRL_up
Positive Regulation Of Collagen Biosynthetic Process (GO:0032967)	2	15	0.0162741	0.13833	47.694	VIM;RUNX1	GO_Biological_Process_2023	lung	Monocyte	SARS2_PASC-CTRL_up
Positive Regulation Of Muscle Cell Differentiation (GO:0051149)	2	15	0.0162741	0.13833	47.694	NRG1;MAPK14	GO_Biological_Process_2023	lung	Monocyte	SARS2_PASC-CTRL_up
Regulation Of Rac Protein Signal Transduction (GO:0035020)	2	15	0.0162741	0.13833	47.694	ARHGAP17;OGT	GO_Biological_Process_2023	lung	Monocyte	SARS2_PASC-CTRL_up
Regulation Of Amyloid-Beta Clearance (GO:1900221)	2	15	0.0162741	0.13833	47.694	LRP1;IFNGR1	GO_Biological_Process_2023	lung	Monocyte	SARS2_PASC-CTRL_up
Regulation Of Innate Immune Response (GO:0045088)	6	78	0.000579858	0.0262849	47.3354	CFH;PCBP2;FPR2;SAMHD1;BIRC3;NFE2L2	GO_Biological_Process_2023	lung	Monocyte	SARS2_PASC-CTRL_up
Regulation Of Platelet Activation (GO:0010543)	3	28	0.00583688	0.0807631	46.6137	FLNA;NRG1;JAK2	GO_Biological_Process_2023	lung	Monocyte	SARS2_PASC-CTRL_up
Positive Regulation Of Protein Import Into Nucleus (GO:0042307)	3	28	0.00583688	0.0807631	46.6137	UBR5;EP300;FLNA	GO_Biological_Process_2023	lung	Monocyte	SARS2_PASC-CTRL_up
Receptor-Mediated Endocytosis (GO:0006898)	8	122	0.0002183	0.0162665	45.3417	SCARB2;MSR1;LRP1;CANX;GRB2;SORL1;PICALM;LRP6	GO_Biological_Process_2023	lung	Monocyte	SARS2_PASC-CTRL_up
Positive Regulation Of Nucleocytoplasmic Transport (GO:0046824)	4	44	0.00266108	0.0550322	44.9146	IL1B;UBR5;EP300;FLNA	GO_Biological_Process_2023	lung	Monocyte	SARS2_PASC-CTRL_up
Defense Response To Fungus (GO:0050832)	3	29	0.00644766	0.0879864	43.9514	NRG1;S100A9;S100A8	GO_Biological_Process_2023	lung	Monocyte	SARS2_PASC-CTRL_up
DNA Repair-Dependent Chromatin Remodeling (GO:0140861)	2	16	0.0184389	0.148548	42.9421	DTX3L;UBR5	GO_Biological_Process_2023	lung	Monocyte	SARS2_PASC-CTRL_up
Regulation Of Plasminogen Activation (GO:0010755)	2	16	0.0184389	0.148548	42.9421	RUNX1;S100A10	GO_Biological_Process_2023	lung	Monocyte	SARS2_PASC-CTRL_up
Endoplasmic Reticulum Tubular Network Organization (GO:0071786)	2	16	0.0184389	0.148548	42.9421	RTN3;RTN4	GO_Biological_Process_2023	lung	Monocyte	SARS2_PASC-CTRL_up
Negative Regulation Of Inflammatory Response To Antigenic Stimulus (GO:0002862)	2	16	0.0184389	0.148548	42.9421	RHBDF2;MAPK14	GO_Biological_Process_2023	lung	Monocyte	SARS2_PASC-CTRL_up
Negative Regulation Of Intrinsic Apoptotic Signaling Pathway By P53 Class Mediator (GO:1902254)	2	16	0.0184389	0.148548	42.9421	CD74;MARCHF7	GO_Biological_Process_2023	lung	Monocyte	SARS2_PASC-CTRL_up
Positive Regulation Of Cardiac Muscle Tissue Growth (GO:0055023)	2	16	0.0184389	0.148548	42.9421	PIM1;RBPJ	GO_Biological_Process_2023	lung	Monocyte	SARS2_PASC-CTRL_up
Positive Regulation Of Collagen Metabolic Process (GO:0010714)	2	16	0.0184389	0.148548	42.9421	VIM;RUNX1	GO_Biological_Process_2023	lung	Monocyte	SARS2_PASC-CTRL_up
Positive Regulation Of Vasculature Development (GO:1904018)	7	104	0.000461074	0.0220218	42.3628	PRKCB;IL1B;GAB1;CTSH;HIPK1;HIF1A;RUNX1	GO_Biological_Process_2023	lung	Monocyte	SARS2_PASC-CTRL_up
Positive Regulation Of Hydrolase Activity (GO:0051345)	10	176	0.000120435	0.0115105	41.8859	DOCK10;BCAS3;PSAP;RGS10;CTSH;RAPGEF6;RASGRP4;S100A10;PICALM;RALGPS2	GO_Biological_Process_2023	lung	Monocyte	SARS2_PASC-CTRL_up
Phagocytosis, Engulfment (GO:0006911)	3	30	0.0070951	0.0924779	41.5185	MSR1;ELMO1;DOCK1	GO_Biological_Process_2023	lung	Monocyte	SARS2_PASC-CTRL_up
Actin Filament Polymerization (GO:0030041)	3	31	0.00777973	0.0969325	39.2884	PSTPIP1;JAK2;GAS7	GO_Biological_Process_2023	lung	Monocyte	SARS2_PASC-CTRL_up
Regulation Of Glucose Transmembrane Transport (GO:0010827)	2	17	0.0207176	0.155429	38.9078	PRKCB;IL1B	GO_Biological_Process_2023	lung	Monocyte	SARS2_PASC-CTRL_up
Rac Protein Signal Transduction (GO:0016601)	2	17	0.0207176	0.155429	38.9078	TIAM1;ELMO1	GO_Biological_Process_2023	lung	Monocyte	SARS2_PASC-CTRL_up
Regulation Of Inflammatory Response To Antigenic Stimulus (GO:0002861)	2	17	0.0207176	0.155429	38.9078	RHBDF2;MAPK14	GO_Biological_Process_2023	lung	Monocyte	SARS2_PASC-CTRL_up
Aorta Morphogenesis (GO:0035909)	2	17	0.0207176	0.155429	38.9078	LRP1;RBPJ	GO_Biological_Process_2023	lung	Monocyte	SARS2_PASC-CTRL_up
Regulation Of Protein Sumoylation (GO:0033233)	2	17	0.0207176	0.155429	38.9078	EGR1;PIAS1	GO_Biological_Process_2023	lung	Monocyte	SARS2_PASC-CTRL_up
Ribosomal Small Subunit Assembly (GO:0000028)	2	17	0.0207176	0.155429	38.9078	RPS15;RPS27	GO_Biological_Process_2023	lung	Monocyte	SARS2_PASC-CTRL_up
Negative Regulation Of Oxidative Stress-Induced Intrinsic Apoptotic Signaling Pathway (GO:1902176)	2	17	0.0207176	0.155429	38.9078	HIF1A;NFE2L2	GO_Biological_Process_2023	lung	Monocyte	SARS2_PASC-CTRL_up
Positive Regulation Of Amyloid-Beta Formation (GO:1902004)	2	17	0.0207176	0.155429	38.9078	IFNGR1;PICALM	GO_Biological_Process_2023	lung	Monocyte	SARS2_PASC-CTRL_up
Positive Regulation Of Potassium Ion Transmembrane Transport (GO:1901381)	2	17	0.0207176	0.155429	38.9078	FLNA;ANO6	GO_Biological_Process_2023	lung	Monocyte	SARS2_PASC-CTRL_up
Receptor Recycling (GO:0001881)	2	17	0.0207176	0.155429	38.9078	USP9X;SORL1	GO_Biological_Process_2023	lung	Monocyte	SARS2_PASC-CTRL_up
Regulation Of Brown Fat Cell Differentiation (GO:0090335)	2	17	0.0207176	0.155429	38.9078	PIM1;RREB1	GO_Biological_Process_2023	lung	Monocyte	SARS2_PASC-CTRL_up
Negative Regulation Of Cellular Catabolic Process (GO:0031330)	5	67	0.00191302	0.0485762	38.3426	HP;TLK2;TAB2;TIMP1;SORL1	GO_Biological_Process_2023	lung	Monocyte	SARS2_PASC-CTRL_up
Regulation Of GTPase Activity (GO:0043087)	11	214	0.000135428	0.0115105	37.2632	DOCK10;ARFGEF1;BCAS3;WNK1;RGS10;ARHGAP15;RAPGEF6;RASGRP4;S100A10;RALGPS2;PICALM	GO_Biological_Process_2023	lung	Monocyte	SARS2_PASC-CTRL_up
NIK/NF-kappaB Signaling (GO:0038061)	3	32	0.008502	0.103364	37.2383	NFKBIA;TAB2;BIRC3	GO_Biological_Process_2023	lung	Monocyte	SARS2_PASC-CTRL_up
Negative Regulation Of Proteasomal Ubiquitin-Dependent Protein Catabolic Process (GO:0032435)	3	32	0.008502	0.103364	37.2383	USP9X;TLK2;OGT	GO_Biological_Process_2023	lung	Monocyte	SARS2_PASC-CTRL_up
Small GTPase Mediated Signal Transduction (GO:0007264)	7	112	0.00071931	0.0286686	36.8544	TIAM1;RRAS2;GRB2;PLD1;RAPGEF6;RASGRP4;RALGPS2	GO_Biological_Process_2023	lung	Monocyte	SARS2_PASC-CTRL_up
Phagocytosis (GO:0006909)	5	69	0.00217924	0.052997	36.3674	MSR1;LRP1;ELMO1;CD14;DOCK1	GO_Biological_Process_2023	lung	Monocyte	SARS2_PASC-CTRL_up
Positive Regulation Of Cellular Component Organization (GO:0051130)	7	113	0.000758331	0.0287021	36.2384	BCL2L11;ANXA2;AHNAK;LRP1;NRG1;RUNX1;S100A10	GO_Biological_Process_2023	lung	Monocyte	SARS2_PASC-CTRL_up
Regulation Of Actin Cytoskeleton Organization (GO:0032956)	6	91	0.00130536	0.0413292	35.7066	LRP1;TAOK1;NRG1;ARHGAP17;IQGAP2;RHOQ	GO_Biological_Process_2023	lung	Monocyte	SARS2_PASC-CTRL_up
Regulation Of Collagen Biosynthetic Process (GO:0032965)	2	18	0.023107	0.157662	35.4472	VIM;RUNX1	GO_Biological_Process_2023	lung	Monocyte	SARS2_PASC-CTRL_up
Regulation Of Establishment Or Maintenance Of Cell Polarity (GO:0032878)	2	18	0.023107	0.157662	35.4472	BCAS3;RUFY3	GO_Biological_Process_2023	lung	Monocyte	SARS2_PASC-CTRL_up
Heart Trabecula Morphogenesis (GO:0061384)	2	18	0.023107	0.157662	35.4472	NRG1;RBPJ	GO_Biological_Process_2023	lung	Monocyte	SARS2_PASC-CTRL_up
Melanosome Assembly (GO:1903232)	2	18	0.023107	0.157662	35.4472	AP1B1;AP3B1	GO_Biological_Process_2023	lung	Monocyte	SARS2_PASC-CTRL_up
Negative Regulation Of Lipid Catabolic Process (GO:0050995)	2	18	0.023107	0.157662	35.4472	IL1B;SORL1	GO_Biological_Process_2023	lung	Monocyte	SARS2_PASC-CTRL_up
Negative Regulation Of Nervous System Development (GO:0051961)	2	18	0.023107	0.157662	35.4472	IL1B;SORL1	GO_Biological_Process_2023	lung	Monocyte	SARS2_PASC-CTRL_up
Negative Regulation Of Signal Transduction By P53 Class Mediator (GO:1901797)	2	18	0.023107	0.157662	35.4472	CD74;MARCHF7	GO_Biological_Process_2023	lung	Monocyte	SARS2_PASC-CTRL_up
Neural Crest Cell Differentiation (GO:0014033)	2	18	0.023107	0.157662	35.4472	NRG1;LRP6	GO_Biological_Process_2023	lung	Monocyte	SARS2_PASC-CTRL_up
Neuromuscular Process (GO:0050905)	2	18	0.023107	0.157662	35.4472	MYCBP2;TPP1	GO_Biological_Process_2023	lung	Monocyte	SARS2_PASC-CTRL_up
Positive Regulation Of Focal Adhesion Assembly (GO:0051894)	2	18	0.023107	0.157662	35.4472	NRG1;S100A10	GO_Biological_Process_2023	lung	Monocyte	SARS2_PASC-CTRL_up
Positive Regulation Of Glycolytic Process (GO:0045821)	2	18	0.023107	0.157662	35.4472	ARNT;HIF1A	GO_Biological_Process_2023	lung	Monocyte	SARS2_PASC-CTRL_up
Positive Regulation Of Monocyte Chemotaxis (GO:0090026)	2	18	0.023107	0.157662	35.4472	ANO6;FPR2	GO_Biological_Process_2023	lung	Monocyte	SARS2_PASC-CTRL_up
Regulation Of RIG-I Signaling Pathway (GO:0039535)	2	18	0.023107	0.157662	35.4472	PUM1;BIRC3	GO_Biological_Process_2023	lung	Monocyte	SARS2_PASC-CTRL_up
Protein K48-linked Ubiquitination (GO:0070936)	5	70	0.00232201	0.052997	35.4354	UBE2H;DTX3L;MYCBP2;UBR5;PELI1	GO_Biological_Process_2023	lung	Monocyte	SARS2_PASC-CTRL_up
intra-Golgi Vesicle-Mediated Transport (GO:0006891)	3	33	0.00926236	0.108951	35.3485	NSF;COPA;VTI1A	GO_Biological_Process_2023	lung	Monocyte	SARS2_PASC-CTRL_up
Regulation Of Substrate Adhesion-Dependent Cell Spreading (GO:1900024)	4	51	0.00455901	0.0764073	34.7419	FLNA;DOCK1;RREB1;S100A10	GO_Biological_Process_2023	lung	Monocyte	SARS2_PASC-CTRL_up
Positive Regulation Of Cell-Substrate Adhesion (GO:0010811)	5	71	0.00247148	0.052997	34.5378	FLNA;JAK2;DOCK1;RREB1;S100A10	GO_Biological_Process_2023	lung	Monocyte	SARS2_PASC-CTRL_up
Positive Regulation Of Protein Metabolic Process (GO:0051247)	10	196	0.000288562	0.0186727	33.7279	NSF;NFKBIA;RAB1A;IL1B;PRR16;VIM;PLD1;EEF2;OGT;SORL1	GO_Biological_Process_2023	lung	Monocyte	SARS2_PASC-CTRL_up
Cellular Response To Ionizing Radiation (GO:0071479)	4	52	0.00488857	0.0778291	33.576	NIPBL;TLK2;GRB2;MAPK14	GO_Biological_Process_2023	lung	Monocyte	SARS2_PASC-CTRL_up
Positive Regulation Of Cell Projection Organization (GO:0031346)	7	118	0.000979263	0.0344632	33.366	SCARB2;TIAM1;NCOA2;CUX1;NRDC;EP300;S100A9	GO_Biological_Process_2023	lung	Monocyte	SARS2_PASC-CTRL_up
Positive Regulation Of Epithelial Cell Migration (GO:0010634)	6	95	0.00162929	0.0454025	32.9569	BCAS3;CTSH;DOCK1;HIF1A;RREB1;RTN4	GO_Biological_Process_2023	lung	Monocyte	SARS2_PASC-CTRL_up
Ras Protein Signal Transduction (GO:0007265)	8	144	0.000665522	0.0286686	32.9441	TIAM1;ELMO1;RRAS2;GRB2;PLD1;RAPGEF6;RASGRP4;RALGPS2	GO_Biological_Process_2023	lung	Monocyte	SARS2_PASC-CTRL_up
Positive Regulation Of Angiogenesis (GO:0045766)	7	119	0.00102897	0.0355882	32.8301	PRKCB;IL1B;GAB1;CTSH;HIPK1;HIF1A;RUNX1	GO_Biological_Process_2023	lung	Monocyte	SARS2_PASC-CTRL_up
Apoptotic Process (GO:0006915)	11	228	0.000235158	0.0162665	32.676	NFKBIA;BCL2L11;DAPK1;IL1B;ELMO1;EP300;CD14;CFLAR;JAK2;OGT;RTN4	GO_Biological_Process_2023	lung	Monocyte	SARS2_PASC-CTRL_up
Glycoprotein Metabolic Process (GO:0009100)	4	53	0.00523375	0.0787762	32.4673	MAN2A1;MAN1C1;MAN2B1;HIF1A	GO_Biological_Process_2023	lung	Monocyte	SARS2_PASC-CTRL_up
Negative Regulation Of Metabolic Process (GO:0009892)	4	53	0.00523375	0.0787762	32.4673	IL1B;LAMA4;NRDC;RBPJ	GO_Biological_Process_2023	lung	Monocyte	SARS2_PASC-CTRL_up
Positive Regulation Of Chemokine Production (GO:0032722)	4	53	0.00523375	0.0787762	32.4673	CD74;EGR1;IL1B;HIF1A	GO_Biological_Process_2023	lung	Monocyte	SARS2_PASC-CTRL_up
N-glycan Processing (GO:0006491)	2	19	0.0256039	0.165682	32.4519	MAN2A1;MAN1C1	GO_Biological_Process_2023	lung	Monocyte	SARS2_PASC-CTRL_up
Regulation Of Smooth Muscle Cell Migration (GO:0014910)	2	19	0.0256039	0.165682	32.4519	LRP1;SORL1	GO_Biological_Process_2023	lung	Monocyte	SARS2_PASC-CTRL_up
Regulation Of Vascular Endothelial Growth Factor Signaling Pathway (GO:1900746)	2	19	0.0256039	0.165682	32.4519	CD63;NRG1	GO_Biological_Process_2023	lung	Monocyte	SARS2_PASC-CTRL_up
Intrinsic Apoptotic Signaling Pathway In Response To DNA Damage By P53 Class Mediator (GO:0042771)	2	19	0.0256039	0.165682	32.4519	EP300;HIPK1	GO_Biological_Process_2023	lung	Monocyte	SARS2_PASC-CTRL_up
Pore Complex Assembly (GO:0046931)	2	19	0.0256039	0.165682	32.4519	ANO6;RTN4	GO_Biological_Process_2023	lung	Monocyte	SARS2_PASC-CTRL_up
Positive Regulation Of Histone Methylation (GO:0031062)	2	19	0.0256039	0.165682	32.4519	KANSL1;OGT	GO_Biological_Process_2023	lung	Monocyte	SARS2_PASC-CTRL_up
Regulation Of Axon Extension (GO:0030516)	3	35	0.0108989	0.119471	31.9843	RUFY3;DIP2B;RTN4	GO_Biological_Process_2023	lung	Monocyte	SARS2_PASC-CTRL_up
Positive Regulation Of Cellular Biosynthetic Process (GO:0031328)	9	174	0.000522767	0.0243877	31.6333	EGR1;IL1B;PRR16;ARNT;VIM;PLD1;EEF2;HIF1A;OGT	GO_Biological_Process_2023	lung	Monocyte	SARS2_PASC-CTRL_up
ERBB Signaling Pathway (GO:0038127)	4	54	0.00559487	0.0807631	31.4122	GAB1;NRG1;GRB2;CBL	GO_Biological_Process_2023	lung	Monocyte	SARS2_PASC-CTRL_up
Positive Regulation Of Macromolecule Biosynthetic Process (GO:0010557)	7	122	0.00119009	0.0391364	31.2927	IL1B;PRR16;VIM;PLD1;EEF2;JAK2;OGT	GO_Biological_Process_2023	lung	Monocyte	SARS2_PASC-CTRL_up
Positive Regulation Of Macromolecule Metabolic Process (GO:0010604)	15	364	0.000107065	0.0113038	30.593	NSF;EGR1;CD74;ANXA2;DTX3L;IFNGR1;RBPJ;MAPK14;HIF1A;NFKBIA;IL1B;UBR5;CTSH;SLC38A2;NFE2L2	GO_Biological_Process_2023	lung	Monocyte	SARS2_PASC-CTRL_up
Regulation Of Erythrocyte Differentiation (GO:0045646)	3	36	0.0117757	0.122394	30.4825	ARNT;MAPK14;HIF1A	GO_Biological_Process_2023	lung	Monocyte	SARS2_PASC-CTRL_up
Histone Deacetylation (GO:0016575)	3	36	0.0117757	0.122394	30.4825	CHD4;GATAD2B;GATAD2A	GO_Biological_Process_2023	lung	Monocyte	SARS2_PASC-CTRL_up
Positive Regulation Of Myeloid Cell Differentiation (GO:0045639)	3	36	0.0117757	0.122394	30.4825	ARNT;MAPK14;HIF1A	GO_Biological_Process_2023	lung	Monocyte	SARS2_PASC-CTRL_up
Regulation Of Organelle Organization (GO:0033043)	6	100	0.00211614	0.0524072	29.9254	SCARB2;TAOK1;CAPN2;EP300;S100A9;S100A8	GO_Biological_Process_2023	lung	Monocyte	SARS2_PASC-CTRL_up
Response To Cytokine (GO:0034097)	7	125	0.00137034	0.0413292	29.8539	NFAT5;CD74;SETD2;SELL;IL1B;TIMP1;JAK2	GO_Biological_Process_2023	lung	Monocyte	SARS2_PASC-CTRL_up
Microglial Cell Activation (GO:0001774)	2	20	0.0282048	0.173404	29.8384	IFNGR1;JAK2	GO_Biological_Process_2023	lung	Monocyte	SARS2_PASC-CTRL_up
Myoblast Differentiation (GO:0045445)	2	20	0.0282048	0.173404	29.8384	NRG1;RBPJ	GO_Biological_Process_2023	lung	Monocyte	SARS2_PASC-CTRL_up
Negative Regulation Of Protein Localization To Cell Periphery (GO:1904376)	2	20	0.0282048	0.173404	29.8384	RHOQ;PICALM	GO_Biological_Process_2023	lung	Monocyte	SARS2_PASC-CTRL_up
Negative Regulation Of Protein Localization To Plasma Membrane (GO:1903077)	2	20	0.0282048	0.173404	29.8384	RHOQ;PICALM	GO_Biological_Process_2023	lung	Monocyte	SARS2_PASC-CTRL_up
Positive Regulation Of Protein Processing (GO:0010954)	2	20	0.0282048	0.173404	29.8384	ANXA2;S100A10	GO_Biological_Process_2023	lung	Monocyte	SARS2_PASC-CTRL_up
Regulation Of Immune Response (GO:0050776)	5	77	0.00351871	0.0647571	29.7874	DENND1B;HLA-DRA;SAMHD1;BIRC3;NFE2L2	GO_Biological_Process_2023	lung	Monocyte	SARS2_PASC-CTRL_up
Positive Regulation Of Intracellular Protein Transport (GO:0090316)	7	126	0.00143494	0.0423309	29.3946	BCAS3;RUFY3;IL1B;UBR5;EP300;FLNA;SORL1	GO_Biological_Process_2023	lung	Monocyte	SARS2_PASC-CTRL_up
Positive Regulation Of Nucleic Acid-Templated Transcription (GO:1903508)	20	557	5.45927e-05	0.00926158	28.7648	NCOA1;EGR1;CD74;DTX3L;CHD4;HIF1A;GATAD2B;RUNX1;GATAD2A;LRP6;NSD3;ELF2;KANSL1;IL1B;EP300;TCF4;RREB1;OGT;BRD4;PICALM	GO_Biological_Process_2023	lung	Monocyte	SARS2_PASC-CTRL_up
Myeloid Cell Differentiation (GO:0030099)	4	57	0.00677702	0.0906314	28.5344	CFLAR;JAK2;RASGRP4;RUNX1	GO_Biological_Process_2023	lung	Monocyte	SARS2_PASC-CTRL_up
Positive Regulation Of Endocytosis (GO:0045807)	5	79	0.00392941	0.0691439	28.4131	LRP1;IL1B;SIRPA;FPR2;CBL	GO_Biological_Process_2023	lung	Monocyte	SARS2_PASC-CTRL_up
Regulation Of Neurotransmitter Secretion (GO:0046928)	3	38	0.0136479	0.13037	27.7831	MYOF;MCTP2;SLC38A2	GO_Biological_Process_2023	lung	Monocyte	SARS2_PASC-CTRL_up
Regulation Of Protein Import Into Nucleus (GO:0042306)	3	38	0.0136479	0.13037	27.7831	UBR5;EP300;FLNA	GO_Biological_Process_2023	lung	Monocyte	SARS2_PASC-CTRL_up
Tumor Necrosis Factor-Mediated Signaling Pathway (GO:0033209)	3	38	0.0136479	0.13037	27.7831	NFKBIA;JAK2;BIRC3	GO_Biological_Process_2023	lung	Monocyte	SARS2_PASC-CTRL_up
mRNA Transcription By RNA Polymerase II (GO:0042789)	3	38	0.0136479	0.13037	27.7831	NCOA1;NCOA2;S100A10	GO_Biological_Process_2023	lung	Monocyte	SARS2_PASC-CTRL_up
Positive Regulation Of Axonogenesis (GO:0050772)	3	38	0.0136479	0.13037	27.7831	TIAM1;RUFY3;NRDC	GO_Biological_Process_2023	lung	Monocyte	SARS2_PASC-CTRL_up
Aminoglycan Biosynthetic Process (GO:0006023)	2	21	0.0309068	0.184521	27.5418	EXT1;XYLT1	GO_Biological_Process_2023	lung	Monocyte	SARS2_PASC-CTRL_up
Regulation Of Neurotransmitter Transport (GO:0051588)	2	21	0.0309068	0.184521	27.5418	MYOF;MCTP2	GO_Biological_Process_2023	lung	Monocyte	SARS2_PASC-CTRL_up
Negative Regulation Of GTPase Activity (GO:0034260)	2	21	0.0309068	0.184521	27.5418	BCAS3;WNK1	GO_Biological_Process_2023	lung	Monocyte	SARS2_PASC-CTRL_up
Positive Regulation Of T Cell Cytokine Production (GO:0002726)	2	21	0.0309068	0.184521	27.5418	DENND1B;IL1B	GO_Biological_Process_2023	lung	Monocyte	SARS2_PASC-CTRL_up
Positive Regulation Of Amyloid Precursor Protein Catabolic Process (GO:1902993)	2	21	0.0309068	0.184521	27.5418	IFNGR1;PICALM	GO_Biological_Process_2023	lung	Monocyte	SARS2_PASC-CTRL_up
Regulation Of Interleukin-8 Production (GO:0032677)	5	81	0.00437332	0.0756283	27.128	RAB1A;CD74;IL1B;CD14;CD33	GO_Biological_Process_2023	lung	Monocyte	SARS2_PASC-CTRL_up
Positive Regulation Of Protein Binding (GO:0032092)	4	59	0.00765047	0.0959178	26.8267	TIAM1;DTX3L;LRP1;USP9X	GO_Biological_Process_2023	lung	Monocyte	SARS2_PASC-CTRL_up
Positive Regulation Of Proteolysis (GO:0045862)	4	59	0.00765047	0.0959178	26.8267	IL1B;NRDC;CTSH;OGT	GO_Biological_Process_2023	lung	Monocyte	SARS2_PASC-CTRL_up
Regulation Of Nitric Oxide Biosynthetic Process (GO:0045428)	3	39	0.0146438	0.132321	26.567	IL1B;SIRPA;JAK2	GO_Biological_Process_2023	lung	Monocyte	SARS2_PASC-CTRL_up
Negative Regulation Of Ubiquitin-Dependent Protein Catabolic Process (GO:2000059)	3	39	0.0146438	0.132321	26.567	USP9X;TLK2;OGT	GO_Biological_Process_2023	lung	Monocyte	SARS2_PASC-CTRL_up
Positive Regulation Of Intracellular Transport (GO:0032388)	3	39	0.0146438	0.132321	26.567	BCAS3;RUFY3;SORL1	GO_Biological_Process_2023	lung	Monocyte	SARS2_PASC-CTRL_up
Positive Regulation Of Intrinsic Apoptotic Signaling Pathway (GO:2001244)	3	39	0.0146438	0.132321	26.567	BCL2L11;S100A9;S100A8	GO_Biological_Process_2023	lung	Monocyte	SARS2_PASC-CTRL_up
Positive Regulation Of Pattern Recognition Receptor Signaling Pathway (GO:0062208)	3	39	0.0146438	0.132321	26.567	CD14;PUM1;RTN4	GO_Biological_Process_2023	lung	Monocyte	SARS2_PASC-CTRL_up
Positive Regulation Of Phagocytosis (GO:0050766)	4	60	0.00811367	0.100469	26.0285	IL1B;SIRPA;ANO6;FPR2	GO_Biological_Process_2023	lung	Monocyte	SARS2_PASC-CTRL_up
Mammary Gland Development (GO:0030879)	2	22	0.0337066	0.194297	25.5109	NRG1;JAK2	GO_Biological_Process_2023	lung	Monocyte	SARS2_PASC-CTRL_up
Negative Regulation Of Cell Development (GO:0010721)	2	22	0.0337066	0.194297	25.5109	IL1B;SORL1	GO_Biological_Process_2023	lung	Monocyte	SARS2_PASC-CTRL_up
Platelet Dense Granule Organization (GO:0060155)	2	22	0.0337066	0.194297	25.5109	AP1B1;AP3B1	GO_Biological_Process_2023	lung	Monocyte	SARS2_PASC-CTRL_up
Positive Regulation Of Cholesterol Efflux (GO:0010875)	2	22	0.0337066	0.194297	25.5109	NFKBIA;LRP1	GO_Biological_Process_2023	lung	Monocyte	SARS2_PASC-CTRL_up
Regulation Of Small Molecule Metabolic Process (GO:0062012)	3	40	0.0156797	0.13833	25.4293	EP300;HIF1A;OGT	GO_Biological_Process_2023	lung	Monocyte	SARS2_PASC-CTRL_up
Regulation Of Interleukin-1 Beta Production (GO:0032651)	5	84	0.00510455	0.0787762	25.3512	EGR1;SERPINB1;SIRPA;JAK2;CD33	GO_Biological_Process_2023	lung	Monocyte	SARS2_PASC-CTRL_up
Positive Regulation Of Interleukin-8 Production (GO:0032757)	4	61	0.00859489	0.103864	25.2645	RAB1A;CD74;IL1B;CD14	GO_Biological_Process_2023	lung	Monocyte	SARS2_PASC-CTRL_up
Chromatin Remodeling (GO:0006338)	10	228	0.000938341	0.0342238	24.5734	NFAT5;SETD2;DTX3L;UBR5;CHD4;BAZ1A;JARID2;CHD2;GATAD2B;GATAD2A	GO_Biological_Process_2023	lung	Monocyte	SARS2_PASC-CTRL_up
Regulation Of Chemokine Production (GO:0032642)	3	41	0.016756	0.140369	24.3633	CD74;EGR1;HIF1A	GO_Biological_Process_2023	lung	Monocyte	SARS2_PASC-CTRL_up
Negative Regulation Of Proteolysis (GO:0045861)	3	41	0.016756	0.140369	24.3633	CSTB;TIMP1;CTSB	GO_Biological_Process_2023	lung	Monocyte	SARS2_PASC-CTRL_up
Protein Localization To Lysosome (GO:0061462)	3	41	0.016756	0.140369	24.3633	SCARB2;SORL1;RTN4	GO_Biological_Process_2023	lung	Monocyte	SARS2_PASC-CTRL_up
Positive Regulation Of Gene Expression (GO:0010628)	17	480	0.00023306	0.0162665	23.9632	EGR1;CD74;IFNGR1;RBPJ;PLD1;EEF2;MAPK14;HIF1A;IL1B;UBR5;PRR16;CTSH;EP300;VIM;SLC38A2;OGT;NFE2L2	GO_Biological_Process_2023	lung	Monocyte	SARS2_PASC-CTRL_up
Regulation Of Gene Expression (GO:0010468)	32	1127	3.75984e-05	0.00926158	23.9238	SETD2;AHNAK;LRP1;CHD4;RBPJ;HIF1A;NSD3;PCBP2;UBR5;CTSH;SIRPA;STX3;HNRNPA1;RREB1;SLC38A2;MSR1;EGR1;NCOA2;CD74;IFNGR1;DENND4A;NRG1;BAZ1A;ASH1L;PUM1;MAPK14;PTBP3;KANSL1;IL1B;OGT;PICALM;NFE2L2	GO_Biological_Process_2023	lung	Monocyte	SARS2_PASC-CTRL_up
Regulation Of Extracellular Matrix Organization (GO:1903053)	2	23	0.0366014	0.202265	23.7044	LRP1;RUNX1	GO_Biological_Process_2023	lung	Monocyte	SARS2_PASC-CTRL_up
Heparan Sulfate Proteoglycan Biosynthetic Process (GO:0015012)	2	23	0.0366014	0.202265	23.7044	EXT1;XYLT1	GO_Biological_Process_2023	lung	Monocyte	SARS2_PASC-CTRL_up
Negative Regulation Of Protein Tyrosine Kinase Activity (GO:0061099)	2	23	0.0366014	0.202265	23.7044	CBLB;CBL	GO_Biological_Process_2023	lung	Monocyte	SARS2_PASC-CTRL_up
Positive Regulation Of Cell-Substrate Junction Organization (GO:0150117)	2	23	0.0366014	0.202265	23.7044	NRG1;S100A10	GO_Biological_Process_2023	lung	Monocyte	SARS2_PASC-CTRL_up
Positive Regulation Of Signal Transduction (GO:0009967)	11	266	0.000857307	0.0318474	23.456	CD63;CD74;PRKCB;IL1B;CTSH;FLNA;ARNT;RBPJ;JAK2;HIF1A;SORL1	GO_Biological_Process_2023	lung	Monocyte	SARS2_PASC-CTRL_up
Positive Regulation Of Intracellular Signal Transduction (GO:1902533)	18	525	0.000227714	0.0162665	23.2763	CD74;NFAT5;PRKCB;CFLAR;CBL;RTN4;PIK3R5;RPS15;IL1B;PELI1;FLNA;EP300;TAB2;JAK2;S100A9;S100A8;BRD4;BIRC3	GO_Biological_Process_2023	lung	Monocyte	SARS2_PASC-CTRL_up
Regulation Of Secretion By Cell (GO:1903530)	4	64	0.0101493	0.115719	23.1589	NSF;MYOF;RHBDF2;MCTP2	GO_Biological_Process_2023	lung	Monocyte	SARS2_PASC-CTRL_up
Cellular Response To Virus (GO:0098586)	4	64	0.0101493	0.115719	23.1589	IFNGR1;JAK2;MAPK14;HIF1A	GO_Biological_Process_2023	lung	Monocyte	SARS2_PASC-CTRL_up
Endocytic Recycling (GO:0032456)	4	64	0.0101493	0.115719	23.1589	DENND1B;DENND1A;VTI1A;ANKRD50	GO_Biological_Process_2023	lung	Monocyte	SARS2_PASC-CTRL_up
Vesicle-Mediated Transport (GO:0016192)	15	411	0.00039532	0.0211607	23.0535	NSF;ARFGEF1;DENND1B;RAB1A;ANXA2;DTX3L;DENND1A;AP1B1;AP3B1;MYO1E;STX3;RHOQ;CYTH1;S100A10;PICALM	GO_Biological_Process_2023	lung	Monocyte	SARS2_PASC-CTRL_up
Positive Regulation Of DNA-templated Transcription (GO:0045893)	34	1243	4.47315e-05	0.00926158	22.6868	NFAT5;CHD4;RBPJ;HIF1A;ELK3;ATAD2B;LRP6;NSD3;EP300;RREB1;S100A10;BRD4;MEF2A;NCOA1;EGR1;NCOA2;CD74;BCAS3;ANXA2;DTX3L;ARNT;GATAD2B;RUNX1;GATAD2A;NFKBIA;ELF2;KANSL1;IL1B;TCF4;MAML3;OGT;RHOQ;PICALM;NFE2L2	GO_Biological_Process_2023	lung	Monocyte	SARS2_PASC-CTRL_up
Regulation Of Angiogenesis (GO:0045765)	9	205	0.00166108	0.0454025	22.5201	PRKCB;IL1B;GAB1;CTSH;NRG1;HIPK1;GLUL;HIF1A;RUNX1	GO_Biological_Process_2023	lung	Monocyte	SARS2_PASC-CTRL_up
mRNA Transcription (GO:0009299)	3	43	0.0190297	0.150884	22.4226	NCOA1;NCOA2;S100A10	GO_Biological_Process_2023	lung	Monocyte	SARS2_PASC-CTRL_up
Positive Regulation Of Receptor-Mediated Endocytosis (GO:0048260)	3	43	0.0190297	0.150884	22.4226	CD63;ANXA2;CBL	GO_Biological_Process_2023	lung	Monocyte	SARS2_PASC-CTRL_up
Positive Regulation Of I-kappaB kinase/NF-kappaB Signaling (GO:0043123)	8	175	0.00231631	0.052997	22.2194	CD74;PRKCB;PELI1;FLNA;TAB2;CFLAR;BIRC3;BRD4	GO_Biological_Process_2023	lung	Monocyte	SARS2_PASC-CTRL_up
Regulation Of Heterotypic Cell-Cell Adhesion (GO:0034114)	2	24	0.039588	0.214631	22.0892	WNK1;IL1B	GO_Biological_Process_2023	lung	Monocyte	SARS2_PASC-CTRL_up
Amyloid Fibril Formation (GO:1990000)	2	24	0.039588	0.214631	22.0892	USP9X;HNRNPA1	GO_Biological_Process_2023	lung	Monocyte	SARS2_PASC-CTRL_up
Negative Regulation Of Cell Junction Assembly (GO:1901889)	2	24	0.039588	0.214631	22.0892	BCAS3;IL1B	GO_Biological_Process_2023	lung	Monocyte	SARS2_PASC-CTRL_up
Positive Regulation Of Vascular Endothelial Growth Factor Production (GO:0010575)	2	24	0.039588	0.214631	22.0892	IL1B;HIF1A	GO_Biological_Process_2023	lung	Monocyte	SARS2_PASC-CTRL_up
Regulation Of Inflammatory Response (GO:0050727)	10	240	0.00138039	0.0413292	21.9881	NFKBIA;IL1B;SIRPA;ARNT;FPR2;JAK2;S100A9;S100A8;BRD4;BIRC3	GO_Biological_Process_2023	lung	Monocyte	SARS2_PASC-CTRL_up
Regulation Of Cold-Induced Thermogenesis (GO:0120161)	7	146	0.00330207	0.0647571	21.9391	FABP5;LAMA4;NRDC;LCN2;RBPJ;JAK2;OGT	GO_Biological_Process_2023	lung	Monocyte	SARS2_PASC-CTRL_up
Positive Regulation Of Cellular Catabolic Process (GO:0031331)	7	146	0.00330207	0.0647571	21.9391	SETD2;DTX3L;DAPK1;IL1B;NRDC;ARNT;HIF1A	GO_Biological_Process_2023	lung	Monocyte	SARS2_PASC-CTRL_up
Cellular Response To Type II Interferon (GO:0071346)	4	66	0.0112805	0.121504	21.8937	DAPK1;IFNGR1;SIRPA;JAK2	GO_Biological_Process_2023	lung	Monocyte	SARS2_PASC-CTRL_up
Negative Regulation Of Endopeptidase Activity (GO:0010951)	4	66	0.0112805	0.121504	21.8937	SERPINB1;NRG1;TIMP1;SORL1	GO_Biological_Process_2023	lung	Monocyte	SARS2_PASC-CTRL_up
Regulation Of Protein Binding (GO:0043393)	6	118	0.00480994	0.0771899	21.7472	TIAM1;SLPI;DTX3L;LRP1;USP9X;SORL1	GO_Biological_Process_2023	lung	Monocyte	SARS2_PASC-CTRL_up
Positive Regulation Of Leukocyte Cell-Cell Adhesion (GO:1903039)	3	44	0.0202274	0.155429	21.5376	NFAT5;SIRPA;HLA-DRA	GO_Biological_Process_2023	lung	Monocyte	SARS2_PASC-CTRL_up
Protein Transport (GO:0015031)	12	313	0.000977069	0.0344632	21.3104	CTSA;VMP1;NSF;CD74;RAB1A;COPA;LRP1;PRKCB;CANX;LAMP2;AP3B1;STX3	GO_Biological_Process_2023	lung	Monocyte	SARS2_PASC-CTRL_up
Regulation Of Cellular Metabolic Process (GO:0031323)	3	45	0.0214658	0.157238	20.7035	EP300;HIF1A;OGT	GO_Biological_Process_2023	lung	Monocyte	SARS2_PASC-CTRL_up
Regulation Of Stem Cell Differentiation (GO:2000736)	3	45	0.0214658	0.157238	20.7035	CHD4;GATAD2B;GATAD2A	GO_Biological_Process_2023	lung	Monocyte	SARS2_PASC-CTRL_up
Epidermal Growth Factor Receptor Signaling Pathway (GO:0007173)	3	45	0.0214658	0.157238	20.7035	GAB1;GRB2;CBL	GO_Biological_Process_2023	lung	Monocyte	SARS2_PASC-CTRL_up
Regulation Of Hippo Signaling (GO:0035330)	2	25	0.0426635	0.220008	20.6382	MAPK14;MOB3B	GO_Biological_Process_2023	lung	Monocyte	SARS2_PASC-CTRL_up
Regulation Of Monocyte Chemotaxis (GO:0090025)	2	25	0.0426635	0.220008	20.6382	ANO6;FPR2	GO_Biological_Process_2023	lung	Monocyte	SARS2_PASC-CTRL_up
Secretory Granule Organization (GO:0033363)	2	25	0.0426635	0.220008	20.6382	AP1B1;AP3B1	GO_Biological_Process_2023	lung	Monocyte	SARS2_PASC-CTRL_up
Vesicle Cargo Loading (GO:0035459)	2	25	0.0426635	0.220008	20.6382	RAB1A;PICALM	GO_Biological_Process_2023	lung	Monocyte	SARS2_PASC-CTRL_up
Metanephros Development (GO:0001656)	2	25	0.0426635	0.220008	20.6382	NIPBL;CTSH	GO_Biological_Process_2023	lung	Monocyte	SARS2_PASC-CTRL_up
Negative Regulation Of Intrinsic Apoptotic Signaling Pathway In Response To DNA Damage (GO:1902230)	2	25	0.0426635	0.220008	20.6382	CD74;MARCHF7	GO_Biological_Process_2023	lung	Monocyte	SARS2_PASC-CTRL_up
Negative Regulation Of Protein Localization To Membrane (GO:1905476)	2	25	0.0426635	0.220008	20.6382	RHOQ;PICALM	GO_Biological_Process_2023	lung	Monocyte	SARS2_PASC-CTRL_up
Negative Regulation Of Signaling Receptor Activity (GO:2000272)	2	25	0.0426635	0.220008	20.6382	CBLB;CBL	GO_Biological_Process_2023	lung	Monocyte	SARS2_PASC-CTRL_up
Positive Regulation Of Interleukin-2 Production (GO:0032743)	2	25	0.0426635	0.220008	20.6382	IL1B;RUNX1	GO_Biological_Process_2023	lung	Monocyte	SARS2_PASC-CTRL_up
Positive Regulation Of Striated Muscle Cell Differentiation (GO:0051155)	2	25	0.0426635	0.220008	20.6382	NRG1;MAPK14	GO_Biological_Process_2023	lung	Monocyte	SARS2_PASC-CTRL_up
Cellular Response To Hormone Stimulus (GO:0032870)	5	94	0.00816494	0.100484	20.4896	NCOA1;BCAS3;NCOA2;CTSH;CTSB	GO_Biological_Process_2023	lung	Monocyte	SARS2_PASC-CTRL_up
Regulation Of Cytokine Production Involved In Inflammatory Response (GO:1900015)	3	46	0.0227448	0.157662	19.9163	SIRPA;MAPK14;HIF1A	GO_Biological_Process_2023	lung	Monocyte	SARS2_PASC-CTRL_up
Response To Hydrogen Peroxide (GO:0042542)	3	46	0.0227448	0.157662	19.9163	HP;SIRPA;NFE2L2	GO_Biological_Process_2023	lung	Monocyte	SARS2_PASC-CTRL_up
Vacuolar Transport (GO:0007034)	3	46	0.0227448	0.157662	19.9163	LRP1;PSAP;VTI1A	GO_Biological_Process_2023	lung	Monocyte	SARS2_PASC-CTRL_up
Negative Regulation Of Cold-Induced Thermogenesis (GO:0120163)	3	46	0.0227448	0.157662	19.9163	LAMA4;NRDC;RBPJ	GO_Biological_Process_2023	lung	Monocyte	SARS2_PASC-CTRL_up
Positive Regulation Of Response To External Stimulus (GO:0032103)	7	155	0.00458378	0.0764073	19.4132	NFKBIA;IL1B;NRG1;FPR2;STX3;S100A9;S100A8	GO_Biological_Process_2023	lung	Monocyte	SARS2_PASC-CTRL_up
Regulation Of Epidermal Growth Factor-Activated Receptor Activity (GO:0007176)	2	26	0.0458253	0.22867	19.329	CBLB;CBL	GO_Biological_Process_2023	lung	Monocyte	SARS2_PASC-CTRL_up
Acute Inflammatory Response (GO:0002526)	2	26	0.0458253	0.22867	19.329	HP;ANO6	GO_Biological_Process_2023	lung	Monocyte	SARS2_PASC-CTRL_up
Regulation Of Vascular Endothelial Growth Factor Production (GO:0010574)	2	26	0.0458253	0.22867	19.329	IL1B;HIF1A	GO_Biological_Process_2023	lung	Monocyte	SARS2_PASC-CTRL_up
Negative Regulation Of Catalytic Activity (GO:0043086)	2	26	0.0458253	0.22867	19.329	HP;TIMP1	GO_Biological_Process_2023	lung	Monocyte	SARS2_PASC-CTRL_up
Negative Regulation Of Interleukin-1 Beta Production (GO:0032691)	2	26	0.0458253	0.22867	19.329	SERPINB1;CD33	GO_Biological_Process_2023	lung	Monocyte	SARS2_PASC-CTRL_up
Negative Regulation Of Receptor-Mediated Endocytosis (GO:0048261)	2	26	0.0458253	0.22867	19.329	ANXA2;PICALM	GO_Biological_Process_2023	lung	Monocyte	SARS2_PASC-CTRL_up
Positive Regulation Of Monooxygenase Activity (GO:0032770)	2	26	0.0458253	0.22867	19.329	IL1B;HIF1A	GO_Biological_Process_2023	lung	Monocyte	SARS2_PASC-CTRL_up
Regulation Of Defense Response (GO:0031347)	5	97	0.00928746	0.108951	19.2874	JAK2;SAMHD1;NFE2L2;BIRC3;BRD4	GO_Biological_Process_2023	lung	Monocyte	SARS2_PASC-CTRL_up
Insulin Receptor Signaling Pathway (GO:0008286)	3	47	0.0240644	0.162965	19.1726	GAB1;GRB2;RHOQ	GO_Biological_Process_2023	lung	Monocyte	SARS2_PASC-CTRL_up
Regulation Of Response To External Stimulus (GO:0032101)	6	127	0.00684479	0.0909315	18.7904	NRG1;JAK2;SAMHD1;NFE2L2;BIRC3;BRD4	GO_Biological_Process_2023	lung	Monocyte	SARS2_PASC-CTRL_up
Positive Regulation Of Protein Localization To Nucleus (GO:1900182)	4	72	0.0151497	0.135671	18.6436	DTX3L;UBR5;EP300;FLNA	GO_Biological_Process_2023	lung	Monocyte	SARS2_PASC-CTRL_up
Positive Regulation Of Reactive Oxygen Species Metabolic Process (GO:2000379)	3	48	0.0254246	0.165682	18.469	GRB2;FPR2;MAPK14	GO_Biological_Process_2023	lung	Monocyte	SARS2_PASC-CTRL_up
Post-Translational Protein Modification (GO:0043687)	3	48	0.0254246	0.165682	18.469	PRKCB;JAK2;PARP8	GO_Biological_Process_2023	lung	Monocyte	SARS2_PASC-CTRL_up
Positive Regulation Of Secretion By Cell (GO:1903532)	4	73	0.0158661	0.13833	18.1698	ANXA2;IL1B;CD33;S100A10	GO_Biological_Process_2023	lung	Monocyte	SARS2_PASC-CTRL_up
Clathrin-Dependent Endocytosis (GO:0072583)	2	27	0.0490703	0.240085	18.1432	CANX;PICALM	GO_Biological_Process_2023	lung	Monocyte	SARS2_PASC-CTRL_up
Myeloid Cell Development (GO:0061515)	2	27	0.0490703	0.240085	18.1432	ANXA2;FLNA	GO_Biological_Process_2023	lung	Monocyte	SARS2_PASC-CTRL_up
Positive Regulation Of Filopodium Assembly (GO:0051491)	2	27	0.0490703	0.240085	18.1432	BCAS3;RHOQ	GO_Biological_Process_2023	lung	Monocyte	SARS2_PASC-CTRL_up
Regulation Of SMAD Protein Signal Transduction (GO:0060390)	2	27	0.0490703	0.240085	18.1432	LRP1;JAK2	GO_Biological_Process_2023	lung	Monocyte	SARS2_PASC-CTRL_up
Heterophilic Cell-Cell Adhesion Via Plasma Membrane Cell Adhesion Molecules (GO:0007157)	3	49	0.0268255	0.171148	17.8027	ALCAM;SELL;PVR	GO_Biological_Process_2023	lung	Monocyte	SARS2_PASC-CTRL_up
Intrinsic Apoptotic Signaling Pathway In Response To DNA Damage (GO:0008630)	3	49	0.0268255	0.171148	17.8027	BCL2L11;EP300;HIPK1	GO_Biological_Process_2023	lung	Monocyte	SARS2_PASC-CTRL_up
Protein Catabolic Process (GO:0030163)	5	102	0.0113872	0.121504	17.4919	LAMP2;CAPN2;CTSH;TPP1;CTSB	GO_Biological_Process_2023	lung	Monocyte	SARS2_PASC-CTRL_up
Regulation Of RNA Splicing (GO:0043484)	5	102	0.0113872	0.121504	17.4919	AHNAK;HNRNPA1;SLC38A2;QKI;PTBP3	GO_Biological_Process_2023	lung	Monocyte	SARS2_PASC-CTRL_up
Negative Regulation Of Multicellular Organismal Process (GO:0051241)	9	231	0.00370057	0.066877	17.3711	IFNGR1;IL1B;LAMA4;NRDC;LDLRAD4;TIMP1;ATP2B1;RBPJ;OGT	GO_Biological_Process_2023	lung	Monocyte	SARS2_PASC-CTRL_up
Positive Regulation Of Neurogenesis (GO:0050769)	4	75	0.017362	0.144283	17.2723	TIAM1;VCAN;CUX1;NRDC	GO_Biological_Process_2023	lung	Monocyte	SARS2_PASC-CTRL_up
Regulation Of I-kappaB kinase/NF-kappaB Signaling (GO:0043122)	9	232	0.00380672	0.0675777	17.205	CD74;PRKCB;IL1B;PELI1;FLNA;TAB2;CFLAR;BRD4;BIRC3	GO_Biological_Process_2023	lung	Monocyte	SARS2_PASC-CTRL_up
Blood Circulation (GO:0008015)	3	50	0.0282668	0.173404	17.171	HTR7;MYOF;F5	GO_Biological_Process_2023	lung	Monocyte	SARS2_PASC-CTRL_up
Ribosome Assembly (GO:0042255)	3	50	0.0282668	0.173404	17.171	RPS15;RPS27;RPL23A	GO_Biological_Process_2023	lung	Monocyte	SARS2_PASC-CTRL_up
Positive Regulation Of GTPase Activity (GO:0043547)	9	234	0.00402617	0.0702305	16.8787	DOCK10;TIAM1;BCAS3;RGS10;RAPGEF6;RASGRP4;S100A10;RALGPS2;PICALM	GO_Biological_Process_2023	lung	Monocyte	SARS2_PASC-CTRL_up
Cellular Response To Cytokine Stimulus (GO:0071345)	11	308	0.00273349	0.0559528	16.7958	NFKBIA;EGR1;NFAT5;DAPK1;WNK1;IL1B;SIRPA;JAK2;CBL;HIF1A;NFE2L2	GO_Biological_Process_2023	lung	Monocyte	SARS2_PASC-CTRL_up
Positive Regulation Of Cell Migration (GO:0030335)	10	272	0.00342797	0.0647571	16.6091	TIAM1;NIPBL;RUFY3;IL1B;GAB1;CTSH;HIF1A;RREB1;DOCK1;RTN4	GO_Biological_Process_2023	lung	Monocyte	SARS2_PASC-CTRL_up
Positive Regulation Of Protein Localization To Cell Periphery (GO:1904377)	3	51	0.0297485	0.180835	16.5716	LRP1;EPB41L2;STX3	GO_Biological_Process_2023	lung	Monocyte	SARS2_PASC-CTRL_up
Receptor Internalization (GO:0031623)	3	51	0.0297485	0.180835	16.5716	LRP1;GRB2;PICALM	GO_Biological_Process_2023	lung	Monocyte	SARS2_PASC-CTRL_up
Lysosomal Transport (GO:0007041)	5	105	0.012791	0.126398	16.5239	SCARB2;DTX3L;LRP1;PSAP;SORL1	GO_Biological_Process_2023	lung	Monocyte	SARS2_PASC-CTRL_up
Protein Localization To Plasma Membrane (GO:0072659)	6	137	0.00976755	0.113917	16.1096	HYCC2;DENND4C;FLNA;RAPGEF6;S100A10;LRP6	GO_Biological_Process_2023	lung	Monocyte	SARS2_PASC-CTRL_up
Proteolysis Involved In Protein Catabolic Process (GO:0051603)	4	78	0.019766	0.155429	16.0394	USP9X;CAPN2;CTSH;CTSB	GO_Biological_Process_2023	lung	Monocyte	SARS2_PASC-CTRL_up
Adenylate Cyclase-Inhibiting G Protein-Coupled Receptor Signaling Pathway (GO:0007193)	3	52	0.0312706	0.185588	16.0021	PSAP;FLNA;FPR2	GO_Biological_Process_2023	lung	Monocyte	SARS2_PASC-CTRL_up
Regulation Of Cell Development (GO:0060284)	3	52	0.0312706	0.185588	16.0021	ANXA2;IL1B;S100A10	GO_Biological_Process_2023	lung	Monocyte	SARS2_PASC-CTRL_up
Positive Regulation Of Transcription By RNA Polymerase II (GO:0045944)	25	938	0.000701318	0.0286686	15.6621	NFAT5;RBPJ;HIF1A;MED15;ELK3;ATAD2B;LRP6;EP300;RREB1;S100A10;BRD4;MEF2A;NCOA1;EGR1;NCOA2;BCAS3;ANXA2;ARNT;RUNX1;NFKBIA;TCF4;MAML3;OGT;RHOQ;NFE2L2	GO_Biological_Process_2023	lung	Monocyte	SARS2_PASC-CTRL_up
Positive Regulation Of Translation (GO:0045727)	5	108	0.0143074	0.132261	15.6279	PRR16;VIM;PLD1;EEF2;OGT	GO_Biological_Process_2023	lung	Monocyte	SARS2_PASC-CTRL_up
Actin Polymerization Or Depolymerization (GO:0008154)	3	53	0.0328328	0.192019	15.4607	PSTPIP1;JAK2;GAS7	GO_Biological_Process_2023	lung	Monocyte	SARS2_PASC-CTRL_up
Regulation Of Receptor Signaling Pathway Via JAK-STAT (GO:0046425)	3	53	0.0328328	0.192019	15.4607	SOCS3;EP300;JAK2	GO_Biological_Process_2023	lung	Monocyte	SARS2_PASC-CTRL_up
Positive Regulation Of NIK/NF-kappaB Signaling (GO:1901224)	3	53	0.0328328	0.192019	15.4607	NFAT5;IL1B;EP300	GO_Biological_Process_2023	lung	Monocyte	SARS2_PASC-CTRL_up
Protein Stabilization (GO:0050821)	8	208	0.0065491	0.0881711	15.3493	USP9X;CTNND1;LAMP2;AAK1;FLNA;MARCHF7;EP300;RTN4	GO_Biological_Process_2023	lung	Monocyte	SARS2_PASC-CTRL_up
Regulation Of Proteasomal Ubiquitin-Dependent Protein Catabolic Process (GO:0032434)	5	109	0.0148386	0.133481	15.344	COP1;USP9X;TLK2;OGT;PIAS1	GO_Biological_Process_2023	lung	Monocyte	SARS2_PASC-CTRL_up
Positive Regulation Of Cytokine Production (GO:0001819)	11	320	0.00365279	0.0666137	15.3411	EGR1;CD74;RAB1A;IL1B;ARNT;CD14;JAK2;MAPK14;HIF1A;SORL1;RUNX1	GO_Biological_Process_2023	lung	Monocyte	SARS2_PASC-CTRL_up
Regulation Of Protein Localization To Plasma Membrane (GO:1903076)	4	80	0.0214771	0.157238	15.2853	LRP1;STX3;RHOQ;PICALM	GO_Biological_Process_2023	lung	Monocyte	SARS2_PASC-CTRL_up
Wound Healing (GO:0042060)	4	80	0.0214771	0.157238	15.2853	MYOF;NRG1;CFLAR;PLEC	GO_Biological_Process_2023	lung	Monocyte	SARS2_PASC-CTRL_up
Positive Regulation Of Immune Response (GO:0050778)	4	80	0.0214771	0.157238	15.2853	CD74;HLA-DRA;NRG1;FPR2	GO_Biological_Process_2023	lung	Monocyte	SARS2_PASC-CTRL_up
Protein Localization To Cell Periphery (GO:1990778)	6	142	0.0115212	0.121639	14.96	HYCC2;DENND4C;FLNA;RAPGEF6;S100A10;LRP6	GO_Biological_Process_2023	lung	Monocyte	SARS2_PASC-CTRL_up
Regulation Of Exocytosis (GO:0017157)	3	54	0.034435	0.194582	14.9453	NSF;ANXA2;S100A10	GO_Biological_Process_2023	lung	Monocyte	SARS2_PASC-CTRL_up
Regulation Of Focal Adhesion Assembly (GO:0051893)	3	54	0.034435	0.194582	14.9453	BCAS3;NRG1;S100A10	GO_Biological_Process_2023	lung	Monocyte	SARS2_PASC-CTRL_up
Regulation Of Lipid Metabolic Process (GO:0019216)	3	54	0.034435	0.194582	14.9453	NCOA2;IL1B;PSAP	GO_Biological_Process_2023	lung	Monocyte	SARS2_PASC-CTRL_up
Mesenchymal Cell Differentiation (GO:0048762)	3	54	0.034435	0.194582	14.9453	RBPJ;HIF1A;LRP6	GO_Biological_Process_2023	lung	Monocyte	SARS2_PASC-CTRL_up
Negative Regulation Of Protein Ubiquitination (GO:0031397)	3	54	0.034435	0.194582	14.9453	DTX3L;MARCHF7;OGT	GO_Biological_Process_2023	lung	Monocyte	SARS2_PASC-CTRL_up
Regulation Of Blood Vessel Endothelial Cell Migration (GO:0043535)	3	54	0.034435	0.194582	14.9453	NRG1;MAPK14;HIF1A	GO_Biological_Process_2023	lung	Monocyte	SARS2_PASC-CTRL_up
Cellular Response To Interleukin-1 (GO:0071347)	4	81	0.0223656	0.157662	14.9268	EGR1;IL1B;SIRPA;HIF1A	GO_Biological_Process_2023	lung	Monocyte	SARS2_PASC-CTRL_up
Histone Modification (GO:0016570)	4	81	0.0223656	0.157662	14.9268	EP300;CHD4;GATAD2B;GATAD2A	GO_Biological_Process_2023	lung	Monocyte	SARS2_PASC-CTRL_up
Negative Regulation Of Inflammatory Response (GO:0050728)	5	111	0.0159402	0.13833	14.7969	RHBDF2;SIRPA;ARNT;FPR2;MAPK14	GO_Biological_Process_2023	lung	Monocyte	SARS2_PASC-CTRL_up
Cellular Response To Organic Substance (GO:0071310)	4	82	0.0232763	0.158279	14.58	NCOA1;NCOA2;NFAT5;IL1B	GO_Biological_Process_2023	lung	Monocyte	SARS2_PASC-CTRL_up
Regulation Of DNA-templated Transcription (GO:0006355)	43	1922	0.0004114	0.0211607	14.4154	NFAT5;CHD4;RBPJ;CHD2;HIF1A;ELK3;LRP6;NSD3;NIPBL;ZMYM2;ATXN1;CUX1;TRPS1;EP300;HIVEP2;RREB1;BRD4;NCOA1;EGR1;NCOA2;CD74;KDM2A;DTX3L;PRKCB;DENND4A;ARID5B;ARNT;NRG1;BAZ1A;ASH1L;MAPK14;GATAD2B;RUNX1;GATAD2A;PIAS1;ELF2;KANSL1;IL1B;TCF4;OGT;KDM7A;PICALM;NFE2L2	GO_Biological_Process_2023	lung	Monocyte	SARS2_PASC-CTRL_up
Vesicle-Mediated Transport To The Plasma Membrane (GO:0098876)	4	83	0.0242092	0.162965	14.2442	DENND1B;DENND1A;VTI1A;ANKRD50	GO_Biological_Process_2023	lung	Monocyte	SARS2_PASC-CTRL_up
Regulation Of NIK/NF-kappaB Signaling (GO:1901222)	4	83	0.0242092	0.162965	14.2442	NFKBIA;NFAT5;IL1B;EP300	GO_Biological_Process_2023	lung	Monocyte	SARS2_PASC-CTRL_up
Cellular Response To Peptide (GO:1901653)	3	56	0.0377588	0.207518	13.9866	LRP1;FPR2;VIM	GO_Biological_Process_2023	lung	Monocyte	SARS2_PASC-CTRL_up
Macromolecule Biosynthetic Process (GO:0009059)	7	183	0.011005	0.119978	13.6503	RPS15;EXT1;RPS27;RPL37A;RRBP1;RPL23A;EEF2	GO_Biological_Process_2023	lung	Monocyte	SARS2_PASC-CTRL_up
Negative Regulation Of Gene Expression (GO:0010629)	11	336	0.00524694	0.0787762	13.6334	MSR1;LRP1;DAPK1;CHD4;ATP2B1;PUM1;HIF1A;SND1;PICALM;PTBP3;TNRC6B	GO_Biological_Process_2023	lung	Monocyte	SARS2_PASC-CTRL_up
Transport Across Blood-Brain Barrier (GO:0150104)	4	85	0.0261421	0.168621	13.6044	LRP1;FABP5;SLC28A2;SLC38A2	GO_Biological_Process_2023	lung	Monocyte	SARS2_PASC-CTRL_up
Signal Transduction In Response To DNA Damage (GO:0042770)	3	57	0.0394801	0.214631	13.5401	DTX3L;GRB2;MAPK14	GO_Biological_Process_2023	lung	Monocyte	SARS2_PASC-CTRL_up
Cellular Response To Molecule Of Bacterial Origin (GO:0071219)	5	117	0.0195682	0.154542	13.3063	IL1B;SIRPA;CD14;VIM;MAPK14	GO_Biological_Process_2023	lung	Monocyte	SARS2_PASC-CTRL_up
Negative Regulation Of Binding (GO:0051100)	4	86	0.0271423	0.172302	13.2993	NFKBIA;SLPI;JAK2;SORL1	GO_Biological_Process_2023	lung	Monocyte	SARS2_PASC-CTRL_up
Regulation Of Neuron Death (GO:1901214)	3	58	0.0412405	0.219439	13.1138	EGR1;SORL1;PICALM	GO_Biological_Process_2023	lung	Monocyte	SARS2_PASC-CTRL_up
Regulation Of Phagocytosis (GO:0050764)	3	58	0.0412405	0.219439	13.1138	IL1B;SIRPA;FPR2	GO_Biological_Process_2023	lung	Monocyte	SARS2_PASC-CTRL_up
Eye Development (GO:0001654)	3	58	0.0412405	0.219439	13.1138	NIPBL;SH3PXD2B;HIPK1	GO_Biological_Process_2023	lung	Monocyte	SARS2_PASC-CTRL_up
Glycosaminoglycan Biosynthetic Process (GO:0006024)	3	58	0.0412405	0.219439	13.1138	EXT1;IL1B;XYLT1	GO_Biological_Process_2023	lung	Monocyte	SARS2_PASC-CTRL_up
Positive Regulation Of Type II Interferon Production (GO:0032729)	3	58	0.0412405	0.219439	13.1138	IL1B;CD14;JAK2	GO_Biological_Process_2023	lung	Monocyte	SARS2_PASC-CTRL_up
Regulation Of Type II Interferon Production (GO:0032649)	4	87	0.0281651	0.173404	13.0037	IL1B;SIRPA;CD14;JAK2	GO_Biological_Process_2023	lung	Monocyte	SARS2_PASC-CTRL_up
Positive Regulation Of NF-kappaB Transcription Factor Activity (GO:0051092)	6	152	0.0156745	0.13833	12.9676	PRKCB;IL1B;EP300;CFLAR;S100A9;S100A8	GO_Biological_Process_2023	lung	Monocyte	SARS2_PASC-CTRL_up
Positive Regulation Of Multicellular Organismal Process (GO:0051240)	12	387	0.00554394	0.0807631	12.7722	NCOA1;TIAM1;NCOA2;FABP5;LRP1;IL1B;LCN2;JAK2;RREB1;OGT;SORL1;RTN4	GO_Biological_Process_2023	lung	Monocyte	SARS2_PASC-CTRL_up
Negative Regulation Of Protein-Containing Complex Assembly (GO:0031333)	3	59	0.04304	0.22138	12.7065	EP300;LDLRAD4;SORL1	GO_Biological_Process_2023	lung	Monocyte	SARS2_PASC-CTRL_up
Transcription By RNA Polymerase II (GO:0006366)	7	192	0.0140323	0.132126	12.2807	NCOA1;NCOA2;NFAT5;SETD2;ANXA2;RREB1;S100A10	GO_Biological_Process_2023	lung	Monocyte	SARS2_PASC-CTRL_up
Protein Localization To Membrane (GO:0072657)	7	192	0.0140323	0.132126	12.2807	HYCC2;DENND4C;SH3PXD2B;FLNA;RAPGEF6;S100A10;LRP6	GO_Biological_Process_2023	lung	Monocyte	SARS2_PASC-CTRL_up
Protein Localization (GO:0008104)	11	351	0.00719954	0.0924779	12.2372	CTSA;NSF;CD74;RAB1A;NIPBL;COPA;USP9X;SH3PXD2B;FLNA;AP3B1;STX3	GO_Biological_Process_2023	lung	Monocyte	SARS2_PASC-CTRL_up
Negative Regulation Of Autophagy (GO:0010507)	3	61	0.0467549	0.232154	11.9442	CTSA;TLK2;TAB2	GO_Biological_Process_2023	lung	Monocyte	SARS2_PASC-CTRL_up
Peptidyl-Serine Phosphorylation (GO:0018105)	6	158	0.018611	0.149334	11.9374	PRKCB;WNK1;TLK2;PKN2;HIPK1;MAPK14	GO_Biological_Process_2023	lung	Monocyte	SARS2_PASC-CTRL_up
Positive Regulation Of Binding (GO:0051099)	4	91	0.0324841	0.191656	11.9075	TIAM1;DTX3L;LRP1;USP9X	GO_Biological_Process_2023	lung	Monocyte	SARS2_PASC-CTRL_up
Regulation Of RNA Metabolic Process (GO:0051252)	4	91	0.0324841	0.191656	11.9075	AHNAK;PCBP2;HNRNPA1;PTBP3	GO_Biological_Process_2023	lung	Monocyte	SARS2_PASC-CTRL_up
Cellular Response To Lipopolysaccharide (GO:0071222)	5	124	0.0244391	0.163041	11.8117	IL1B;SIRPA;CD14;VIM;MAPK14	GO_Biological_Process_2023	lung	Monocyte	SARS2_PASC-CTRL_up
Positive Regulation Of Defense Response (GO:0031349)	5	124	0.0244391	0.163041	11.8117	NFKBIA;IL1B;FPR2;S100A9;S100A8	GO_Biological_Process_2023	lung	Monocyte	SARS2_PASC-CTRL_up
Regulation Of Transcription By RNA Polymerase II (GO:0006357)	43	2028	0.00122448	0.039618	11.6668	NFAT5;CHD4;RBPJ;CHD2;HIF1A;PHF21A;ELK3;ATAD2B;LRP6;NIPBL;ATXN1;CUX1;TRPS1;EP300;HIVEP2;RREB1;S100A10;BRD4;MEF2A;NCOA1;EGR1;NCOA2;BCAS3;KDM2A;ANXA2;PRKCB;USP9X;ARID5B;ARNT;BAZ1A;MAPK14;GATAD2B;RUNX1;GATAD2A;PIAS1;NFKBIA;ELF2;TCF4;MAML3;OGT;RHOQ;KDM7A;NFE2L2	GO_Biological_Process_2023	lung	Monocyte	SARS2_PASC-CTRL_up
Positive Regulation Of Protein Catabolic Process (GO:0045732)	4	92	0.0336211	0.194297	11.6535	NSF;IL1B;NRDC;SORL1	GO_Biological_Process_2023	lung	Monocyte	SARS2_PASC-CTRL_up
Positive Regulation Of Apoptotic Signaling Pathway (GO:2001235)	3	62	0.0486699	0.240085	11.5873	CTSH;S100A9;S100A8	GO_Biological_Process_2023	lung	Monocyte	SARS2_PASC-CTRL_up
Cytoplasmic Translation (GO:0002181)	4	93	0.034781	0.194939	11.4068	RPS15;RPS27;RPL37A;RPL23A	GO_Biological_Process_2023	lung	Monocyte	SARS2_PASC-CTRL_up
Negative Regulation Of Amide Metabolic Process (GO:0034249)	4	93	0.034781	0.194939	11.4068	RTN3;DAPK1;SORL1;RTN4	GO_Biological_Process_2023	lung	Monocyte	SARS2_PASC-CTRL_up
Regulation Of Macromolecule Metabolic Process (GO:0060255)	6	162	0.0207652	0.155429	11.3092	SETD2;PCBP2;SIRPA;NRG1;STX3;HIF1A	GO_Biological_Process_2023	lung	Monocyte	SARS2_PASC-CTRL_up
Regulation Of Tumor Necrosis Factor Production (GO:0032680)	5	127	0.0267451	0.171148	11.2397	IFNGR1;SIRPA;CD14;JAK2;CD33	GO_Biological_Process_2023	lung	Monocyte	SARS2_PASC-CTRL_up
Intracellular Protein Transport (GO:0006886)	10	325	0.0114601	0.121634	10.8474	CTSA;NSF;CD74;RAB1A;COPA;LAMP2;KIF13B;AP3B1;STX3;SORL1	GO_Biological_Process_2023	lung	Monocyte	SARS2_PASC-CTRL_up
Transmembrane Receptor Protein Tyrosine Kinase Signaling Pathway (GO:0007169)	9	284	0.0134831	0.13037	10.7558	TIAM1;GAB1;GRB2;NRG1;ANKS1A;JAK2;MAPK14;RHOQ;RASGRP4	GO_Biological_Process_2023	lung	Monocyte	SARS2_PASC-CTRL_up
Peptidyl-Serine Modification (GO:0018209)	6	166	0.0230827	0.157662	10.7232	PRKCB;WNK1;TLK2;PKN2;HIPK1;MAPK14	GO_Biological_Process_2023	lung	Monocyte	SARS2_PASC-CTRL_up
Defense Response To Bacterium (GO:0042742)	7	204	0.0189391	0.150884	10.7155	RAB1A;SLPI;IL1B;LCN2;FPR2;S100A9;S100A8	GO_Biological_Process_2023	lung	Monocyte	SARS2_PASC-CTRL_up
Golgi Organization (GO:0007030)	5	130	0.0291854	0.178494	10.7038	VMP1;BCAS3;RAB1A;ATP8B4;VTI1A	GO_Biological_Process_2023	lung	Monocyte	SARS2_PASC-CTRL_up
Positive Regulation Of DNA-binding Transcription Factor Activity (GO:0051091)	8	246	0.016794	0.140369	10.4626	PRKCB;IL1B;EP300;ARID5B;CFLAR;S100A9;S100A8;LRP6	GO_Biological_Process_2023	lung	Monocyte	SARS2_PASC-CTRL_up
Brain Development (GO:0007420)	6	169	0.0249308	0.1656	10.3091	RTN3;GIT2;NIPBL;ATXN1;UGP2;RTN4	GO_Biological_Process_2023	lung	Monocyte	SARS2_PASC-CTRL_up
MAPK Cascade (GO:0000165)	4	98	0.0409263	0.219439	10.2742	MEF2A;IL1B;CTSH;MAPK14	GO_Biological_Process_2023	lung	Monocyte	SARS2_PASC-CTRL_up
Positive Regulation Of Cold-Induced Thermogenesis (GO:0120162)	4	98	0.0409263	0.219439	10.2742	FABP5;LCN2;JAK2;OGT	GO_Biological_Process_2023	lung	Monocyte	SARS2_PASC-CTRL_up
Protein Modification Process (GO:0036211)	18	711	0.00654536	0.0881711	10.1116	ARFGEF1;DAPK1;PRKCB;PPM1H;HIPK1;FBXO11;PTPRE;WNK1;MAN2A1;TAOK1;SIK3;PIM1;TLK2;ST3GAL5;PKN2;MAN2B1;BIRC6;JAK2	GO_Biological_Process_2023	lung	Monocyte	SARS2_PASC-CTRL_up
Cellular Response To Insulin Stimulus (GO:0032869)	4	99	0.0422245	0.220008	10.0662	DENND4C;GAB1;GRB2;RHOQ	GO_Biological_Process_2023	lung	Monocyte	SARS2_PASC-CTRL_up
Generation Of Neurons (GO:0048699)	6	172	0.0268752	0.171148	9.91537	RTN3;USP9X;NAV1;CFLAR;RTN4;RUNX1	GO_Biological_Process_2023	lung	Monocyte	SARS2_PASC-CTRL_up
Neuron Differentiation (GO:0030182)	6	173	0.0275451	0.173404	9.7884	RTN3;WNK1;CFLAR;RTN4;RUNX1;LRP6	GO_Biological_Process_2023	lung	Monocyte	SARS2_PASC-CTRL_up
DNA Damage Response (GO:0006974)	11	384	0.013471	0.13037	9.72149	NFAT5;NIPBL;BCL2L11;DTX3L;TAOK1;PSME4;UBR5;TLK2;GRB2;SAMHD1;MAPK14	GO_Biological_Process_2023	lung	Monocyte	SARS2_PASC-CTRL_up
Hemopoiesis (GO:0030097)	4	101	0.0448903	0.228553	9.66698	HIPK1;OGT;RASGRP4;RUNX1	GO_Biological_Process_2023	lung	Monocyte	SARS2_PASC-CTRL_up
Regulation Of Neuron Projection Development (GO:0010975)	6	174	0.0282259	0.173404	9.6635	SCARB2;RUFY3;MYCBP2;KIF13B;EP300;S100A9	GO_Biological_Process_2023	lung	Monocyte	SARS2_PASC-CTRL_up
Positive Regulation Of Inflammatory Response (GO:0050729)	4	104	0.0490618	0.240085	9.1071	NFKBIA;IL1B;S100A9;S100A8	GO_Biological_Process_2023	lung	Monocyte	SARS2_PASC-CTRL_up
Regulation Of Apoptotic Process (GO:0042981)	17	705	0.0127118	0.126237	8.31802	EGR1;CD74;DAPK1;ANO6;NRG1;CFLAR;CBL;FBXO11;RTN4;SOCS3;BCL2L11;PIM1;CTSH;FLNA;BIRC6;CTSB;BIRC3	GO_Biological_Process_2023	lung	Monocyte	SARS2_PASC-CTRL_up
Ubiquitin-Dependent Protein Catabolic Process (GO:0006511)	10	367	0.0244642	0.163041	7.92989	COP1;UBE2H;WDR26;DTX3L;USP9X;PCBP2;PELI1;CBL;FBXO11;NFE2L2	GO_Biological_Process_2023	lung	Monocyte	SARS2_PASC-CTRL_up
Positive Regulation Of Developmental Process (GO:0051094)	7	233	0.0354997	0.198363	7.84929	NCOA1;NCOA2;DDHD1;RREB1;OGT;SORL1;RTN4	GO_Biological_Process_2023	lung	Monocyte	SARS2_PASC-CTRL_up
Regulation Of Cell Differentiation (GO:0045595)	6	193	0.0433153	0.222108	7.63203	TIAM1;TRPS1;CHD4;GATAD2B;RUNX1;GATAD2A	GO_Biological_Process_2023	lung	Monocyte	SARS2_PASC-CTRL_up
Inflammatory Response (GO:0006954)	7	236	0.0376288	0.207372	7.61013	IL1B;HP;TAB2;FPR2;CD14;S100A9;S100A8	GO_Biological_Process_2023	lung	Monocyte	SARS2_PASC-CTRL_up
Regulation Of Programmed Cell Death (GO:0043067)	6	195	0.0451487	0.22867	7.45079	BCL2L11;DAPK1;FBXO11;RTN4;CTSB;BIRC3	GO_Biological_Process_2023	lung	Monocyte	SARS2_PASC-CTRL_up
Central Nervous System Development (GO:0007417)	8	283	0.0347897	0.194939	7.4271	GIT2;RTN3;NIPBL;ATXN1;UGP2;TPP1;JARID2;RTN4	GO_Biological_Process_2023	lung	Monocyte	SARS2_PASC-CTRL_up
Regulation Of Autophagy (GO:0010506)	7	241	0.041361	0.219498	7.23094	CTSA;SETD2;DAPK1;PSAP;TLK2;EP300;TAB2	GO_Biological_Process_2023	lung	Monocyte	SARS2_PASC-CTRL_up
Phosphorylation (GO:0016310)	11	429	0.027798	0.173404	7.19912	DAPK1;PRKCB;WNK1;TAOK1;SIK3;PIM1;TLK2;PKN2;BIRC6;JAK2;HIPK1	GO_Biological_Process_2023	lung	Monocyte	SARS2_PASC-CTRL_up
Protein Ubiquitination (GO:0016567)	11	434	0.0298883	0.181136	6.96826	UBE2H;MARCHF1;DTX3L;USP9X;MYCBP2;UBR5;MARCHF7;BIRC6;CBL;FBXO11;NFE2L2	GO_Biological_Process_2023	lung	Monocyte	SARS2_PASC-CTRL_up
Negative Regulation Of DNA-templated Transcription (GO:0045892)	22	1025	0.0174061	0.144283	6.87811	MEF2A;KDM2A;USP9X;ARID5B;CHD4;NRG1;RBPJ;HIF1A;GATAD2B;PHF21A;ELK3;RUNX1;GATAD2A;NIPBL;ZMYM2;ATXN1;CUX1;TRPS1;FLNA;EP300;RREB1;OGT	GO_Biological_Process_2023	lung	Monocyte	SARS2_PASC-CTRL_up
Gene Expression (GO:0010467)	8	296	0.043403	0.222108	6.62031	RPS15;RPS27;ATXN1;RPL37A;RBMS1;RRBP1;RPL23A;SORL1	GO_Biological_Process_2023	lung	Monocyte	SARS2_PASC-CTRL_up
Regulation Of Intracellular Signal Transduction (GO:1902531)	8	297	0.044119	0.225198	6.56266	NFKBIA;TIAM1;IL1B;EP300;GRB2;ARHGAP15;ARHGAP26;MOB3B	GO_Biological_Process_2023	lung	Monocyte	SARS2_PASC-CTRL_up
Protein Phosphorylation (GO:0006468)	12	500	0.0343467	0.194582	6.33195	DAPK1;PRKCB;WNK1;TAOK1;SIK3;PIM1;TLK2;PKN2;BIRC6;JAK2;HIPK1;MAPK14	GO_Biological_Process_2023	lung	Monocyte	SARS2_PASC-CTRL_up
Negative Regulation Of Transcription By RNA Polymerase II (GO:0000122)	16	763	0.0467216	0.232154	5.02429	MEF2A;USP9X;ARID5B;CHD4;RBPJ;GATAD2B;PHF21A;RUNX1;GATAD2A;NIPBL;ATXN1;CUX1;TRPS1;EP300;RREB1;OGT	GO_Biological_Process_2023	lung	Monocyte	SARS2_PASC-CTRL_up
Complement	14	200	4.58988e-07	1.83595e-05	85.902	CFH;LRP1;CBLB;PIK3R5;F5;DOCK10;LAMP2;PIM1;CTSH;GRB2;TIMP1;JAK2;S100A9;CTSB	MSigDB_Hallmark_2020	lung	Monocyte	SARS2_PASC-CTRL_up
IL-6/JAK/STAT3 Signaling	8	87	1.96888e-05	0.000196888	84.2534	SOCS3;IFNGR1;IL1B;PIM1;GRB2;CD14;CBL;PIK3R5	MSigDB_Hallmark_2020	lung	Monocyte	SARS2_PASC-CTRL_up
Interferon Gamma Response	13	200	2.71656e-06	3.62208e-05	69.3921	CD74;MARCHF1;CFH;ARID5B;SAMHD1;HIF1A;NFKBIA;SOCS3;PELI1;PIM1;ST3GAL5;JAK2;RAPGEF6	MSigDB_Hallmark_2020	lung	Monocyte	SARS2_PASC-CTRL_up
TNF-alpha Signaling via NF-kB	11	200	7.42382e-05	0.000593905	42.7553	ABCA1;NFKBIA;EGR1;SOCS3;PTPRE;NFAT5;IL1B;CFLAR;ATP2B1;NFE2L2;BIRC3	MSigDB_Hallmark_2020	lung	Monocyte	SARS2_PASC-CTRL_up
Coagulation	7	138	0.00241077	0.0107145	24.5708	CFH;LRP1;LAMP2;CAPN2;CTSH;TIMP1;CTSB	MSigDB_Hallmark_2020	lung	Monocyte	SARS2_PASC-CTRL_up
IL-2/STAT5 Signaling	9	199	0.00135344	0.00700622	23.9821	TIAM1;MYO1E;RABGAP1L;ALCAM;AHNAK;SELL;IFNGR1;PIM1;PLEC	MSigDB_Hallmark_2020	lung	Monocyte	SARS2_PASC-CTRL_up
Epithelial Mesenchymal Transition	9	200	0.00140124	0.00700622	23.7299	COPA;VCAN;LRP1;ANPEP;FLNA;TIMP1;TGFBI;VIM;PVR	MSigDB_Hallmark_2020	lung	Monocyte	SARS2_PASC-CTRL_up
Allograft Rejection	9	200	0.00140124	0.00700622	23.7299	CD74;PRKCB;IFNGR1;IL1B;FLNA;HLA-DRA;TIMP1;JAK2;HIF1A	MSigDB_Hallmark_2020	lung	Monocyte	SARS2_PASC-CTRL_up
Protein Secretion	5	96	0.00890215	0.0323715	19.6769	ARFGEF1;ABCA1;CD63;LAMP2;AP3B1	MSigDB_Hallmark_2020	lung	Monocyte	SARS2_PASC-CTRL_up
Androgen Response	5	100	0.0105121	0.0350402	18.1811	ARID5B;IQGAP2;SLC38A2;PIAS1;FKBP5	MSigDB_Hallmark_2020	lung	Monocyte	SARS2_PASC-CTRL_up
Apoptosis	7	161	0.00562622	0.0225049	17.9415	BCL2L11;IFNGR1;IL1B;CD14;TIMP1;CFLAR;BIRC3	MSigDB_Hallmark_2020	lung	Monocyte	SARS2_PASC-CTRL_up
UV Response Dn	6	144	0.0122812	0.0377882	14.5307	NIPBL;ATXN1;ANXA2;ATP2B1;MAPK14;RUNX1	MSigDB_Hallmark_2020	lung	Monocyte	SARS2_PASC-CTRL_up
Mitotic Spindle	7	199	0.0167676	0.0404402	11.335	ARFGEF1;TIAM1;MYO1E;BCL2L11;EPB41L2;FLNA;RAPGEF6	MSigDB_Hallmark_2020	lung	Monocyte	SARS2_PASC-CTRL_up
Estrogen Response Early	7	200	0.0171871	0.0404402	11.2075	TIAM1;MYOF;SNX24;KAZN;JAK2;TMEM164;FKBP5	MSigDB_Hallmark_2020	lung	Monocyte	SARS2_PASC-CTRL_up
Apical Junction	7	200	0.0171871	0.0404402	11.2075	VCAN;EPB41L2;CTNND1;SIRPA;TGFBI;MAPK14;SKAP2	MSigDB_Hallmark_2020	lung	Monocyte	SARS2_PASC-CTRL_up
KRAS Signaling Up	7	200	0.0171871	0.0404402	11.2075	HSD11B1;RABGAP1L;SLPI;CFH;IL1B;CBL;BIRC3	MSigDB_Hallmark_2020	lung	Monocyte	SARS2_PASC-CTRL_up
Hypoxia	6	200	0.0499417	0.0961872	7.02054	EXT1;UGP2;ANXA2;PIM1;TGFBI;RBPJ	MSigDB_Hallmark_2020	lung	Monocyte	SARS2_PASC-CTRL_up
Estrogen Response Late	6	200	0.0499417	0.0961872	7.02054	TIAM1;FABP5;MYOF;JAK2;S100A9;FKBP5	MSigDB_Hallmark_2020	lung	Monocyte	SARS2_PASC-CTRL_up
heme Metabolism	6	200	0.0499417	0.0961872	7.02054	LAMP2;GAPVD1;KDM7A;CTSB;PICALM;TNRC6B	MSigDB_Hallmark_2020	lung	Monocyte	SARS2_PASC-CTRL_up
Leishmaniasis	9	77	7.8275e-07	0.000122815	143.533	NFKBIA;IFNGR1;PRKCB;IL1B;HLA-DRA;TAB2;JAK2;MAPK14;HLA-DQB1	KEGG_2021_Human	lung	Monocyte	SARS2_PASC-CTRL_up
Lysosome	11	128	1.07262e-06	0.000122815	100.212	SCARB2;CTSA;CD63;LAMP2;PSAP;AP1B1;CTSH;MAN2B1;TPP1;AP3B1;CTSB	KEGG_2021_Human	lung	Monocyte	SARS2_PASC-CTRL_up
Toxoplasmosis	10	112	2.35156e-06	0.000179502	98.2188	NFKBIA;IFNGR1;LAMA4;HLA-DRA;TAB2;JAK2;MAPK14;PIK3R5;BIRC3;HLA-DQB1	KEGG_2021_Human	lung	Monocyte	SARS2_PASC-CTRL_up
Th17 cell differentiation	9	107	1.2333e-05	0.000706064	79.9422	NFKBIA;IFNGR1;IL1B;HLA-DRA;JAK2;MAPK14;HIF1A;RUNX1;HLA-DQB1	KEGG_2021_Human	lung	Monocyte	SARS2_PASC-CTRL_up
Th1 and Th2 cell differentiation	8	92	2.96337e-05	0.000969447	76.229	NFKBIA;IFNGR1;HLA-DRA;MAML3;RBPJ;JAK2;MAPK14;HLA-DQB1	KEGG_2021_Human	lung	Monocyte	SARS2_PASC-CTRL_up
NF-kappa B signaling pathway	8	104	7.15782e-05	0.00204893	61.0216	NFKBIA;PRKCB;IL1B;TAB2;CD14;LBP;CFLAR;BIRC3	KEGG_2021_Human	lung	Monocyte	SARS2_PASC-CTRL_up
Tuberculosis	11	180	2.84419e-05	0.000969447	52.6937	CD74;IFNGR1;IL1B;LAMP2;EP300;HLA-DRA;CD14;LBP;JAK2;MAPK14;HLA-DQB1	KEGG_2021_Human	lung	Monocyte	SARS2_PASC-CTRL_up
IL-17 signaling pathway	7	94	0.000248367	0.00379174	51.0618	NFKBIA;IL1B;LCN2;TAB2;MAPK14;S100A9;S100A8	KEGG_2021_Human	lung	Monocyte	SARS2_PASC-CTRL_up
Yersinia infection	9	137	8.74419e-05	0.00212008	50.5223	NFKBIA;GIT2;IL1B;ELMO1;TAB2;PKN2;MAPK14;DOCK1;SKAP2	KEGG_2021_Human	lung	Monocyte	SARS2_PASC-CTRL_up
Ubiquitin mediated proteolysis	9	140	0.000103292	0.00215035	48.4779	SOCS3;COP1;UBE2H;UBR5;CBLB;BIRC6;CBL;PIAS1;BIRC3	KEGG_2021_Human	lung	Monocyte	SARS2_PASC-CTRL_up
Notch signaling pathway	5	59	0.00108005	0.0107536	48.0633	ATXN1;DTX3L;EP300;MAML3;RBPJ	KEGG_2021_Human	lung	Monocyte	SARS2_PASC-CTRL_up
Apoptosis	9	142	0.000115142	0.00219333	47.179	NFKBIA;BCL2L11;CAPN2;ITPR2;CTSH;BIRC6;CFLAR;CTSB;BIRC3	KEGG_2021_Human	lung	Monocyte	SARS2_PASC-CTRL_up
Osteoclast differentiation	8	127	0.000287195	0.00411048	42.0125	NFKBIA;SOCS3;IFNGR1;IL1B;SIRPA;GRB2;TAB2;MAPK14	KEGG_2021_Human	lung	Monocyte	SARS2_PASC-CTRL_up
Proteoglycans in cancer	11	205	9.25801e-05	0.00212008	40.6757	TIAM1;CD63;PRKCB;GAB1;RRAS2;FLNA;ITPR2;GRB2;CBL;MAPK14;HIF1A	KEGG_2021_Human	lung	Monocyte	SARS2_PASC-CTRL_up
ErbB signaling pathway	6	85	0.000914528	0.0104713	40.4893	PRKCB;GAB1;CBLB;NRG1;GRB2;CBL	KEGG_2021_Human	lung	Monocyte	SARS2_PASC-CTRL_up
NOD-like receptor signaling pathway	10	181	0.000151584	0.00247949	39.6145	NFKBIA;PSTPIP1;IL1B;ITPR2;TAB2;PKN2;ANTXR2;MAPK14;CTSB;BIRC3	KEGG_2021_Human	lung	Monocyte	SARS2_PASC-CTRL_up
TNF signaling pathway	7	112	0.00071931	0.00866958	36.8544	NFKBIA;SOCS3;IL1B;TAB2;CFLAR;MAPK14;BIRC3	KEGG_2021_Human	lung	Monocyte	SARS2_PASC-CTRL_up
Renal cell carcinoma	5	69	0.00217924	0.017823	36.3674	GAB1;EP300;ARNT;GRB2;HIF1A	KEGG_2021_Human	lung	Monocyte	SARS2_PASC-CTRL_up
Autophagy	8	137	0.000478406	0.00611617	36.3121	VMP1;RAB1A;DAPK1;LAMP2;RRAS2;CFLAR;HIF1A;CTSB	KEGG_2021_Human	lung	Monocyte	SARS2_PASC-CTRL_up
Salmonella infection	12	249	0.000124512	0.00219333	35.2256	NFKBIA;ANXA2;AHNAK;IL1B;ELMO1;FLNA;TAB2;CD14;MAPK14;CYTH1;S100A10;BIRC3	KEGG_2021_Human	lung	Monocyte	SARS2_PASC-CTRL_up
GnRH signaling pathway	6	93	0.00146049	0.0139355	34.2924	EGR1;PRKCB;ITPR2;GRB2;PLD1;MAPK14	KEGG_2021_Human	lung	Monocyte	SARS2_PASC-CTRL_up
Growth hormone synthesis, secretion and action	7	119	0.00102897	0.0107536	32.8301	SOCS3;PRKCB;EP300;ITPR2;GRB2;JAK2;MAPK14	KEGG_2021_Human	lung	Monocyte	SARS2_PASC-CTRL_up
Influenza A	9	172	0.000480747	0.00611617	32.3799	NFKBIA;SOCS3;PRKCB;IFNGR1;IL1B;EP300;HLA-DRA;JAK2;HLA-DQB1	KEGG_2021_Human	lung	Monocyte	SARS2_PASC-CTRL_up
Pathways in cancer	20	531	2.80106e-05	0.000969447	32.3272	NCOA1;DAPK1;PRKCB;IFNGR1;LAMA4;ARNT;PLD1;CBL;HIF1A;RASGRP4;RUNX1;LRP6;NFKBIA;BCL2L11;PIM1;EP300;GRB2;JAK2;NFE2L2;BIRC3	KEGG_2021_Human	lung	Monocyte	SARS2_PASC-CTRL_up
Hematopoietic cell lineage	6	99	0.00201097	0.017712	30.4991	ANPEP;IL1B;HLA-DRA;CD14;CD33;HLA-DQB1	KEGG_2021_Human	lung	Monocyte	SARS2_PASC-CTRL_up
AGE-RAGE signaling pathway in diabetic complications	6	100	0.00211614	0.017823	29.9254	EGR1;PRKCB;IL1B;PIM1;JAK2;MAPK14	KEGG_2021_Human	lung	Monocyte	SARS2_PASC-CTRL_up
Antigen processing and presentation	5	78	0.00372	0.0250553	29.0886	CD74;CANX;HLA-DRA;CTSB;HLA-DQB1	KEGG_2021_Human	lung	Monocyte	SARS2_PASC-CTRL_up
African trypanosomiasis	3	37	0.0126919	0.0618394	29.0854	PRKCB;LAMA4;IL1B	KEGG_2021_Human	lung	Monocyte	SARS2_PASC-CTRL_up
Legionellosis	4	57	0.00677702	0.0369509	28.5344	NFKBIA;RAB1A;IL1B;CD14	KEGG_2021_Human	lung	Monocyte	SARS2_PASC-CTRL_up
C-type lectin receptor signaling pathway	6	104	0.00257885	0.0190502	27.7766	NFKBIA;IL1B;ITPR2;RRAS2;CBLB;MAPK14	KEGG_2021_Human	lung	Monocyte	SARS2_PASC-CTRL_up
Toll-like receptor signaling pathway	6	104	0.00257885	0.0190502	27.7766	NFKBIA;IL1B;TAB2;CD14;LBP;MAPK14	KEGG_2021_Human	lung	Monocyte	SARS2_PASC-CTRL_up
Parathyroid hormone synthesis, secretion and action	6	106	0.00283683	0.020301	26.7829	MEF2A;EGR1;PRKCB;ITPR2;PLD1;LRP6	KEGG_2021_Human	lung	Monocyte	SARS2_PASC-CTRL_up
HIF-1 signaling pathway	6	109	0.00325941	0.0226183	25.3833	PRKCB;IFNGR1;EP300;ARNT;TIMP1;HIF1A	KEGG_2021_Human	lung	Monocyte	SARS2_PASC-CTRL_up
Renin-angiotensin system	2	23	0.0366014	0.126996	23.7044	CTSA;ANPEP	KEGG_2021_Human	lung	Monocyte	SARS2_PASC-CTRL_up
Graft-versus-host disease	3	42	0.0178726	0.0728857	23.3629	IL1B;HLA-DRA;HLA-DQB1	KEGG_2021_Human	lung	Monocyte	SARS2_PASC-CTRL_up
PD-L1 expression and PD-1 checkpoint pathway in cancer	5	89	0.00650924	0.0363565	22.7382	NFKBIA;IFNGR1;JAK2;MAPK14;HIF1A	KEGG_2021_Human	lung	Monocyte	SARS2_PASC-CTRL_up
Inflammatory bowel disease	4	65	0.0107053	0.0570118	22.5135	IFNGR1;IL1B;HLA-DRA;HLA-DQB1	KEGG_2021_Human	lung	Monocyte	SARS2_PASC-CTRL_up
Type I diabetes mellitus	3	43	0.0190297	0.0738612	22.4226	IL1B;HLA-DRA;HLA-DQB1	KEGG_2021_Human	lung	Monocyte	SARS2_PASC-CTRL_up
Acute myeloid leukemia	4	67	0.0118753	0.0604319	21.2982	PIM1;GRB2;CD14;RUNX1	KEGG_2021_Human	lung	Monocyte	SARS2_PASC-CTRL_up
Shigellosis	10	246	0.00165784	0.0151858	20.8267	NFKBIA;IL1B;CAPN2;ELMO1;ITPR2;TAB2;CD14;MAPK14;DOCK1;CYTH1	KEGG_2021_Human	lung	Monocyte	SARS2_PASC-CTRL_up
Lipid and atherosclerosis	9	215	0.00229639	0.0181335	20.3322	ABCA1;NFKBIA;IL1B;TAB2;CD14;LBP;JAK2;MAPK14;NFE2L2	KEGG_2021_Human	lung	Monocyte	SARS2_PASC-CTRL_up
Prolactin signaling pathway	4	70	0.013779	0.0630078	19.6453	SOCS3;GRB2;JAK2;MAPK14	KEGG_2021_Human	lung	Monocyte	SARS2_PASC-CTRL_up
Necroptosis	7	159	0.00526081	0.0334646	18.415	IFNGR1;IL1B;CAPN2;CFLAR;JAK2;GLUL;BIRC3	KEGG_2021_Human	lung	Monocyte	SARS2_PASC-CTRL_up
Kaposi sarcoma-associated herpesvirus infection	8	193	0.00420875	0.0275373	18.0668	NFKBIA;IFNGR1;EP300;ITPR2;JAK2;MAPK14;HIF1A;PIK3R5	KEGG_2021_Human	lung	Monocyte	SARS2_PASC-CTRL_up
Hepatitis B	7	162	0.0058159	0.0336946	17.7107	NFKBIA;PRKCB;EP300;GRB2;TAB2;JAK2;MAPK14	KEGG_2021_Human	lung	Monocyte	SARS2_PASC-CTRL_up
JAK-STAT signaling pathway	7	162	0.0058159	0.0336946	17.7107	SOCS3;IFNGR1;PIM1;EP300;GRB2;JAK2;PIAS1	KEGG_2021_Human	lung	Monocyte	SARS2_PASC-CTRL_up
Chagas disease	5	102	0.0113872	0.0592652	17.4919	NFKBIA;IFNGR1;IL1B;CFLAR;MAPK14	KEGG_2021_Human	lung	Monocyte	SARS2_PASC-CTRL_up
Chronic myeloid leukemia	4	76	0.0181419	0.0728857	16.8469	NFKBIA;GRB2;CBL;RUNX1	KEGG_2021_Human	lung	Monocyte	SARS2_PASC-CTRL_up
Bacterial invasion of epithelial cells	4	77	0.0189431	0.0738612	16.4362	GAB1;ELMO1;CBL;DOCK1	KEGG_2021_Human	lung	Monocyte	SARS2_PASC-CTRL_up
Epstein-Barr virus infection	8	202	0.00551766	0.0336946	16.3683	NFKBIA;BCL2L11;HLA-DRA;TAB2;VIM;RBPJ;MAPK14;HLA-DQB1	KEGG_2021_Human	lung	Monocyte	SARS2_PASC-CTRL_up
Glutamatergic synapse	5	114	0.0176927	0.0728857	14.0249	PRKCB;ITPR2;PLD1;GLUL;SLC38A2	KEGG_2021_Human	lung	Monocyte	SARS2_PASC-CTRL_up
MAPK signaling pathway	10	294	0.00588552	0.0336946	13.8476	PRKCB;IL1B;TAOK1;RRAS2;FLNA;GRB2;TAB2;CD14;MAPK14;RASGRP4	KEGG_2021_Human	lung	Monocyte	SARS2_PASC-CTRL_up
Cell adhesion molecules	6	148	0.0139057	0.0630078	13.7198	VCAN;ALCAM;SELL;HLA-DRA;PVR;HLA-DQB1	KEGG_2021_Human	lung	Monocyte	SARS2_PASC-CTRL_up
Phospholipase D signaling pathway	6	148	0.0139057	0.0630078	13.7198	GAB1;RRAS2;GRB2;PLD1;CYTH1;PIK3R5	KEGG_2021_Human	lung	Monocyte	SARS2_PASC-CTRL_up
Phagosome	6	152	0.0156745	0.0689186	12.9676	MSR1;LAMP2;CANX;HLA-DRA;CD14;HLA-DQB1	KEGG_2021_Human	lung	Monocyte	SARS2_PASC-CTRL_up
GABAergic synapse	4	89	0.030279	0.111837	12.439	NSF;PRKCB;GLUL;SLC38A2	KEGG_2021_Human	lung	Monocyte	SARS2_PASC-CTRL_up
Thyroid hormone signaling pathway	5	121	0.0222653	0.0849793	12.4232	NCOA1;NCOA2;PRKCB;EP300;HIF1A	KEGG_2021_Human	lung	Monocyte	SARS2_PASC-CTRL_up
Chemokine signaling pathway	7	192	0.0140323	0.0630078	12.2807	NFKBIA;TIAM1;PRKCB;ELMO1;GRB2;JAK2;PIK3R5	KEGG_2021_Human	lung	Monocyte	SARS2_PASC-CTRL_up
Ras signaling pathway	8	232	0.0121867	0.0606685	11.9974	TIAM1;HTR7;PRKCB;GAB1;RRAS2;GRB2;PLD1;RASGRP4	KEGG_2021_Human	lung	Monocyte	SARS2_PASC-CTRL_up
Pathogenic Escherichia coli infection	7	197	0.0159506	0.0689186	11.5954	NFKBIA;RAB1A;MYO1E;IL1B;TAB2;MAPK14;CYTH1	KEGG_2021_Human	lung	Monocyte	SARS2_PASC-CTRL_up
Focal adhesion	7	201	0.0176139	0.0728857	11.0819	PRKCB;LAMA4;CAPN2;FLNA;GRB2;DOCK1;BIRC3	KEGG_2021_Human	lung	Monocyte	SARS2_PASC-CTRL_up
Staphylococcus aureus infection	4	95	0.0371699	0.127043	10.9343	CFH;HLA-DRA;FPR2;HLA-DQB1	KEGG_2021_Human	lung	Monocyte	SARS2_PASC-CTRL_up
Choline metabolism in cancer	4	98	0.0409263	0.135299	10.2742	PRKCB;GRB2;PLD1;HIF1A	KEGG_2021_Human	lung	Monocyte	SARS2_PASC-CTRL_up
Inflammatory mediator regulation of TRP channels	4	98	0.0409263	0.135299	10.2742	PRKCB;IL1B;ITPR2;MAPK14	KEGG_2021_Human	lung	Monocyte	SARS2_PASC-CTRL_up
Human immunodeficiency virus 1 infection	7	212	0.0228118	0.0856377	9.8103	NFKBIA;PRKCB;AP1B1;ITPR2;TAB2;SAMHD1;MAPK14	KEGG_2021_Human	lung	Monocyte	SARS2_PASC-CTRL_up
Apelin signaling pathway	5	137	0.0354131	0.124763	9.578	MEF2A;EGR1;ITPR2;RRAS2;PIK3R5	KEGG_2021_Human	lung	Monocyte	SARS2_PASC-CTRL_up
Estrogen signaling pathway	5	137	0.0354131	0.124763	9.578	NCOA1;NCOA2;ITPR2;GRB2;FKBP5	KEGG_2021_Human	lung	Monocyte	SARS2_PASC-CTRL_up
Insulin signaling pathway	5	137	0.0354131	0.124763	9.578	SOCS3;CBLB;GRB2;CBL;RHOQ	KEGG_2021_Human	lung	Monocyte	SARS2_PASC-CTRL_up
Amoebiasis	4	102	0.0462578	0.149198	9.47534	PRKCB;IL1B;LAMA4;CD14	KEGG_2021_Human	lung	Monocyte	SARS2_PASC-CTRL_up
T cell receptor signaling pathway	4	104	0.0490618	0.156044	9.1071	NFKBIA;CBLB;GRB2;MAPK14	KEGG_2021_Human	lung	Monocyte	SARS2_PASC-CTRL_up
Spinocerebellar ataxia	5	143	0.0413577	0.135299	8.73334	ATXN1;PRKCB;ITPR2;RBPJ;PUM1	KEGG_2021_Human	lung	Monocyte	SARS2_PASC-CTRL_up
Metal Sequestration By Antimicrobial Proteins R-HSA-6799990	3	6	4.41607e-05	0.00169539	758.146	LCN2;S100A9;S100A8	Reactome_2022	lung	Monocyte	SARS2_PASC-CTRL_up
Regulation Of IFNG Signaling R-HSA-877312	4	14	2.67665e-05	0.00112547	319.511	SOCS3;IFNGR1;JAK2;PIAS1	Reactome_2022	lung	Monocyte	SARS2_PASC-CTRL_up
Interleukin-6 Signaling R-HSA-1059683	3	11	0.000346899	0.0082787	225.808	SOCS3;CBL;JAK2	Reactome_2022	lung	Monocyte	SARS2_PASC-CTRL_up
RUNX1 Regulates Transcription Of Genes Involved In BCR Signaling R-HSA-8939245	2	6	0.00251414	0.0312674	225.405	ELF2;RUNX1	Reactome_2022	lung	Monocyte	SARS2_PASC-CTRL_up
NOTCH2 Intracellular Domain Regulates Transcription R-HSA-2197563	3	12	0.000458028	0.0101782	193.707	EP300;MAML3;RBPJ	Reactome_2022	lung	Monocyte	SARS2_PASC-CTRL_up
RUNX1 Regulates Transcription Of Genes Involved In Differentiation Of Myeloid Cells R-HSA-8939246	2	7	0.00348919	0.0400124	170.442	PRKCB;RUNX1	Reactome_2022	lung	Monocyte	SARS2_PASC-CTRL_up
Signal Regulatory Protein Family Interactions R-HSA-391160	3	13	0.000589642	0.011833	168.601	SIRPA;GRB2;SKAP2	Reactome_2022	lung	Monocyte	SARS2_PASC-CTRL_up
RUNX3 Regulates NOTCH Signaling R-HSA-8941856	3	14	0.000743154	0.0133919	148.496	EP300;MAML3;RBPJ	Reactome_2022	lung	Monocyte	SARS2_PASC-CTRL_up
Intra-Golgi Traffic R-HSA-6811438	6	42	1.7596e-05	0.000776863	139.323	NSF;CUX1;MAN2A1;MAN1C1;VTI1A;CYTH1	Reactome_2022	lung	Monocyte	SARS2_PASC-CTRL_up
Nef And Signal Transduction R-HSA-164944	2	8	0.00461185	0.0468076	135.026	ELMO1;PKN2	Reactome_2022	lung	Monocyte	SARS2_PASC-CTRL_up
RUNX1 Regulates Transcription Of Genes Involved In Differentiation Of Keratinocytes R-HSA-8939242	2	8	0.00461185	0.0468076	135.026	SOCS3;RUNX1	Reactome_2022	lung	Monocyte	SARS2_PASC-CTRL_up
RHO GTPases Activate NADPH Oxidases R-HSA-5668599	4	24	0.000256089	0.00646077	125.424	PRKCB;MAPK14;S100A9;S100A8	Reactome_2022	lung	Monocyte	SARS2_PASC-CTRL_up
Regulation Of Gene Expression In Late Stage (Branching Morphogenesis) Pancreatic Bud Precursor Cells R-HSA-210744	3	16	0.0011212	0.0183337	118.466	EP300;MAML3;RBPJ	Reactome_2022	lung	Monocyte	SARS2_PASC-CTRL_up
CD163 Mediating An Anti-Inflammatory Response R-HSA-9662834	2	9	0.00587807	0.0538112	110.511	RHBDF2;MAPK14	Reactome_2022	lung	Monocyte	SARS2_PASC-CTRL_up
Type I Hemidesmosome Assembly R-HSA-446107	2	9	0.00587807	0.0538112	110.511	LAMA4;PLEC	Reactome_2022	lung	Monocyte	SARS2_PASC-CTRL_up
Signaling By Cytosolic FGFR1 Fusion Mutants R-HSA-1839117	3	17	0.00134824	0.019897	107.013	ZMYM2;CUX1;GRB2	Reactome_2022	lung	Monocyte	SARS2_PASC-CTRL_up
Immune System R-HSA-168256	68	1943	3.4589e-14	3.05421e-11	102.436	CBLB;PVR;TREM1;PSTPIP1;ANPEP;LAMP2;CTSH;EP300;SIRPA;TIMP1;LBP;JAK2;CD33;CTSB;MEF2A;SERPINB1;ANXA2;DTX3L;PRKCB;IFNGR1;AP1B1;ANO6;FBXO11;PIAS1;SLPI;IL1B;PSME4;CANX;PELI1;ELMO1;S100A9;DOCK1;S100A8;BIRC3;CSTB;CD63;CFH;ITPR2;UBR2;FPR2;IQGAP2;SAMHD1;CBL;HIF1A;RASGRP4;SOCS3;BCL2L11;PCBP2;FLNA;STX3;XDH;CTSA;EGR1;CD74;ATP8B4;UBE2H;EEF2;MAPK14;NFKBIA;MYO1E;SELL;LCN2;HLA-DRA;GRB2;PKN2;TAB2;MAN2B1;VIM	Reactome_2022	lung	Monocyte	SARS2_PASC-CTRL_up
RHOU GTPase Cycle R-HSA-9013420	5	39	0.000153902	0.00411805	98.2101	GIT2;USP9X;GRB2;PKN2;SRGAP2	Reactome_2022	lung	Monocyte	SARS2_PASC-CTRL_up
RORA Activates Gene Expression R-HSA-1368082	3	18	0.0016022	0.0224562	97.2658	NCOA1;NCOA2;EP300	Reactome_2022	lung	Monocyte	SARS2_PASC-CTRL_up
Regulation Of TLR By Endogenous Ligand R-HSA-5686938	3	18	0.0016022	0.0224562	97.2658	LBP;S100A9;S100A8	Reactome_2022	lung	Monocyte	SARS2_PASC-CTRL_up
Signaling By Non-Receptor Tyrosine Kinases R-HSA-9006927	6	52	6.11569e-05	0.00216006	96.5792	SOCS3;ELMO1;NRG1;CBL;DOCK1;HIF1A	Reactome_2022	lung	Monocyte	SARS2_PASC-CTRL_up
Potential Therapeutics For SARS R-HSA-9679191	9	97	5.5126e-06	0.000304227	95.4174	IFNGR1;GRB2;CHD4;JAK2;PHF21A;GATAD2B;NFE2L2;BRD4;GATAD2A	Reactome_2022	lung	Monocyte	SARS2_PASC-CTRL_up
RUNX3 Regulates p14-ARF R-HSA-8951936	2	10	0.0072839	0.0601092	92.6555	EP300;RUNX1	Reactome_2022	lung	Monocyte	SARS2_PASC-CTRL_up
STAT3 Nuclear Events Downstream Of ALK Signaling R-HSA-9701898	2	10	0.0072839	0.0601092	92.6555	EP300;HIF1A	Reactome_2022	lung	Monocyte	SARS2_PASC-CTRL_up
Regulation Of TP53 Activity Thru Acetylation R-HSA-6804758	4	29	0.000543506	0.0114266	91.1857	EP300;CHD4;GATAD2B;GATAD2A	Reactome_2022	lung	Monocyte	SARS2_PASC-CTRL_up
Regulation Of Necroptotic Cell Death R-HSA-5675482	4	29	0.000543506	0.0114266	91.1857	PELI1;CFLAR;OGT;BIRC3	Reactome_2022	lung	Monocyte	SARS2_PASC-CTRL_up
Innate Immune System R-HSA-168249	43	1035	2.0906e-11	9.22998e-09	90.4071	CSTB;CD63;CFH;ITPR2;FPR2;IQGAP2;TREM1;RASGRP4;PSTPIP1;ANPEP;PCBP2;LAMP2;CTSH;EP300;SIRPA;LBP;CD33;CTSB;MEF2A;CTSA;SERPINB1;ATP8B4;ANXA2;ANO6;EEF2;MAPK14;NFKBIA;MYO1E;SLPI;SELL;IL1B;PSME4;PELI1;ELMO1;LCN2;GRB2;PKN2;TAB2;MAN2B1;S100A9;DOCK1;S100A8;BIRC3	Reactome_2022	lung	Monocyte	SARS2_PASC-CTRL_up
Chromatin Modifying Enzymes R-HSA-3247509	16	238	1.19707e-07	1.76169e-05	90.3861	NCOA1;NCOA2;SETD2;KDM2A;ARID5B;CHD4;ASH1L;GATAD2B;PHF21A;GATAD2A;NSD3;KANSL1;EP300;JAK2;OGT;KDM7A	Reactome_2022	lung	Monocyte	SARS2_PASC-CTRL_up
NOTCH4 Intracellular Domain Regulates Transcription R-HSA-9013695	3	20	0.00219518	0.0285051	81.6157	EP300;MAML3;RBPJ	Reactome_2022	lung	Monocyte	SARS2_PASC-CTRL_up
RIPK1-mediated Regulated Necrosis R-HSA-5213460	4	31	0.000705284	0.01324	81.4965	PELI1;CFLAR;OGT;BIRC3	Reactome_2022	lung	Monocyte	SARS2_PASC-CTRL_up
Interleukin-27 Signaling R-HSA-9020956	2	11	0.00882546	0.0654864	79.1442	CANX;JAK2	Reactome_2022	lung	Monocyte	SARS2_PASC-CTRL_up
Regulation Of Gene Expression By Hypoxia-inducible Factor R-HSA-1234158	2	11	0.00882546	0.0654864	79.1442	EP300;HIF1A	Reactome_2022	lung	Monocyte	SARS2_PASC-CTRL_up
Signaling By Leptin R-HSA-2586552	2	11	0.00882546	0.0654864	79.1442	SOCS3;JAK2	Reactome_2022	lung	Monocyte	SARS2_PASC-CTRL_up
RHOQ GTPase Cycle R-HSA-9013406	6	59	0.000125313	0.00368837	77.598	GIT2;ARHGAP17;PKN2;SRGAP2;ARHGAP26;RHOQ	Reactome_2022	lung	Monocyte	SARS2_PASC-CTRL_up
RAC3 GTPase Cycle R-HSA-9013423	8	93	3.20572e-05	0.00128666	74.7604	DOCK10;TIAM1;GIT2;ARHGAP17;PKN2;ARHGAP15;SRGAP2;ARHGAP26	Reactome_2022	lung	Monocyte	SARS2_PASC-CTRL_up
Signaling By BRAF And RAF1 Fusions R-HSA-6802952	6	62	0.000165422	0.00429611	71.1603	BCL2L11;AP3B1;JAK2;SND1;KDM7A;QKI	Reactome_2022	lung	Monocyte	SARS2_PASC-CTRL_up
Disease R-HSA-1643685	57	1736	8.6678e-11	2.55122e-08	68.6125	CHD4;RBPJ;ANTXR2;RPS15;PSTPIP1;HTR7;ZMYM2;CAPN2;EP300;SLC12A6;JAK2;IFNGR1;RHBDF2;AP1B1;AP3B1;NRG1;SND1;PARP8;VCAN;SLPI;IL1B;PSME4;CANX;RPL37A;ELMO1;BIRC6;MAML3;S100A9;DOCK1;S100A8;KDM7A;RPL36A;ITPR2;RRBP1;CBL;PHF21A;LRP6;BCL2L11;CUX1;MAN2A1;BRD4;ABCA1;CTSA;RPL23A;EEF2;MAPK14;GATAD2B;QKI;GATAD2A;EXT1;NFKBIA;MYO1E;RPS27;GRB2;PKN2;TAB2;NFE2L2	Reactome_2022	lung	Monocyte	SARS2_PASC-CTRL_up
CD28 Dependent Vav1 Pathway R-HSA-389359	2	12	0.010499	0.0697036	68.6115	GRB2;PKN2	Reactome_2022	lung	Monocyte	SARS2_PASC-CTRL_up
Caspase-mediated Cleavage Of Cytoskeletal Proteins R-HSA-264870	2	12	0.010499	0.0697036	68.6115	VIM;PLEC	Reactome_2022	lung	Monocyte	SARS2_PASC-CTRL_up
Erythropoietin Activates Phosphoinositide-3-kinase (PI3K) R-HSA-9027276	2	12	0.010499	0.0697036	68.6115	JAK2;PIK3R5	Reactome_2022	lung	Monocyte	SARS2_PASC-CTRL_up
Interleukin-35 Signaling R-HSA-8984722	2	12	0.010499	0.0697036	68.6115	CANX;JAK2	Reactome_2022	lung	Monocyte	SARS2_PASC-CTRL_up
Neutrophil Degranulation R-HSA-6798695	23	468	7.162e-08	1.26481e-05	68.0646	CTSA;CSTB;CD63;SERPINB1;ATP8B4;ANXA2;ANO6;FPR2;IQGAP2;EEF2;MAPK14;SLPI;SELL;ANPEP;LAMP2;LCN2;CTSH;SIRPA;MAN2B1;S100A9;CD33;S100A8;CTSB	Reactome_2022	lung	Monocyte	SARS2_PASC-CTRL_up
NR1H3 And NR1H2 Regulate Gene Expression Linked To Cholesterol Transport And Efflux R-HSA-9029569	4	36	0.00125388	0.0191263	63.2945	ABCA1;NCOA1;EP300;TNRC6B	Reactome_2022	lung	Monocyte	SARS2_PASC-CTRL_up
Interleukin-6 Family Signaling R-HSA-6783589	3	24	0.00374878	0.0408663	60.2816	SOCS3;CBL;JAK2	Reactome_2022	lung	Monocyte	SARS2_PASC-CTRL_up
Signaling By Erythropoietin R-HSA-9006335	3	24	0.00374878	0.0408663	60.2816	GRB2;JAK2;PIK3R5	Reactome_2022	lung	Monocyte	SARS2_PASC-CTRL_up
Dissolution Of Fibrin Clot R-HSA-75205	2	13	0.0123007	0.0759544	60.203	ANXA2;S100A10	Reactome_2022	lung	Monocyte	SARS2_PASC-CTRL_up
Erythropoietin Activates RAS R-HSA-9027284	2	13	0.0123007	0.0759544	60.203	GRB2;JAK2	Reactome_2022	lung	Monocyte	SARS2_PASC-CTRL_up
PTK6 Regulates RHO GTPases, RAS GTPase And MAP Kinases R-HSA-8849471	2	13	0.0123007	0.0759544	60.203	ELMO1;DOCK1	Reactome_2022	lung	Monocyte	SARS2_PASC-CTRL_up
SHC1 Events In ERBB4 Signaling R-HSA-1250347	2	13	0.0123007	0.0759544	60.203	NRG1;GRB2	Reactome_2022	lung	Monocyte	SARS2_PASC-CTRL_up
RAC2 GTPase Cycle R-HSA-9013404	7	87	0.000153313	0.00411805	58.778	DOCK10;TIAM1;GIT2;ARHGAP17;PKN2;ARHGAP26;DOCK1	Reactome_2022	lung	Monocyte	SARS2_PASC-CTRL_up
Cytokine Signaling In Immune System R-HSA-1280215	29	702	5.93498e-08	1.26481e-05	58.1641	SAMHD1;CBL;HIF1A;SOCS3;BCL2L11;FLNA;TIMP1;STX3;LBP;JAK2;MEF2A;EGR1;ANXA2;IFNGR1;MAPK14;PIAS1;NFKBIA;IL1B;PSME4;CANX;PELI1;LCN2;HLA-DRA;GRB2;PKN2;TAB2;VIM;S100A9;BIRC3	Reactome_2022	lung	Monocyte	SARS2_PASC-CTRL_up
Interleukin-4 And Interleukin-13 Signaling R-HSA-6785807	8	107	8.75546e-05	0.00297349	57.9146	SOCS3;IL1B;LCN2;LBP;TIMP1;VIM;JAK2;HIF1A	Reactome_2022	lung	Monocyte	SARS2_PASC-CTRL_up
NOTCH3 Intracellular Domain Regulates Transcription R-HSA-9013508	3	25	0.00421883	0.0448823	56.3219	EP300;MAML3;RBPJ	Reactome_2022	lung	Monocyte	SARS2_PASC-CTRL_up
Interleukin-12 Family Signaling R-HSA-447115	5	54	0.000719731	0.01324	56.1294	ANXA2;CANX;PKN2;JAK2;S100A9	Reactome_2022	lung	Monocyte	SARS2_PASC-CTRL_up
Signaling By Interleukins R-HSA-449147	21	453	7.03097e-07	6.51865e-05	54.7114	MEF2A;ANXA2;CBL;MAPK14;HIF1A;NFKBIA;SOCS3;IL1B;PSME4;CANX;PELI1;LCN2;GRB2;PKN2;TAB2;TIMP1;STX3;LBP;VIM;JAK2;S100A9	Reactome_2022	lung	Monocyte	SARS2_PASC-CTRL_up
Constitutive Signaling By EGFRvIII R-HSA-5637810	2	14	0.0142269	0.0825716	53.3579	GRB2;CBL	Reactome_2022	lung	Monocyte	SARS2_PASC-CTRL_up
HDMs Demethylate Histones R-HSA-3214842	3	26	0.00472308	0.0473919	52.7581	KDM2A;ARID5B;KDM7A	Reactome_2022	lung	Monocyte	SARS2_PASC-CTRL_up
Regulated Necrosis R-HSA-5218859	5	57	0.00092282	0.0159775	51.0667	IL1B;PELI1;CFLAR;OGT;BIRC3	Reactome_2022	lung	Monocyte	SARS2_PASC-CTRL_up
FLT3 Signaling In Disease R-HSA-9682385	3	27	0.00526222	0.0505059	49.5368	ZMYM2;GRB2;CBL	Reactome_2022	lung	Monocyte	SARS2_PASC-CTRL_up
Role Of Nef In HIV-1 Replication And Disease Pathogenesis R-HSA-164952	3	27	0.00526222	0.0505059	49.5368	AP1B1;ELMO1;PKN2	Reactome_2022	lung	Monocyte	SARS2_PASC-CTRL_up
Toll-like Receptor Cascades R-HSA-168898	10	162	6.03508e-05	0.00216006	49.2813	MEF2A;NFKBIA;PELI1;TAB2;LBP;MAPK14;S100A9;S100A8;CTSB;BIRC3	Reactome_2022	lung	Monocyte	SARS2_PASC-CTRL_up
Toll Like Receptor 4 (TLR4) Cascade R-HSA-166016	9	140	0.000103292	0.00332211	48.4779	MEF2A;NFKBIA;PELI1;TAB2;LBP;MAPK14;S100A9;S100A8;BIRC3	Reactome_2022	lung	Monocyte	SARS2_PASC-CTRL_up
GRB2 Events In ERBB2 Signaling R-HSA-1963640	2	15	0.0162741	0.0887041	47.694	NRG1;GRB2	Reactome_2022	lung	Monocyte	SARS2_PASC-CTRL_up
InlB-mediated Entry Of Listeria Monocytogenes Into Host Cell R-HSA-8875360	2	15	0.0162741	0.0887041	47.694	GRB2;CBL	Reactome_2022	lung	Monocyte	SARS2_PASC-CTRL_up
Synthesis Of Bile Acids And Bile Salts Via 27-Hydroxycholesterol R-HSA-193807	2	15	0.0162741	0.0887041	47.694	NCOA1;NCOA2	Reactome_2022	lung	Monocyte	SARS2_PASC-CTRL_up
RHO GTPase Effectors R-HSA-195258	14	269	1.46562e-05	0.000689642	47.6189	NCOA2;PRKCB;IQGAP2;MAPK14;RPS27;KANSL1;TAOK1;FLNA;GRB2;PKN2;SRGAP2;S100A9;RHOQ;S100A8	Reactome_2022	lung	Monocyte	SARS2_PASC-CTRL_up
Oncogenic MAPK Signaling R-HSA-6802957	6	78	0.000579858	0.011833	47.3354	BCL2L11;AP3B1;JAK2;SND1;KDM7A;QKI	Reactome_2022	lung	Monocyte	SARS2_PASC-CTRL_up
SUMOylation Of Transcription Cofactors R-HSA-3899300	4	43	0.00244417	0.0312674	46.7293	NCOA1;NCOA2;EP300;PIAS1	Reactome_2022	lung	Monocyte	SARS2_PASC-CTRL_up
Signaling By Rho GTPases, Miro GTPases And RHOBTB3 R-HSA-9716542	26	660	7.38238e-07	6.51865e-05	46.4718	ARHGAP17;IQGAP2;ARHGAP15;DOCK10;HTR7;FLNA;SRGAP2;NCOA2;GIT2;PRKCB;USP9X;RRAS2;ARHGAP26;MAPK14;TIAM1;RPS27;KANSL1;TAOK1;GRB2;PKN2;VIM;S100A9;DOCK1;RHOQ;S100A8;PICALM	Reactome_2022	lung	Monocyte	SARS2_PASC-CTRL_up
Nuclear Events (Kinase And Transcription Factor Activation) R-HSA-198725	5	61	0.00125631	0.0191263	45.3165	MEF2A;EGR1;EP300;CHD4;MAPK14	Reactome_2022	lung	Monocyte	SARS2_PASC-CTRL_up
Interleukin-12 Signaling R-HSA-9020591	4	44	0.00266108	0.0326352	44.9146	ANXA2;PKN2;JAK2;S100A9	Reactome_2022	lung	Monocyte	SARS2_PASC-CTRL_up
Membrane Trafficking R-HSA-199991	24	599	1.50005e-06	0.000102138	44.6868	SCARB2;NSF;DENND1B;RAB1A;COPA;DENND4A;DENND1A;DENND4C;AP1B1;AP3B1;GAPVD1;PUM1;CBL;F5;MYO1E;CUX1;MAN2A1;VTI1A;KIF13B;MAN1C1;GRB2;RHOQ;CYTH1;PICALM	Reactome_2022	lung	Monocyte	SARS2_PASC-CTRL_up
Vesicle-mediated Transport R-HSA-5653656	25	637	1.30509e-06	0.000102138	44.2878	SCARB2;DENND1B;RAB1A;COPA;DENND1A;CBL;CUX1;MAN2A1;VTI1A;KIF13B;MAN1C1;CYTH1;NSF;MSR1;DENND4A;DENND4C;AP1B1;AP3B1;GAPVD1;PUM1;F5;MYO1E;GRB2;RHOQ;PICALM	Reactome_2022	lung	Monocyte	SARS2_PASC-CTRL_up
Pre-NOTCH Transcription And Translation R-HSA-1912408	5	62	0.00135201	0.019897	44.0299	EP300;MAML3;RBPJ;RUNX1;TNRC6B	Reactome_2022	lung	Monocyte	SARS2_PASC-CTRL_up
Heme Signaling R-HSA-9707616	4	45	0.00289083	0.0344946	43.2049	NCOA1;NCOA2;EP300;NFE2L2	Reactome_2022	lung	Monocyte	SARS2_PASC-CTRL_up
Signaling By Rho GTPases R-HSA-194315	25	644	1.58806e-06	0.000102138	43.137	ARHGAP17;IQGAP2;ARHGAP15;DOCK10;FLNA;SRGAP2;NCOA2;GIT2;PRKCB;USP9X;RRAS2;ARHGAP26;MAPK14;TIAM1;RPS27;KANSL1;TAOK1;GRB2;PKN2;VIM;S100A9;DOCK1;RHOQ;S100A8;PICALM	Reactome_2022	lung	Monocyte	SARS2_PASC-CTRL_up
FOXO-mediated Transcription Of Cell Death Genes R-HSA-9614657	2	16	0.0184389	0.0935719	42.9421	BCL2L11;EP300	Reactome_2022	lung	Monocyte	SARS2_PASC-CTRL_up
PI3K Events In ERBB2 Signaling R-HSA-1963642	2	16	0.0184389	0.0935719	42.9421	NRG1;GRB2	Reactome_2022	lung	Monocyte	SARS2_PASC-CTRL_up
Regulation Of KIT Signaling R-HSA-1433559	2	16	0.0184389	0.0935719	42.9421	GRB2;CBL	Reactome_2022	lung	Monocyte	SARS2_PASC-CTRL_up
Spry Regulation Of FGF Signaling R-HSA-1295596	2	16	0.0184389	0.0935719	42.9421	GRB2;CBL	Reactome_2022	lung	Monocyte	SARS2_PASC-CTRL_up
Hemostasis R-HSA-109582	23	576	2.64957e-06	0.000155971	42.5113	CD63;CD74;ANXA2;PRKCB;ITPR2;ATP2B1;MAPK14;TREM1;PHF21A;PIK3R5;F5;DOCK10;SELL;LAMP2;KIF13B;FLNA;SIRPA;GRB2;TIMP1;JAK2;S100A9;DOCK1;S100A10	Reactome_2022	lung	Monocyte	SARS2_PASC-CTRL_up
MHC Class II Antigen Presentation R-HSA-2132295	7	104	0.000461074	0.0101782	42.3628	CTSA;CD74;CANX;AP1B1;HLA-DRA;CTSH;CTSB	Reactome_2022	lung	Monocyte	SARS2_PASC-CTRL_up
Infectious Disease R-HSA-5663205	33	961	5.06511e-07	6.38927e-05	41.9698	RPL36A;ITPR2;CHD4;ANTXR2;CBL;PHF21A;RPS15;PSTPIP1;HTR7;MAN2A1;JAK2;BRD4;IFNGR1;RHBDF2;AP1B1;RPL23A;EEF2;MAPK14;GATAD2B;PARP8;GATAD2A;MYO1E;RPS27;IL1B;PSME4;CANX;RPL37A;ELMO1;GRB2;PKN2;TAB2;DOCK1;NFE2L2	Reactome_2022	lung	Monocyte	SARS2_PASC-CTRL_up
NR1H2 And NR1H3-mediated Signaling R-HSA-9024446	4	46	0.00313377	0.0364095	41.592	ABCA1;NCOA1;EP300;TNRC6B	Reactome_2022	lung	Monocyte	SARS2_PASC-CTRL_up
FGFR1 Mutant Receptor Activation R-HSA-1839124	3	30	0.0070951	0.0596664	41.5185	ZMYM2;CUX1;GRB2	Reactome_2022	lung	Monocyte	SARS2_PASC-CTRL_up
Signaling By CSF3 (G-CSF) R-HSA-9674555	3	30	0.0070951	0.0596664	41.5185	SOCS3;GRB2;JAK2	Reactome_2022	lung	Monocyte	SARS2_PASC-CTRL_up
RAC1 GTPase Cycle R-HSA-9013149	10	178	0.000132173	0.0037648	40.9565	DOCK10;TIAM1;GIT2;ARHGAP17;PKN2;ARHGAP15;IQGAP2;SRGAP2;ARHGAP26;DOCK1	Reactome_2022	lung	Monocyte	SARS2_PASC-CTRL_up
Adaptive Immune System R-HSA-1280218	27	733	1.61939e-06	0.000102138	40.9442	ITPR2;CBLB;UBR2;PVR;TREM1;SOCS3;CTSH;XDH;CD33;CTSB;CTSA;CD74;UBE2H;DTX3L;PRKCB;AP1B1;FBXO11;NFKBIA;SELL;PSME4;CANX;HLA-DRA;GRB2;PKN2;TAB2;S100A9;S100A8	Reactome_2022	lung	Monocyte	SARS2_PASC-CTRL_up
Peptide Chain Elongation R-HSA-156902	6	86	0.000972426	0.0165125	39.6304	RPS15;RPS27;RPL37A;RPL36A;RPL23A;EEF2	Reactome_2022	lung	Monocyte	SARS2_PASC-CTRL_up
Programmed Cell Death R-HSA-5357801	11	208	0.000105344	0.00332211	39.4932	BCL2L11;DAPK1;IL1B;PSME4;PELI1;PKN2;CFLAR;VIM;OGT;BIRC3;PLEC	Reactome_2022	lung	Monocyte	SARS2_PASC-CTRL_up
Diseases Associated With TLR Signaling Cascade R-HSA-5602358	3	31	0.00777973	0.06245	39.2884	NFKBIA;S100A9;S100A8	Reactome_2022	lung	Monocyte	SARS2_PASC-CTRL_up
MyD88 Deficiency (TLR2/4) R-HSA-5602498	2	17	0.0207176	0.0981085	38.9078	S100A9;S100A8	Reactome_2022	lung	Monocyte	SARS2_PASC-CTRL_up
Regulation Of RUNX1 Expression And Activity R-HSA-8934593	2	17	0.0207176	0.0981085	38.9078	RUNX1;TNRC6B	Reactome_2022	lung	Monocyte	SARS2_PASC-CTRL_up
Trafficking Of GluR2-containing AMPA Receptors R-HSA-416993	2	17	0.0207176	0.0981085	38.9078	NSF;PRKCB	Reactome_2022	lung	Monocyte	SARS2_PASC-CTRL_up
Diseases Of Signal Transduction By Growth Factor Receptors And Second Messengers R-HSA-5663202	18	424	1.48394e-05	0.000689642	38.7328	AP3B1;NRG1;RRBP1;RBPJ;CBL;SND1;QKI;LRP6;ZMYM2;BCL2L11;CUX1;PSME4;EP300;GRB2;BIRC6;MAML3;JAK2;KDM7A	Reactome_2022	lung	Monocyte	SARS2_PASC-CTRL_up
NOTCH1 Intracellular Domain Regulates Transcription R-HSA-2122947	4	48	0.00366072	0.0408663	38.6273	EP300;MAML3;RBPJ;HIF1A	Reactome_2022	lung	Monocyte	SARS2_PASC-CTRL_up
Signaling By Receptor Tyrosine Kinases R-HSA-9006934	20	496	1.05351e-05	0.000547208	38.0106	MEF2A;EGR1;NRP2;PRKCB;LAMA4;ITPR2;CHD4;NRG1;CBL;MAPK14;HIF1A;TIAM1;ELMO1;EP300;GRB2;PKN2;TAB2;JAK2;HNRNPA1;DOCK1	Reactome_2022	lung	Monocyte	SARS2_PASC-CTRL_up
Signaling By NOTCH2 R-HSA-1980145	3	32	0.008502	0.0654864	37.2383	EP300;MAML3;RBPJ	Reactome_2022	lung	Monocyte	SARS2_PASC-CTRL_up
RAB GEFs Exchange GTP For GDP On RABs R-HSA-8876198	6	89	0.00116314	0.0186737	37.206	DENND1B;RAB1A;DENND4A;DENND1A;DENND4C;GAPVD1	Reactome_2022	lung	Monocyte	SARS2_PASC-CTRL_up
MyD88:MAL(TIRAP) Cascade Initiated On Plasma Membrane R-HSA-166058	7	112	0.00071931	0.01324	36.8544	MEF2A;NFKBIA;PELI1;TAB2;MAPK14;S100A9;S100A8	Reactome_2022	lung	Monocyte	SARS2_PASC-CTRL_up
Eukaryotic Translation Elongation R-HSA-156842	6	90	0.00123268	0.0191263	36.4452	RPS15;RPS27;RPL37A;RPL36A;RPL23A;EEF2	Reactome_2022	lung	Monocyte	SARS2_PASC-CTRL_up
Constitutive Signaling By Ligand-Responsive EGFR Cancer Variants R-HSA-1236382	2	18	0.023107	0.103048	35.4472	GRB2;CBL	Reactome_2022	lung	Monocyte	SARS2_PASC-CTRL_up
IRAK4 Deficiency (TLR2/4) R-HSA-5603041	2	18	0.023107	0.103048	35.4472	S100A9;S100A8	Reactome_2022	lung	Monocyte	SARS2_PASC-CTRL_up
Recycling Of Bile Acids And Salts R-HSA-159418	2	18	0.023107	0.103048	35.4472	NCOA1;NCOA2	Reactome_2022	lung	Monocyte	SARS2_PASC-CTRL_up
Regulation Of Signaling By CBL R-HSA-912631	2	18	0.023107	0.103048	35.4472	GRB2;CBL	Reactome_2022	lung	Monocyte	SARS2_PASC-CTRL_up
Signaling By FLT3 Fusion Proteins R-HSA-9703465	2	18	0.023107	0.103048	35.4472	ZMYM2;GRB2	Reactome_2022	lung	Monocyte	SARS2_PASC-CTRL_up
VEGFR2 Mediated Cell Proliferation R-HSA-5218921	2	18	0.023107	0.103048	35.4472	PRKCB;ITPR2	Reactome_2022	lung	Monocyte	SARS2_PASC-CTRL_up
NOD1/2 Signaling Pathway R-HSA-168638	3	33	0.00926236	0.0670382	35.3485	TAB2;MAPK14;BIRC3	Reactome_2022	lung	Monocyte	SARS2_PASC-CTRL_up
VEGFA-VEGFR2 Pathway R-HSA-4420097	6	93	0.00146049	0.0211412	34.2924	PRKCB;ELMO1;ITPR2;PKN2;MAPK14;DOCK1	Reactome_2022	lung	Monocyte	SARS2_PASC-CTRL_up
Synthesis Of Bile Acids And Bile Salts R-HSA-192105	3	34	0.0100612	0.0696208	33.602	NCOA1;OSBPL9;NCOA2	Reactome_2022	lung	Monocyte	SARS2_PASC-CTRL_up
Nucleotide-binding Domain, Leucine Rich Repeat Containing NLR Signaling Pathways R-HSA-168643	4	53	0.00523375	0.0505059	32.4673	PSTPIP1;TAB2;MAPK14;BIRC3	Reactome_2022	lung	Monocyte	SARS2_PASC-CTRL_up
Listeria Monocytogenes Entry Into Host Cells R-HSA-8876384	2	19	0.0256039	0.109749	32.4519	GRB2;CBL	Reactome_2022	lung	Monocyte	SARS2_PASC-CTRL_up
Signaling By KIT In Disease R-HSA-9669938	2	19	0.0256039	0.109749	32.4519	GRB2;JAK2	Reactome_2022	lung	Monocyte	SARS2_PASC-CTRL_up
Signaling To RAS R-HSA-167044	2	19	0.0256039	0.109749	32.4519	GRB2;MAPK14	Reactome_2022	lung	Monocyte	SARS2_PASC-CTRL_up
Activated TAK1 Mediates P38 MAPK Activation R-HSA-450302	2	19	0.0256039	0.109749	32.4519	TAB2;MAPK14	Reactome_2022	lung	Monocyte	SARS2_PASC-CTRL_up
Cell-Cell Communication R-HSA-1500931	7	120	0.00108064	0.0180039	32.3061	LAMA4;SIRPA;FLNA;GRB2;PVR;SKAP2;PLEC	Reactome_2022	lung	Monocyte	SARS2_PASC-CTRL_up
Positive Epigenetic Regulation Of rRNA Expression R-HSA-5250913	5	74	0.00296177	0.0348699	32.0353	MYO1E;EP300;CHD4;GATAD2B;GATAD2A	Reactome_2022	lung	Monocyte	SARS2_PASC-CTRL_up
Gene And Protein Expression By JAK-STAT Signaling After Interleukin-12 Stimulation R-HSA-8950505	3	35	0.0108989	0.0715796	31.9843	ANXA2;PKN2;S100A9	Reactome_2022	lung	Monocyte	SARS2_PASC-CTRL_up
CDC42 GTPase Cycle R-HSA-9013148	8	149	0.000832239	0.0146973	30.7969	DOCK10;TIAM1;GIT2;ARHGAP17;PKN2;IQGAP2;SRGAP2;ARHGAP26	Reactome_2022	lung	Monocyte	SARS2_PASC-CTRL_up
Signal Transduction R-HSA-162582	61	2465	7.28462e-07	6.51865e-05	30.6169	NRP2;CHD4;RBPJ;DOCK10;HTR7;EP300;JAK2;MEF2A;NCOA1;NCOA2;PRKCB;RRAS2;NRG1;RUNX1;TIAM1;PSME4;ELMO1;MAML3;S100A9;DOCK1;RHOQ;S100A8;FKBP5;BIRC3;LAMA4;ITPR2;ARHGAP17;FPR2;IQGAP2;ARHGAP15;CBL;HIF1A;RTN4;RASGRP4;PIK3R5;LRP6;SOCS3;BCL2L11;FLNA;SRGAP2;HNRNPA1;ABCA1;EGR1;GIT2;USP9X;CFLAR;ARHGAP26;MAPK14;GATAD2B;GATAD2A;NFKBIA;RPS27;KANSL1;TAOK1;RGS10;GRB2;PKN2;TAB2;VIM;PICALM;TNRC6B	Reactome_2022	lung	Monocyte	SARS2_PASC-CTRL_up
Signaling By FGFR1 In Disease R-HSA-5655302	3	36	0.0117757	0.0752318	30.4825	ZMYM2;CUX1;GRB2	Reactome_2022	lung	Monocyte	SARS2_PASC-CTRL_up
Golgi Associated Vesicle Biogenesis R-HSA-432722	4	55	0.00597225	0.0538112	30.4071	AP1B1;AP3B1;PUM1;PICALM	Reactome_2022	lung	Monocyte	SARS2_PASC-CTRL_up
CD209 (DC-SIGN) Signaling R-HSA-5621575	2	20	0.0282048	0.118595	29.8384	EP300;PKN2	Reactome_2022	lung	Monocyte	SARS2_PASC-CTRL_up
SARS-CoV Infections R-HSA-9679506	15	369	0.000124415	0.00368837	29.6577	IFNGR1;CHD4;GATAD2B;PHF21A;PARP8;GATAD2A;RPS15;RPS27;MAN2A1;CANX;GRB2;TAB2;JAK2;BRD4;NFE2L2	Reactome_2022	lung	Monocyte	SARS2_PASC-CTRL_up
Intra-Golgi And Retrograde Golgi-to-ER Traffic R-HSA-6811442	9	181	0.000694248	0.01324	29.1962	NSF;RAB1A;COPA;CUX1;MAN2A1;VTI1A;KIF13B;MAN1C1;CYTH1	Reactome_2022	lung	Monocyte	SARS2_PASC-CTRL_up
Pre-NOTCH Expression And Processing R-HSA-1912422	5	78	0.00372	0.0408663	29.0886	EP300;MAML3;RBPJ;RUNX1;TNRC6B	Reactome_2022	lung	Monocyte	SARS2_PASC-CTRL_up
FLT3 Signaling R-HSA-9607240	3	37	0.0126919	0.0772895	29.0854	BCL2L11;GRB2;CBL	Reactome_2022	lung	Monocyte	SARS2_PASC-CTRL_up
RHOV GTPase Cycle R-HSA-9013424	3	37	0.0126919	0.0772895	29.0854	GIT2;USP9X;PKN2	Reactome_2022	lung	Monocyte	SARS2_PASC-CTRL_up
Fc Epsilon Receptor (FCERI) Signaling R-HSA-2454202	7	130	0.00171746	0.023331	27.6524	NFKBIA;PSME4;ITPR2;GRB2;TAB2;PKN2;RASGRP4	Reactome_2022	lung	Monocyte	SARS2_PASC-CTRL_up
Azathioprine ADME R-HSA-9748787	2	21	0.0309068	0.125764	27.5418	SLC28A2;XDH	Reactome_2022	lung	Monocyte	SARS2_PASC-CTRL_up
Deregulated CDK5 Triggers Neurodegenerative Pathways In Alzheimers Disease Models R-HSA-8862803	2	21	0.0309068	0.125764	27.5418	BCL2L11;CAPN2	Reactome_2022	lung	Monocyte	SARS2_PASC-CTRL_up
Negative Regulation Of MET Activity R-HSA-6807004	2	21	0.0309068	0.125764	27.5418	GRB2;CBL	Reactome_2022	lung	Monocyte	SARS2_PASC-CTRL_up
RHO GTPases Activate PAKs R-HSA-5627123	2	21	0.0309068	0.125764	27.5418	FLNA;PKN2	Reactome_2022	lung	Monocyte	SARS2_PASC-CTRL_up
SHC1 Events In ERBB2 Signaling R-HSA-1250196	2	21	0.0309068	0.125764	27.5418	NRG1;GRB2	Reactome_2022	lung	Monocyte	SARS2_PASC-CTRL_up
Signaling By ERBB2 TMD/JMD Mutants R-HSA-9665686	2	21	0.0309068	0.125764	27.5418	NRG1;GRB2	Reactome_2022	lung	Monocyte	SARS2_PASC-CTRL_up
Signaling By NTRKs R-HSA-166520	7	132	0.00187401	0.025072	26.8344	MEF2A;TIAM1;EGR1;EP300;GRB2;CHD4;MAPK14	Reactome_2022	lung	Monocyte	SARS2_PASC-CTRL_up
NGF-stimulated Transcription R-HSA-9031628	3	39	0.0146438	0.0834222	26.567	EGR1;EP300;CHD4	Reactome_2022	lung	Monocyte	SARS2_PASC-CTRL_up
FCGR3A-mediated Phagocytosis R-HSA-9664422	4	60	0.00811367	0.0639676	26.0285	MYO1E;ELMO1;GRB2;DOCK1	Reactome_2022	lung	Monocyte	SARS2_PASC-CTRL_up
HDACs Deacetylate Histones R-HSA-3214815	4	60	0.00811367	0.0639676	26.0285	CHD4;PHF21A;GATAD2B;GATAD2A	Reactome_2022	lung	Monocyte	SARS2_PASC-CTRL_up
ERK/MAPK Targets R-HSA-198753	2	22	0.0337066	0.134674	25.5109	MEF2A;MAPK14	Reactome_2022	lung	Monocyte	SARS2_PASC-CTRL_up
Regulation Of PTEN Gene Transcription R-HSA-8943724	4	61	0.00859489	0.0654864	25.2645	EGR1;CHD4;GATAD2B;GATAD2A	Reactome_2022	lung	Monocyte	SARS2_PASC-CTRL_up
Regulation Of Actin Dynamics For Phagocytic Cup Formation R-HSA-2029482	4	62	0.0090944	0.0663666	24.5328	MYO1E;ELMO1;GRB2;DOCK1	Reactome_2022	lung	Monocyte	SARS2_PASC-CTRL_up
Regulation Of Beta-Cell Development R-HSA-186712	3	41	0.016756	0.0896698	24.3633	EP300;MAML3;RBPJ	Reactome_2022	lung	Monocyte	SARS2_PASC-CTRL_up
Death Receptor Signaling R-HSA-73887	7	139	0.00251068	0.0312674	24.2192	NFKBIA;TIAM1;BCL2L11;TAB2;CFLAR;RTN4;BIRC3	Reactome_2022	lung	Monocyte	SARS2_PASC-CTRL_up
RHO GTPase Cycle R-HSA-9012999	16	441	0.000271764	0.00666577	24.069	GIT2;USP9X;RRAS2;ARHGAP17;IQGAP2;ARHGAP15;ARHGAP26;DOCK10;TIAM1;GRB2;PKN2;VIM;SRGAP2;DOCK1;RHOQ;PICALM	Reactome_2022	lung	Monocyte	SARS2_PASC-CTRL_up
Fcgamma Receptor (FCGR) Dependent Phagocytosis R-HSA-2029480	5	87	0.00591843	0.0538112	23.7355	MYO1E;ELMO1;ITPR2;GRB2;DOCK1	Reactome_2022	lung	Monocyte	SARS2_PASC-CTRL_up
Signaling By NTRK2 (TRKB) R-HSA-9006115	2	23	0.0366014	0.142374	23.7044	TIAM1;GRB2	Reactome_2022	lung	Monocyte	SARS2_PASC-CTRL_up
C-type Lectin Receptors (CLRs) R-HSA-5621481	7	141	0.00272002	0.0329011	23.5362	NFKBIA;IL1B;PSME4;EP300;ITPR2;TAB2;PKN2	Reactome_2022	lung	Monocyte	SARS2_PASC-CTRL_up
Signaling By SCF-KIT R-HSA-1433557	3	42	0.0178726	0.0935719	23.3629	GRB2;CBL;JAK2	Reactome_2022	lung	Monocyte	SARS2_PASC-CTRL_up
Signaling By NTRK1 (TRKA) R-HSA-187037	6	114	0.00406562	0.0437798	23.2678	MEF2A;EGR1;EP300;GRB2;CHD4;MAPK14	Reactome_2022	lung	Monocyte	SARS2_PASC-CTRL_up
Interferon Gamma Signaling R-HSA-877300	5	89	0.00650924	0.0580571	22.7382	SOCS3;IFNGR1;HLA-DRA;JAK2;PIAS1	Reactome_2022	lung	Monocyte	SARS2_PASC-CTRL_up
Epigenetic Regulation Of Gene Expression R-HSA-212165	6	116	0.00442625	0.0459809	22.4898	MYO1E;EP300;CHD4;JARID2;GATAD2B;GATAD2A	Reactome_2022	lung	Monocyte	SARS2_PASC-CTRL_up
Eukaryotic Translation Termination R-HSA-72764	5	90	0.00681963	0.0584634	22.2617	RPS15;RPS27;RPL37A;RPL36A;RPL23A	Reactome_2022	lung	Monocyte	SARS2_PASC-CTRL_up
Selenocysteine Synthesis R-HSA-2408557	5	90	0.00681963	0.0584634	22.2617	RPS15;RPS27;RPL37A;RPL36A;RPL23A	Reactome_2022	lung	Monocyte	SARS2_PASC-CTRL_up
Viral mRNA Translation R-HSA-192823	5	90	0.00681963	0.0584634	22.2617	RPS15;RPS27;RPL37A;RPL36A;RPL23A	Reactome_2022	lung	Monocyte	SARS2_PASC-CTRL_up
Defective Intrinsic Pathway For Apoptosis R-HSA-9734009	2	24	0.039588	0.147494	22.0892	BCL2L11;CAPN2	Reactome_2022	lung	Monocyte	SARS2_PASC-CTRL_up
Growth Hormone Receptor Signaling R-HSA-982772	2	24	0.039588	0.147494	22.0892	SOCS3;JAK2	Reactome_2022	lung	Monocyte	SARS2_PASC-CTRL_up
Signaling By EGFR In Cancer R-HSA-1643713	2	24	0.039588	0.147494	22.0892	GRB2;CBL	Reactome_2022	lung	Monocyte	SARS2_PASC-CTRL_up
Signaling By ERBB2 KD Mutants R-HSA-9664565	2	24	0.039588	0.147494	22.0892	NRG1;GRB2	Reactome_2022	lung	Monocyte	SARS2_PASC-CTRL_up
Synthesis Of Bile Acids And Bile Salts Via 7Alpha-Hydroxycholesterol R-HSA-193368	2	24	0.039588	0.147494	22.0892	NCOA1;NCOA2	Reactome_2022	lung	Monocyte	SARS2_PASC-CTRL_up
Interleukin-3, Interleukin-5 And GM-CSF Signaling R-HSA-512988	3	44	0.0202274	0.0976002	21.5376	GRB2;CBL;JAK2	Reactome_2022	lung	Monocyte	SARS2_PASC-CTRL_up
TNF Signaling R-HSA-75893	3	44	0.0202274	0.0976002	21.5376	TAB2;CFLAR;BIRC3	Reactome_2022	lung	Monocyte	SARS2_PASC-CTRL_up
Nonsense Mediated Decay (NMD) Independent Of Exon Junction Complex (EJC) R-HSA-975956	5	92	0.0074712	0.061084	21.3499	RPS15;RPS27;RPL37A;RPL36A;RPL23A	Reactome_2022	lung	Monocyte	SARS2_PASC-CTRL_up
Bile Acid And Bile Salt Metabolism R-HSA-194068	3	45	0.0214658	0.0997594	20.7035	NCOA1;OSBPL9;NCOA2	Reactome_2022	lung	Monocyte	SARS2_PASC-CTRL_up
ERCC6 (CSB) And EHMT2 (G9a) Positively Regulate rRNA Expression R-HSA-427389	3	45	0.0214658	0.0997594	20.7035	CHD4;GATAD2B;GATAD2A	Reactome_2022	lung	Monocyte	SARS2_PASC-CTRL_up
Leishmania Infection R-HSA-9658195	10	247	0.0017082	0.023331	20.6409	MYO1E;PSTPIP1;HTR7;IL1B;RHBDF2;ELMO1;ITPR2;GRB2;MAPK14;DOCK1	Reactome_2022	lung	Monocyte	SARS2_PASC-CTRL_up
Cell Recruitment (Pro-Inflammatory Response) R-HSA-9664424	2	25	0.0426635	0.155028	20.6382	PSTPIP1;IL1B	Reactome_2022	lung	Monocyte	SARS2_PASC-CTRL_up
Inactivation Of CSF3 (G-CSF) Signaling R-HSA-9705462	2	25	0.0426635	0.155028	20.6382	SOCS3;JAK2	Reactome_2022	lung	Monocyte	SARS2_PASC-CTRL_up
Signaling By ERBB2 In Cancer R-HSA-1227990	2	25	0.0426635	0.155028	20.6382	NRG1;GRB2	Reactome_2022	lung	Monocyte	SARS2_PASC-CTRL_up
Rab Regulation Of Trafficking R-HSA-9007101	6	122	0.00564991	0.0536438	20.3599	DENND1B;RAB1A;DENND4A;DENND1A;DENND4C;GAPVD1	Reactome_2022	lung	Monocyte	SARS2_PASC-CTRL_up
Circadian Clock R-HSA-400253	4	69	0.0131243	0.0792537	20.1752	NCOA1;NCOA2;EP300;HIF1A	Reactome_2022	lung	Monocyte	SARS2_PASC-CTRL_up
Transcriptional Regulation By RUNX3 R-HSA-8878159	5	95	0.00852803	0.0654864	20.0775	BCL2L11;EP300;MAML3;RBPJ;RUNX1	Reactome_2022	lung	Monocyte	SARS2_PASC-CTRL_up
RNA Polymerase I Transcription Initiation R-HSA-73762	3	46	0.0227448	0.103048	19.9163	CHD4;GATAD2B;GATAD2A	Reactome_2022	lung	Monocyte	SARS2_PASC-CTRL_up
MyD88 Cascade Initiated On Plasma Membrane R-HSA-975871	5	96	0.00890215	0.065505	19.6769	MEF2A;NFKBIA;PELI1;TAB2;MAPK14	Reactome_2022	lung	Monocyte	SARS2_PASC-CTRL_up
Platelet Activation, Signaling And Aggregation R-HSA-76002	10	254	0.00209642	0.027629	19.3974	CD63;PRKCB;LAMP2;FLNA;ITPR2;GRB2;TIMP1;MAPK14;PIK3R5;F5	Reactome_2022	lung	Monocyte	SARS2_PASC-CTRL_up
GAG Synthesis Requires Tetrasaccharide Linker Sequence R-HSA-1971475	2	26	0.0458253	0.162505	19.329	VCAN;XYLT1	Reactome_2022	lung	Monocyte	SARS2_PASC-CTRL_up
Caspase Activation Via Extrinsic Apoptotic Signaling Pathway R-HSA-5357769	2	26	0.0458253	0.162505	19.329	DAPK1;CFLAR	Reactome_2022	lung	Monocyte	SARS2_PASC-CTRL_up
Interleukin-20 Family Signaling R-HSA-8854691	2	26	0.0458253	0.162505	19.329	SOCS3;JAK2	Reactome_2022	lung	Monocyte	SARS2_PASC-CTRL_up
Platelet Calcium Homeostasis R-HSA-418360	2	26	0.0458253	0.162505	19.329	ITPR2;ATP2B1	Reactome_2022	lung	Monocyte	SARS2_PASC-CTRL_up
Signaling By ALK R-HSA-201556	2	26	0.0458253	0.162505	19.329	EP300;HIF1A	Reactome_2022	lung	Monocyte	SARS2_PASC-CTRL_up
TNFR1-induced NFkappaB Signaling Pathway R-HSA-5357956	2	26	0.0458253	0.162505	19.329	TAB2;BIRC3	Reactome_2022	lung	Monocyte	SARS2_PASC-CTRL_up
PKMTs Methylate Histone Lysines R-HSA-3214841	3	47	0.0240644	0.106244	19.1726	NSD3;SETD2;ASH1L	Reactome_2022	lung	Monocyte	SARS2_PASC-CTRL_up
trans-Golgi Network Vesicle Budding R-HSA-199992	4	71	0.014454	0.082876	19.1351	AP1B1;AP3B1;PUM1;PICALM	Reactome_2022	lung	Monocyte	SARS2_PASC-CTRL_up
Formation Of A Pool Of Free 40S Subunits R-HSA-72689	5	98	0.00968411	0.0678656	18.9085	RPS15;RPS27;RPL37A;RPL36A;RPL23A	Reactome_2022	lung	Monocyte	SARS2_PASC-CTRL_up
Response Of EIF2AK4 (GCN2) To Amino Acid Deficiency R-HSA-9633012	5	98	0.00968411	0.0678656	18.9085	RPS15;RPS27;RPL37A;RPL36A;RPL23A	Reactome_2022	lung	Monocyte	SARS2_PASC-CTRL_up
CLEC7A (Dectin-1) Signaling R-HSA-5607764	5	99	0.0100923	0.0696208	18.5399	NFKBIA;IL1B;PSME4;ITPR2;TAB2	Reactome_2022	lung	Monocyte	SARS2_PASC-CTRL_up
BMAL1:CLOCK,NPAS2 Activates Circadian Gene Expression R-HSA-1368108	2	27	0.0490703	0.169254	18.1432	NCOA1;NCOA2	Reactome_2022	lung	Monocyte	SARS2_PASC-CTRL_up
Endogenous Sterols R-HSA-211976	2	27	0.0490703	0.169254	18.1432	NCOA1;NCOA2	Reactome_2022	lung	Monocyte	SARS2_PASC-CTRL_up
Interleukin Receptor SHC Signaling R-HSA-912526	2	27	0.0490703	0.169254	18.1432	GRB2;JAK2	Reactome_2022	lung	Monocyte	SARS2_PASC-CTRL_up
Response To Elevated Platelet Cytosolic Ca2+ R-HSA-76005	6	130	0.00764407	0.061924	17.9268	CD63;PRKCB;LAMP2;FLNA;TIMP1;F5	Reactome_2022	lung	Monocyte	SARS2_PASC-CTRL_up
TRAF6 Mediated Induction Of NFkB And MAP Kinases Upon TLR7/8 Or 9 Activation R-HSA-975138	5	101	0.0109436	0.0715796	17.8319	MEF2A;NFKBIA;PELI1;TAB2;MAPK14	Reactome_2022	lung	Monocyte	SARS2_PASC-CTRL_up
Signaling By NOTCH3 R-HSA-9012852	3	49	0.0268255	0.113879	17.8027	EP300;MAML3;RBPJ	Reactome_2022	lung	Monocyte	SARS2_PASC-CTRL_up
Signaling By NOTCH1 R-HSA-1980143	4	74	0.0166035	0.0893958	17.713	EP300;MAML3;RBPJ;HIF1A	Reactome_2022	lung	Monocyte	SARS2_PASC-CTRL_up
MyD88 Dependent Cascade Initiated On Endosome R-HSA-975155	5	102	0.0113872	0.073933	17.4919	MEF2A;NFKBIA;PELI1;TAB2;MAPK14	Reactome_2022	lung	Monocyte	SARS2_PASC-CTRL_up
Toll Like Receptor 3 (TLR3) Cascade R-HSA-168164	5	103	0.0118428	0.0752318	17.1607	MEF2A;NFKBIA;TAB2;MAPK14;BIRC3	Reactome_2022	lung	Monocyte	SARS2_PASC-CTRL_up
Toll Like Receptor 7/8 (TLR7/8) Cascade R-HSA-168181	5	103	0.0118428	0.0752318	17.1607	MEF2A;NFKBIA;PELI1;TAB2;MAPK14	Reactome_2022	lung	Monocyte	SARS2_PASC-CTRL_up
Cell Surface Interactions At Vascular Wall R-HSA-202733	6	134	0.00881174	0.0654864	16.8566	CD74;SELL;SIRPA;GRB2;S100A9;TREM1	Reactome_2022	lung	Monocyte	SARS2_PASC-CTRL_up
Interferon Signaling R-HSA-913531	8	200	0.00520303	0.0505059	16.7273	EGR1;SOCS3;IFNGR1;FLNA;HLA-DRA;JAK2;SAMHD1;PIAS1	Reactome_2022	lung	Monocyte	SARS2_PASC-CTRL_up
HATs Acetylate Histones R-HSA-3214847	5	106	0.0132838	0.0792537	16.2176	NCOA1;NCOA2;KANSL1;EP300;OGT	Reactome_2022	lung	Monocyte	SARS2_PASC-CTRL_up
Toll Like Receptor 9 (TLR9) Cascade R-HSA-168138	5	106	0.0132838	0.0792537	16.2176	MEF2A;NFKBIA;PELI1;TAB2;MAPK14	Reactome_2022	lung	Monocyte	SARS2_PASC-CTRL_up
COPI-dependent Golgi-to-ER Retrograde Traffic R-HSA-6811434	4	78	0.019766	0.0969633	16.0394	NSF;RAB1A;COPA;KIF13B	Reactome_2022	lung	Monocyte	SARS2_PASC-CTRL_up
FCERI Mediated NF-kB Activation R-HSA-2871837	4	78	0.019766	0.0969633	16.0394	NFKBIA;PSME4;TAB2;RASGRP4	Reactome_2022	lung	Monocyte	SARS2_PASC-CTRL_up
Apoptotic Execution Phase R-HSA-75153	3	52	0.0312706	0.12666	16.0021	PKN2;VIM;PLEC	Reactome_2022	lung	Monocyte	SARS2_PASC-CTRL_up
MyD88-independent TLR4 Cascade R-HSA-166166	5	107	0.0137892	0.0817172	15.919	MEF2A;NFKBIA;TAB2;MAPK14;BIRC3	Reactome_2022	lung	Monocyte	SARS2_PASC-CTRL_up
PTEN Regulation R-HSA-6807070	6	139	0.0104444	0.0697036	15.6361	EGR1;PSME4;CHD4;GATAD2B;GATAD2A;TNRC6B	Reactome_2022	lung	Monocyte	SARS2_PASC-CTRL_up
L13a-mediated Translational Silencing Of Ceruloplasmin Expression R-HSA-156827	5	108	0.0143074	0.0825716	15.6279	RPS15;RPS27;RPL37A;RPL36A;RPL23A	Reactome_2022	lung	Monocyte	SARS2_PASC-CTRL_up
SRP-dependent Cotranslational Protein Targeting To Membrane R-HSA-1799339	5	108	0.0143074	0.0825716	15.6279	RPS15;RPS27;RPL37A;RPL36A;RPL23A	Reactome_2022	lung	Monocyte	SARS2_PASC-CTRL_up
Heparan Sulfate/Heparin (HS-GAG) Metabolism R-HSA-1638091	3	53	0.0328328	0.131779	15.4607	EXT1;VCAN;XYLT1	Reactome_2022	lung	Monocyte	SARS2_PASC-CTRL_up
GTP Hydrolysis And Joining Of 60S Ribosomal Subunit R-HSA-72706	5	109	0.0148386	0.0834552	15.344	RPS15;RPS27;RPL37A;RPL36A;RPL23A	Reactome_2022	lung	Monocyte	SARS2_PASC-CTRL_up
Signaling By B Cell Receptor (BCR) R-HSA-983705	5	109	0.0148386	0.0834552	15.344	NFKBIA;PRKCB;PSME4;ITPR2;GRB2	Reactome_2022	lung	Monocyte	SARS2_PASC-CTRL_up
Asparagine N-linked Glycosylation R-HSA-446203	10	282	0.00441648	0.0459809	15.2764	CTSA;NSF;RAB1A;COPA;SLPI;MAN2A1;CANX;MAN1C1;ST3GAL5;F5	Reactome_2022	lung	Monocyte	SARS2_PASC-CTRL_up
Signaling By ROBO Receptors R-HSA-376176	8	209	0.00673431	0.0584634	15.1874	RPS15;RPS27;PSME4;RPL37A;RPL36A;PKN2;RPL23A;SRGAP2	Reactome_2022	lung	Monocyte	SARS2_PASC-CTRL_up
RHOJ GTPase Cycle R-HSA-9013409	3	54	0.034435	0.136517	14.9453	GIT2;PKN2;ARHGAP26	Reactome_2022	lung	Monocyte	SARS2_PASC-CTRL_up
Nonsense Mediated Decay (NMD) Enhanced By Exon Junction Complex (EJC) R-HSA-975957	5	112	0.0165109	0.0893958	14.5333	RPS15;RPS27;RPL37A;RPL36A;RPL23A	Reactome_2022	lung	Monocyte	SARS2_PASC-CTRL_up
Apoptosis R-HSA-109581	7	178	0.0095445	0.0678656	14.4967	BCL2L11;DAPK1;PSME4;PKN2;CFLAR;VIM;PLEC	Reactome_2022	lung	Monocyte	SARS2_PASC-CTRL_up
Signaling By ALK Fusions And Activated Point Mutants R-HSA-9725370	3	55	0.0360771	0.140956	14.4545	BIRC6;RRBP1;GRB2	Reactome_2022	lung	Monocyte	SARS2_PASC-CTRL_up
Interleukin-1 Signaling R-HSA-9020702	5	114	0.0176927	0.0935488	14.0249	NFKBIA;IL1B;PSME4;PELI1;TAB2	Reactome_2022	lung	Monocyte	SARS2_PASC-CTRL_up
Selenoamino Acid Metabolism R-HSA-2408522	5	114	0.0176927	0.0935488	14.0249	RPS15;RPS27;RPL37A;RPL36A;RPL23A	Reactome_2022	lung	Monocyte	SARS2_PASC-CTRL_up
Transcriptional Regulation Of White Adipocyte Differentiation R-HSA-381340	4	84	0.0251644	0.109749	13.9192	NCOA1;NCOA2;EP300;MED15	Reactome_2022	lung	Monocyte	SARS2_PASC-CTRL_up
Cap-dependent Translation Initiation R-HSA-72737	5	116	0.0189292	0.0939505	13.5402	RPS15;RPS27;RPL37A;RPL36A;RPL23A	Reactome_2022	lung	Monocyte	SARS2_PASC-CTRL_up
PPARA Activates Gene Expression R-HSA-1989781	5	116	0.0189292	0.0939505	13.5402	ABCA1;NCOA1;NCOA2;EP300;MED15	Reactome_2022	lung	Monocyte	SARS2_PASC-CTRL_up
TCR Signaling R-HSA-202403	5	116	0.0189292	0.0939505	13.5402	NFKBIA;PSME4;HLA-DRA;TAB2;PKN2	Reactome_2022	lung	Monocyte	SARS2_PASC-CTRL_up
Assembly Of Collagen Fibrils And Other Multimeric Structures R-HSA-2022090	3	57	0.0394801	0.147494	13.5401	LAMA4;CTSB;PLEC	Reactome_2022	lung	Monocyte	SARS2_PASC-CTRL_up
Cytoprotection By HMOX1 R-HSA-9707564	3	57	0.0394801	0.147494	13.5401	NCOA1;NCOA2;NFE2L2	Reactome_2022	lung	Monocyte	SARS2_PASC-CTRL_up
Signaling By ERBB4 R-HSA-1236394	3	57	0.0394801	0.147494	13.5401	NRG1;GRB2;TAB2	Reactome_2022	lung	Monocyte	SARS2_PASC-CTRL_up
Cell Junction Organization R-HSA-446728	4	86	0.0271423	0.114673	13.2993	LAMA4;FLNA;PVR;PLEC	Reactome_2022	lung	Monocyte	SARS2_PASC-CTRL_up
Constitutive Signaling By NOTCH1 HD+PEST Domain Mutants R-HSA-2894862	3	58	0.0412405	0.151731	13.1138	EP300;MAML3;RBPJ	Reactome_2022	lung	Monocyte	SARS2_PASC-CTRL_up
Late SARS-CoV-2 Infection Events R-HSA-9772573	3	58	0.0412405	0.151731	13.1138	MAN2A1;CANX;PARP8	Reactome_2022	lung	Monocyte	SARS2_PASC-CTRL_up
Regulation Of Lipid Metabolism By PPARalpha R-HSA-400206	5	118	0.0202212	0.0976002	13.0778	ABCA1;NCOA1;NCOA2;EP300;MED15	Reactome_2022	lung	Monocyte	SARS2_PASC-CTRL_up
Estrogen-dependent Gene Expression R-HSA-9018519	5	119	0.0208883	0.0981085	12.8546	NCOA1;NCOA2;EP300;RUNX1;TNRC6B	Reactome_2022	lung	Monocyte	SARS2_PASC-CTRL_up
Influenza Infection R-HSA-168255	6	157	0.0180973	0.0935719	12.1015	RPS15;RPS27;CANX;RPL37A;RPL36A;RPL23A	Reactome_2022	lung	Monocyte	SARS2_PASC-CTRL_up
Regulation Of TP53 Activity R-HSA-5633007	6	157	0.0180973	0.0935719	12.1015	EP300;CHD4;HIPK1;MAPK14;GATAD2B;GATAD2A	Reactome_2022	lung	Monocyte	SARS2_PASC-CTRL_up
Signaling By FGFR In Disease R-HSA-1226099	3	61	0.0467549	0.164481	11.9442	ZMYM2;CUX1;GRB2	Reactome_2022	lung	Monocyte	SARS2_PASC-CTRL_up
Platelet Degranulation R-HSA-114608	5	125	0.025193	0.109749	11.6168	CD63;LAMP2;FLNA;TIMP1;F5	Reactome_2022	lung	Monocyte	SARS2_PASC-CTRL_up
MAP Kinase Activation R-HSA-450294	3	62	0.0486699	0.169254	11.5873	MEF2A;TAB2;MAPK14	Reactome_2022	lung	Monocyte	SARS2_PASC-CTRL_up
Downstream TCR Signaling R-HSA-202424	4	94	0.0359639	0.140956	11.1671	NFKBIA;PSME4;HLA-DRA;TAB2	Reactome_2022	lung	Monocyte	SARS2_PASC-CTRL_up
Transport To Golgi And Subsequent Modification R-HSA-948021	6	164	0.0219033	0.10126	11.0112	NSF;RAB1A;COPA;MAN2A1;MAN1C1;F5	Reactome_2022	lung	Monocyte	SARS2_PASC-CTRL_up
P75 NTR Receptor-Mediated Signaling R-HSA-193704	4	95	0.0371699	0.143952	10.9343	NFKBIA;TIAM1;BCL2L11;RTN4	Reactome_2022	lung	Monocyte	SARS2_PASC-CTRL_up
Transcriptional Regulation By RUNX1 R-HSA-8878171	7	204	0.0189391	0.0939505	10.7155	SOCS3;ELF2;PRKCB;PSME4;EP300;RUNX1;TNRC6B	Reactome_2022	lung	Monocyte	SARS2_PASC-CTRL_up
Regulation Of Expression Of SLITs And ROBOs R-HSA-9010553	6	167	0.0236882	0.105109	10.5828	RPS15;RPS27;PSME4;RPL37A;RPL36A;RPL23A	Reactome_2022	lung	Monocyte	SARS2_PASC-CTRL_up
Axon Guidance R-HSA-422475	14	519	0.00937828	0.0673254	9.95762	NRP2;RPL36A;RPL23A;MAPK14;RPS15;TIAM1;ALCAM;RPS27;PSME4;RPL37A;GRB2;PKN2;SRGAP2;DOCK1	Reactome_2022	lung	Monocyte	SARS2_PASC-CTRL_up
Factors Involved In Megakaryocyte Development And Platelet Production R-HSA-983231	5	136	0.0344772	0.136517	9.729	DOCK10;KIF13B;JAK2;DOCK1;PHF21A	Reactome_2022	lung	Monocyte	SARS2_PASC-CTRL_up
Influenza Viral RNA Transcription And Replication R-HSA-168273	5	137	0.0354131	0.139597	9.578	RPS15;RPS27;RPL37A;RPL36A;RPL23A	Reactome_2022	lung	Monocyte	SARS2_PASC-CTRL_up
Cargo Recognition For Clathrin-Mediated Endocytosis R-HSA-8856825	4	104	0.0490618	0.169254	9.1071	SCARB2;GRB2;CBL;PICALM	Reactome_2022	lung	Monocyte	SARS2_PASC-CTRL_up
Intracellular Signaling By Second Messengers R-HSA-9006925	9	306	0.0208294	0.0981085	8.94307	EGR1;PSME4;ITPR2;GRB2;CHD4;NRG1;GATAD2B;GATAD2A;TNRC6B	Reactome_2022	lung	Monocyte	SARS2_PASC-CTRL_up
Clathrin-mediated Endocytosis R-HSA-8856828	5	142	0.0403276	0.149619	8.86719	SCARB2;GRB2;GAPVD1;CBL;PICALM	Reactome_2022	lung	Monocyte	SARS2_PASC-CTRL_up
Nervous System Development R-HSA-9675108	14	545	0.0138938	0.0817884	8.66118	NRP2;RPL36A;RPL23A;MAPK14;RPS15;TIAM1;ALCAM;RPS27;PSME4;RPL37A;GRB2;PKN2;SRGAP2;DOCK1	Reactome_2022	lung	Monocyte	SARS2_PASC-CTRL_up
PIP3 Activates AKT Signaling R-HSA-1257604	8	268	0.0263889	0.112567	8.50861	EGR1;PSME4;GRB2;CHD4;NRG1;GATAD2B;GATAD2A;TNRC6B	Reactome_2022	lung	Monocyte	SARS2_PASC-CTRL_up
Metabolism Of Proteins R-HSA-392499	38	1890	0.00585499	0.0538112	8.34643	RAB1A;COPA;USP32;RPL36A;HIF1A;RPS15;SOCS3;MAN2A1;ANPEP;MAN1C1;ST3GAL5;CTSH;EP300;TIMP1;CTSA;NCOA1;NSF;NCOA2;UBE2H;USP9X;RPL23A;EEF2;FBXO11;SORL1;F5;PIAS1;NFKBIA;VCAN;RPS27;SLPI;PSME4;CANX;RPL37A;MSRB3;TGFBI;OGT;NFE2L2;BIRC3	Reactome_2022	lung	Monocyte	SARS2_PASC-CTRL_up
ESR-mediated Signaling R-HSA-8939211	6	188	0.0389392	0.147494	8.10982	NCOA1;NCOA2;EP300;RUNX1;FKBP5;TNRC6B	Reactome_2022	lung	Monocyte	SARS2_PASC-CTRL_up
Deubiquitination R-HSA-5688426	8	279	0.0323926	0.130606	7.69852	NFKBIA;USP9X;USP32;PSME4;EP300;HIF1A;OGT;BIRC3	Reactome_2022	lung	Monocyte	SARS2_PASC-CTRL_up
Muscle Contraction R-HSA-397014	6	196	0.0460833	0.162766	7.36218	ANXA2;ITPR2;PKN2;ATP2B1;VIM;HIPK1	Reactome_2022	lung	Monocyte	SARS2_PASC-CTRL_up
Class I MHC Mediated Antigen Processing And Presentation R-HSA-983169	10	378	0.0291579	0.122021	7.32481	SOCS3;UBE2H;DTX3L;PSME4;CANX;CBLB;UBR2;FBXO11;S100A9;S100A8	Reactome_2022	lung	Monocyte	SARS2_PASC-CTRL_up
Developmental Biology R-HSA-1266738	23	1073	0.015422	0.0861873	7.08563	MEF2A;NCOA1;NCOA2;NRP2;RPL36A;KAZN;RPL23A;RBPJ;MAPK14;MED15;RUNX1;RPS15;TIAM1;ALCAM;RPS27;PSME4;RPL37A;EP300;GRB2;PKN2;MAML3;SRGAP2;DOCK1	Reactome_2022	lung	Monocyte	SARS2_PASC-CTRL_up
Post-translational Protein Modification R-HSA-597592	28	1383	0.0159963	0.0887041	6.65569	RAB1A;COPA;USP32;HIF1A;SOCS3;MAN2A1;MAN1C1;ST3GAL5;EP300;TIMP1;CTSA;NCOA1;NSF;NCOA2;UBE2H;USP9X;EEF2;FBXO11;F5;PIAS1;NFKBIA;VCAN;SLPI;PSME4;CANX;OGT;NFE2L2;BIRC3	Reactome_2022	lung	Monocyte	SARS2_PASC-CTRL_up

## Sheet: Lung-M1_MQ
Supplementary Table 5. EnrichR-based functional analysis using upregulated genes in monocytes and macrophages of SARS2_PASC compared to recovery and control groups (Fig. 4b, c). The functionality terms emphasized in Fig. 4b and 4c are highlighted in yellow.
Term	Matched	Total	P-value	Adjusted P-value	Combined Score	Genes	DB	Tissue	Celltype	Group
Signaling By TGF-beta Receptor Complex R-HSA-170834	5	91	0.0280219	0.269074	11.0057	NCOR2;CDK8;TGFB1;UBE2D1;E2F5	Reactome_2022	lung	M1_MQ	SARS2_PASC-recovery_up
TGF-beta Signaling	4	54	0.0182659	0.175353	16.9421	BCAR3;NCOR2;TGFB1;APC	MSigDB_Hallmark_2020	lung	M1_MQ	SARS2_PASC-recovery_up
Interferon Alpha Response	6	97	0.00976056	0.150158	16.2032	SAMD9L;SLC25A28;SAMD9;IFI44;LAP3;NMI	MSigDB_Hallmark_2020	lung	M1_MQ	SARS2_PASC-recovery_up
RNA Polymerase II Transcribes snRNA Genes R-HSA-6807505	4	74	0.0498945	0.401532	9.05418	INTS12;NCBP2;PHAX;POU2F2	Reactome_2022	lung	M1_MQ	SARS2_PASC-recovery_up
Resolution Of Sister Chromatid Cohesion R-HSA-2500257	5	106	0.0489039	0.397344	7.90529	STAG2;KIF2A;B9D2;CKAP5;NDC80	Reactome_2022	lung	M1_MQ	SARS2_PASC-recovery_up
Cellular Response To Ketone (GO:1901655)	3	44	0.0489036	0.528655	11.6572	SRC;SPP1;MSN	GO_Biological_Process_2023	lung	M1_MQ	SARS2_PASC-recovery_up
Positive Regulation Of Nucleocytoplasmic Transport (GO:0046824)	3	44	0.0489036	0.528655	11.6572	TGFB1;NCBP2;RBM22	GO_Biological_Process_2023	lung	M1_MQ	SARS2_PASC-recovery_up
Cellular Response To Misfolded Protein (GO:0071218)	2	19	0.0483678	0.528655	18.7837	DNAJB12;UFD1	GO_Biological_Process_2023	lung	M1_MQ	SARS2_PASC-recovery_up
Insulin Secretion (GO:0030073)	2	19	0.0483678	0.528655	18.7837	SELENOT;CAMK2G	GO_Biological_Process_2023	lung	M1_MQ	SARS2_PASC-recovery_up
Negative Regulation Of RNA Splicing (GO:0033119)	2	19	0.0483678	0.528655	18.7837	PTBP1;U2AF2	GO_Biological_Process_2023	lung	M1_MQ	SARS2_PASC-recovery_up
Neuron Apoptotic Process (GO:0051402)	2	19	0.0483678	0.528655	18.7837	BCL2;NLRP1	GO_Biological_Process_2023	lung	M1_MQ	SARS2_PASC-recovery_up
Protein Heterooligomerization (GO:0051291)	2	19	0.0483678	0.528655	18.7837	CPSF7;CBR4	GO_Biological_Process_2023	lung	M1_MQ	SARS2_PASC-recovery_up
Ubiquitin mediated proteolysis	6	140	0.048076	0.642429	7.19796	HERC2;UBE2D1;ANAPC4;UBE4B;ANAPC2;ANAPC11	KEGG_2021_Human	lung	M1_MQ	SARS2_PASC-recovery_up
mRNA Catabolic Process (GO:0006402)	3	43	0.0461872	0.528655	12.1755	RNH1;LSM6;SND1	GO_Biological_Process_2023	lung	M1_MQ	SARS2_PASC-recovery_up
Regulation Of Cell-Cell Adhesion (GO:0022407)	3	43	0.0461872	0.528655	12.1755	TGFB1;SRC;FERMT3	GO_Biological_Process_2023	lung	M1_MQ	SARS2_PASC-recovery_up
SUMOylation Of Transcription Cofactors R-HSA-3899300	3	43	0.0461872	0.378915	12.1755	NCOR2;NPM1;SIN3A	Reactome_2022	lung	M1_MQ	SARS2_PASC-recovery_up
Negative Regulation Of Cell Adhesion (GO:0007162)	4	72	0.0458997	0.528655	9.58092	SPN;TGFB1;PLXND1;PDE3B	GO_Biological_Process_2023	lung	M1_MQ	SARS2_PASC-recovery_up
Macroautophagy (GO:0016236)	5	104	0.0457067	0.528655	8.24653	BECN1;TGFB1;SRC;EI24;UBXN6	GO_Biological_Process_2023	lung	M1_MQ	SARS2_PASC-recovery_up
Positive Regulation Of Cellular Biosynthetic Process (GO:0031328)	7	174	0.0455689	0.528655	6.86417	RPL5;STARD4;NPM1;POLDIP3;NR1H2;HTR2B;ARNT	GO_Biological_Process_2023	lung	M1_MQ	SARS2_PASC-recovery_up
SUMOylation R-HSA-2990846	7	174	0.0455689	0.377507	6.86417	NCOR2;NPM1;HERC2;STAG2;NSMCE4A;SIN3A;NR1H2	Reactome_2022	lung	M1_MQ	SARS2_PASC-recovery_up
Regulation Of Hydrolase Activity (GO:0051336)	4	71	0.0439719	0.528655	9.85983	FGD4;SIPA1L1;PLXND1;ARHGAP12	GO_Biological_Process_2023	lung	M1_MQ	SARS2_PASC-recovery_up
T-helper Cell Differentiation (GO:0042093)	2	18	0.0438061	0.528655	20.6115	KMT2A;HMGB1	GO_Biological_Process_2023	lung	M1_MQ	SARS2_PASC-recovery_up
fatty-acyl-CoA Metabolic Process (GO:0035337)	2	18	0.0438061	0.528655	20.6115	FAR1;ACSL3	GO_Biological_Process_2023	lung	M1_MQ	SARS2_PASC-recovery_up
Neural Crest Cell Differentiation (GO:0014033)	2	18	0.0438061	0.528655	20.6115	HTR2B;NOLC1	GO_Biological_Process_2023	lung	M1_MQ	SARS2_PASC-recovery_up
Pulmonary Valve Morphogenesis (GO:0003184)	2	18	0.0438061	0.528655	20.6115	NOTCH2;NFATC1	GO_Biological_Process_2023	lung	M1_MQ	SARS2_PASC-recovery_up
Regulation Of Cell Cycle G2/M Phase Transition (GO:1902749)	2	18	0.0438061	0.528655	20.6115	NPM1;NEK10	GO_Biological_Process_2023	lung	M1_MQ	SARS2_PASC-recovery_up
Fatty acid biosynthesis	2	18	0.0438061	0.623593	20.6115	ACSL3;CBR4	KEGG_2021_Human	lung	M1_MQ	SARS2_PASC-recovery_up
MECP2 Regulates Neuronal Receptors And Channels R-HSA-9022699	2	18	0.0438061	0.366497	20.6115	SIN3A;PTPN4	Reactome_2022	lung	M1_MQ	SARS2_PASC-recovery_up
Regulation Of Ubiquitin-Dependent Protein Catabolic Process (GO:2000058)	3	42	0.0435481	0.528655	12.7272	LATS1;RPL5;CSNK2A1	GO_Biological_Process_2023	lung	M1_MQ	SARS2_PASC-recovery_up
Intracellular Protein Transport (GO:0006886)	11	325	0.0429364	0.528655	5.8671	SNX1;NPM1;HERC2;RANBP3;TGFB1;STXBP1;STX7;STX6;STX3;SLU7;TMED5	GO_Biological_Process_2023	lung	M1_MQ	SARS2_PASC-recovery_up
Phospholipid Metabolism R-HSA-1483257	8	208	0.0423597	0.35794	6.71217	MTMR10;INPP5F;INPP5D;PLD4;GPD1L;PI4K2A;MTMR6;PISD	Reactome_2022	lung	M1_MQ	SARS2_PASC-recovery_up
Positive Regulation Of Protein Transport (GO:0051222)	4	70	0.0420907	0.528655	10.1498	TGFB1;FRMD4A;ACSL3;CD33	GO_Biological_Process_2023	lung	M1_MQ	SARS2_PASC-recovery_up
rRNA Processing (GO:0006364)	5	101	0.0411515	0.528655	8.79494	RPL5;LSM6;NOLC1;RIOK1;DDX52	GO_Biological_Process_2023	lung	M1_MQ	SARS2_PASC-recovery_up
Negative Regulation Of mRNA Catabolic Process (GO:1902373)	3	41	0.0409871	0.528655	13.3155	FUS;PABPC1;TENT5C	GO_Biological_Process_2023	lung	M1_MQ	SARS2_PASC-recovery_up
Regulation Of Amide Metabolic Process (GO:0034248)	3	41	0.0409871	0.528655	13.3155	ATXN2;NOLC1;ELP5	GO_Biological_Process_2023	lung	M1_MQ	SARS2_PASC-recovery_up
Antigen Receptor-Mediated Signaling Pathway (GO:0050851)	6	134	0.0402789	0.528655	7.97717	LAT2;NCOR2;DENND1B;INPP5D;BCL2;BLNK	GO_Biological_Process_2023	lung	M1_MQ	SARS2_PASC-recovery_up
Phagocytosis (GO:0006909)	4	69	0.040256	0.528655	10.4515	P2RY6;PLD4;HMGB1;ARHGAP12	GO_Biological_Process_2023	lung	M1_MQ	SARS2_PASC-recovery_up
Androgen Response	5	100	0.039697	0.238182	8.98822	ABCC4;CCND1;ACSL3;GPD1L;NDRG1	MSigDB_Hallmark_2020	lung	M1_MQ	SARS2_PASC-recovery_up
AGE-RAGE signaling pathway in diabetic complications	5	100	0.039697	0.600416	8.98822	PLCB3;TGFB1;CCND1;BCL2;NFATC1	KEGG_2021_Human	lung	M1_MQ	SARS2_PASC-recovery_up
Androgen Receptor Signaling Pathway (GO:0030521)	2	17	0.0394161	0.528655	22.7289	KDM3A;RNF14	GO_Biological_Process_2023	lung	M1_MQ	SARS2_PASC-recovery_up
Carbohydrate Derivative Catabolic Process (GO:1901136)	2	17	0.0394161	0.528655	22.7289	MANBA;OGA	GO_Biological_Process_2023	lung	M1_MQ	SARS2_PASC-recovery_up
Regulation Of Receptor Signaling Pathway Via STAT (GO:1904892)	2	17	0.0394161	0.528655	22.7289	TGFB1;DOT1L	GO_Biological_Process_2023	lung	M1_MQ	SARS2_PASC-recovery_up
Retrograde Protein Transport, ER To Cytosol (GO:0030970)	2	17	0.0394161	0.528655	22.7289	HM13;UFD1	GO_Biological_Process_2023	lung	M1_MQ	SARS2_PASC-recovery_up
Filopodium Assembly (GO:0046847)	2	17	0.0394161	0.528655	22.7289	FGD4;SPATA13	GO_Biological_Process_2023	lung	M1_MQ	SARS2_PASC-recovery_up
Microtubule Depolymerization (GO:0007019)	2	17	0.0394161	0.528655	22.7289	KIF2A;CKAP5	GO_Biological_Process_2023	lung	M1_MQ	SARS2_PASC-recovery_up
Nicotinamide Nucleotide Metabolic Process (GO:0046496)	2	17	0.0394161	0.528655	22.7289	NAXE;GPD1L	GO_Biological_Process_2023	lung	M1_MQ	SARS2_PASC-recovery_up
Positive Regulation Of Small GTPase Mediated Signal Transduction (GO:0051057)	2	17	0.0394161	0.528655	22.7289	NOTCH2;SRC	GO_Biological_Process_2023	lung	M1_MQ	SARS2_PASC-recovery_up
Selenocompound metabolism	2	17	0.0394161	0.600416	22.7289	SEPHS1;SEPHS2	KEGG_2021_Human	lung	M1_MQ	SARS2_PASC-recovery_up
Butyrate Response Factor 1 Binds And Destabilizes mRNA R-HSA-450385	2	17	0.0394161	0.336431	22.7289	EXOSC8;EXOSC1	Reactome_2022	lung	M1_MQ	SARS2_PASC-recovery_up
KSRP (KHSRP) Binds And Destabilizes mRNA R-HSA-450604	2	17	0.0394161	0.336431	22.7289	EXOSC8;EXOSC1	Reactome_2022	lung	M1_MQ	SARS2_PASC-recovery_up
MET Activates PTK2 Signaling R-HSA-8874081	2	17	0.0394161	0.336431	22.7289	SRC;LAMA4	Reactome_2022	lung	M1_MQ	SARS2_PASC-recovery_up
Tristetraprolin (TTP, ZFP36) Binds And Destabilizes mRNA R-HSA-450513	2	17	0.0394161	0.336431	22.7289	EXOSC8;EXOSC1	Reactome_2022	lung	M1_MQ	SARS2_PASC-recovery_up
SUMO E3 Ligases SUMOylate Target Proteins R-HSA-3108232	7	168	0.0389266	0.336431	7.48547	NCOR2;NPM1;HERC2;STAG2;NSMCE4A;SIN3A;NR1H2	Reactome_2022	lung	M1_MQ	SARS2_PASC-recovery_up
Regulation Of Protein Dephosphorylation (GO:0035304)	3	40	0.0385048	0.528655	13.9435	PTBP1;TGFB1;PPP6R1	GO_Biological_Process_2023	lung	M1_MQ	SARS2_PASC-recovery_up
Transcriptional Regulation By RUNX1 R-HSA-8878171	8	204	0.0385029	0.336431	7.05743	PSMB4;RYBP;CCND1;CBFB;KMT2A;SIN3A;SRC;PSMF1	Reactome_2022	lung	M1_MQ	SARS2_PASC-recovery_up
Mitophagy	4	68	0.0384679	0.600416	10.7655	BNIP3L;BECN1;CSNK2A1;SRC	KEGG_2021_Human	lung	M1_MQ	SARS2_PASC-recovery_up
Proteasome-Mediated Ubiquitin-Dependent Protein Catabolic Process (GO:0043161)	11	319	0.0383983	0.528655	6.19556	FBXL20;PSMB4;APC;FBXO38;AMFR;UFD1;ANAPC4;UBE4B;ANAPC11;ANAPC2;TNFSF13B	GO_Biological_Process_2023	lung	M1_MQ	SARS2_PASC-recovery_up
CLEC7A (Dectin-1) Signaling R-HSA-5607764	5	99	0.0382742	0.336431	9.18706	PSMB4;SRC;UBE2D1;NFATC1;PSMF1	Reactome_2022	lung	M1_MQ	SARS2_PASC-recovery_up
Signaling By NOTCH R-HSA-157118	8	203	0.0375768	0.336431	7.14701	NCOR2;NOTCH2;CDK8;PSMB4;PLXND1;CCND1;MAML3;PSMF1	Reactome_2022	lung	M1_MQ	SARS2_PASC-recovery_up
Positive Regulation Of Gene Expression (GO:0010628)	15	480	0.0372936	0.528655	5.66261	RPL5;NPM1;PID1;TGFB1;CADM1;KMT2A;POLDIP3;PDCD5;HTR2B;MSN;SETX;U2AF2;TADA3;ITGAX;RBM22	GO_Biological_Process_2023	lung	M1_MQ	SARS2_PASC-recovery_up
Negative Regulation Of Proteasomal Protein Catabolic Process (GO:1901799)	3	39	0.036102	0.528655	14.6151	BAG5;RYBP;PSMF1	GO_Biological_Process_2023	lung	M1_MQ	SARS2_PASC-recovery_up
Negative Regulation Of Ubiquitin-Dependent Protein Catabolic Process (GO:2000059)	3	39	0.036102	0.528655	14.6151	RPL5;RYBP;CSNK2A1	GO_Biological_Process_2023	lung	M1_MQ	SARS2_PASC-recovery_up
Phosphatidylinositol signaling system	5	97	0.0355238	0.600416	9.6023	PLCB3;INPP5F;INPP5D;PI4K2A;MTMR6	KEGG_2021_Human	lung	M1_MQ	SARS2_PASC-recovery_up
Cell Surface Receptor Signaling Pathway Involved In Heart Development (GO:0061311)	2	16	0.035206	0.528655	25.2044	NOTCH2;TGFB1	GO_Biological_Process_2023	lung	M1_MQ	SARS2_PASC-recovery_up
Regulation Of Synaptic Transmission, GABAergic (GO:0032228)	2	16	0.035206	0.528655	25.2044	SLC38A1;STXBP1	GO_Biological_Process_2023	lung	M1_MQ	SARS2_PASC-recovery_up
Glycoprotein Catabolic Process (GO:0006516)	2	16	0.035206	0.528655	25.2044	MANBA;OGA	GO_Biological_Process_2023	lung	M1_MQ	SARS2_PASC-recovery_up
Nuclear Chromosome Segregation (GO:0098813)	2	16	0.035206	0.528655	25.2044	LATS1;NDC80	GO_Biological_Process_2023	lung	M1_MQ	SARS2_PASC-recovery_up
mRNA Decay By 3 To 5 Exoribonuclease R-HSA-429958	2	16	0.035206	0.326913	25.2044	EXOSC8;EXOSC1	Reactome_2022	lung	M1_MQ	SARS2_PASC-recovery_up
G2-M Checkpoint	8	200	0.0348888	0.238182	7.42401	NOTCH2;PURA;SLC38A1;TGFB1;CCND1;SRSF1;NOLC1;NDC80	MSigDB_Hallmark_2020	lung	M1_MQ	SARS2_PASC-recovery_up
Estrogen Response Late	8	200	0.0348888	0.238182	7.42401	NCOR2;TSPAN13;CCND1;AMFR;BCL2;SNX10;LARGE1;FDFT1	MSigDB_Hallmark_2020	lung	M1_MQ	SARS2_PASC-recovery_up
Regulation Of Cell Migration (GO:0030334)	14	434	0.0346265	0.528655	5.98078	MACF1;SUN2;TGFB1;PLXND1;SRC;LDLRAD4;ELP5;BRMS1;KIF2A;APC;SIN3A;SPATA13;ITGAX;FERMT3	GO_Biological_Process_2023	lung	M1_MQ	SARS2_PASC-recovery_up
Protein Transport (GO:0015031)	11	313	0.0342066	0.528655	6.54475	MACF1;SNX1;NPM1;HERC2;TANGO2;STXBP1;STX7;STX6;STX3;SLU7;TMED5	GO_Biological_Process_2023	lung	M1_MQ	SARS2_PASC-recovery_up
Regulation Of Protein Metabolic Process (GO:0051246)	5	96	0.0341958	0.528655	9.81914	ATXN2;TGFB1;NR1H2;NOLC1;ELP5	GO_Biological_Process_2023	lung	M1_MQ	SARS2_PASC-recovery_up
RNA 3'-End Processing (GO:0031123)	3	38	0.0337793	0.528655	15.3344	INTS12;CPSF7;NCBP2	GO_Biological_Process_2023	lung	M1_MQ	SARS2_PASC-recovery_up
Regulation Of Protein Import Into Nucleus (GO:0042306)	3	38	0.0337793	0.528655	15.3344	TGFB1;MDFIC;RBM22	GO_Biological_Process_2023	lung	M1_MQ	SARS2_PASC-recovery_up
Maturation Of SSU-rRNA (GO:0030490)	3	38	0.0337793	0.528655	15.3344	LSM6;RIOK1;DDX52	GO_Biological_Process_2023	lung	M1_MQ	SARS2_PASC-recovery_up
Regulation Of Anatomical Structure Morphogenesis (GO:0022603)	6	127	0.0322596	0.528655	9.0252	PID1;RNH1;TGFB1;SIPA1L1;PLXND1;CAPZB	GO_Biological_Process_2023	lung	M1_MQ	SARS2_PASC-recovery_up
DNA Replication Pre-Initiation R-HSA-69002	6	127	0.0322596	0.302881	9.0252	PSMB4;UBE2D1;ANAPC4;PSMF1;ANAPC2;ANAPC11	Reactome_2022	lung	M1_MQ	SARS2_PASC-recovery_up
Retrograde Transport, Endosome To Golgi (GO:0042147)	5	94	0.0316335	0.528655	10.2725	SNX1;SNX12;STX6;RCSD1;TBC1D10A	GO_Biological_Process_2023	lung	M1_MQ	SARS2_PASC-recovery_up
Negative Regulation Of Transferase Activity (GO:0051348)	3	37	0.0315371	0.528655	16.1063	BAG5;DTX3L;SRC	GO_Biological_Process_2023	lung	M1_MQ	SARS2_PASC-recovery_up
Regulation Of Cellular Component Biogenesis (GO:0044087)	3	37	0.0315371	0.528655	16.1063	LATS1;BAG5;MSN	GO_Biological_Process_2023	lung	M1_MQ	SARS2_PASC-recovery_up
Fatty acyl-CoA Biosynthesis R-HSA-75105	3	37	0.0315371	0.299425	16.1063	ACSL3;CBR4;HACD4	Reactome_2022	lung	M1_MQ	SARS2_PASC-recovery_up
N-acetylglucosamine Metabolic Process (GO:0006044)	2	15	0.0311841	0.528655	28.1286	OGA;LARGE1	GO_Biological_Process_2023	lung	M1_MQ	SARS2_PASC-recovery_up
Negative Regulation Of mRNA Processing (GO:0050686)	2	15	0.0311841	0.528655	28.1286	PTBP1;U2AF2	GO_Biological_Process_2023	lung	M1_MQ	SARS2_PASC-recovery_up
Receptor Catabolic Process (GO:0032801)	2	15	0.0311841	0.528655	28.1286	TGFB1;SNX25	GO_Biological_Process_2023	lung	M1_MQ	SARS2_PASC-recovery_up
Regulation Of Peptidyl-Serine Phosphorylation (GO:0033135)	5	93	0.0303989	0.528655	10.5095	BCAR3;LATS1;TGFB1;CREBL2;GPD1L	GO_Biological_Process_2023	lung	M1_MQ	SARS2_PASC-recovery_up
Phosphatidylinositol Metabolic Process (GO:0046488)	4	63	0.0302245	0.528655	12.5455	PLCB3;INPP5D;PI4K2A;MTMR6	GO_Biological_Process_2023	lung	M1_MQ	SARS2_PASC-recovery_up
Positive Regulation Of Mitotic Cell Cycle Phase Transition (GO:1901992)	4	63	0.0302245	0.528655	12.5455	LSM10;CCND1;TNFSF13B;ANAPC11	GO_Biological_Process_2023	lung	M1_MQ	SARS2_PASC-recovery_up
Regulation Of Glucose Import (GO:0046324)	3	36	0.0293759	0.528655	16.936	PID1;PEA15;CREBL2	GO_Biological_Process_2023	lung	M1_MQ	SARS2_PASC-recovery_up
Positive Regulation Of RNA Splicing (GO:0033120)	3	36	0.0293759	0.528655	16.936	SETX;U2AF2;RBM22	GO_Biological_Process_2023	lung	M1_MQ	SARS2_PASC-recovery_up
Positive Regulation Of Phospholipase C Activity (GO:0010863)	3	36	0.0293759	0.528655	16.936	GNA15;P2RY6;HTR2B	GO_Biological_Process_2023	lung	M1_MQ	SARS2_PASC-recovery_up
Positive Regulation Of Protein Catabolic Process (GO:0045732)	5	92	0.0291951	0.528655	10.7538	CSNK2A1;APC;MSN;VGLL4;TNFSF13B	GO_Biological_Process_2023	lung	M1_MQ	SARS2_PASC-recovery_up
Protein Dephosphorylation (GO:0006470)	6	124	0.0291682	0.528655	9.5276	DUSP12;PTPRA;CTDSP2;DAPP1;SSH2;MTMR6	GO_Biological_Process_2023	lung	M1_MQ	SARS2_PASC-recovery_up
Spliceosomal Complex Assembly (GO:0000245)	4	62	0.0287146	0.528655	12.9493	SETX;CELF2;SRSF1;SNRPF	GO_Biological_Process_2023	lung	M1_MQ	SARS2_PASC-recovery_up
Modification-Dependent Protein Catabolic Process (GO:0019941)	8	192	0.0283658	0.528655	8.22802	DTX3L;RNF14;UBE2D1;UFD1;UBE4B;PSMF1;ANAPC11;TNFSF13B	GO_Biological_Process_2023	lung	M1_MQ	SARS2_PASC-recovery_up
T Cell Proliferation (GO:0042098)	2	14	0.0273592	0.528655	31.6241	CADM1;MSN	GO_Biological_Process_2023	lung	M1_MQ	SARS2_PASC-recovery_up
Glucosamine-Containing Compound Metabolic Process (GO:1901071)	2	14	0.0273592	0.528655	31.6241	OGA;LARGE1	GO_Biological_Process_2023	lung	M1_MQ	SARS2_PASC-recovery_up
Negative Regulation Of mRNA Splicing, Via Spliceosome (GO:0048025)	2	14	0.0273592	0.528655	31.6241	PTBP1;U2AF2	GO_Biological_Process_2023	lung	M1_MQ	SARS2_PASC-recovery_up
Plasma Lipoprotein Clearance R-HSA-8964043	3	35	0.0272962	0.265118	17.8297	NCEH1;NR1H2;APOBR	Reactome_2022	lung	M1_MQ	SARS2_PASC-recovery_up
Class I MHC Mediated Antigen Processing And Presentation R-HSA-983169	13	378	0.026322	0.258629	6.91206	BECN1;SEC24B;DTX3L;RNF14;UBE2D1;HMGB1;ANAPC11;FBXL20;PSMB4;HERC2;ANAPC4;PSMF1;ANAPC2	Reactome_2022	lung	M1_MQ	SARS2_PASC-recovery_up
Thyroid hormone signaling pathway	6	121	0.0262784	0.529948	10.0663	NOTCH2;PLCB3;CCND1;SIN3A;SRC;MED12L	KEGG_2021_Human	lung	M1_MQ	SARS2_PASC-recovery_up
Membrane Protein Proteolysis (GO:0033619)	3	34	0.0252982	0.528655	18.7943	TGFB1;HM13;SPPL2A	GO_Biological_Process_2023	lung	M1_MQ	SARS2_PASC-recovery_up
Microtubule Polymerization (GO:0046785)	3	34	0.0252982	0.528655	18.7943	MAP4;TUBGCP4;CKAP5	GO_Biological_Process_2023	lung	M1_MQ	SARS2_PASC-recovery_up
Regulation Of mRNA Stability By Proteins That Bind AU-rich Elements R-HSA-450531	5	88	0.0246836	0.245385	11.8099	PSMB4;EXOSC8;PABPC1;PSMF1;EXOSC1	Reactome_2022	lung	M1_MQ	SARS2_PASC-recovery_up
Synthesis Of DNA R-HSA-69239	6	119	0.0244615	0.245385	10.4472	PSMB4;UBE2D1;ANAPC4;PSMF1;ANAPC2;ANAPC11	Reactome_2022	lung	M1_MQ	SARS2_PASC-recovery_up
Notch signaling pathway	4	59	0.0244593	0.529948	14.2748	NCOR2;NOTCH2;DTX3L;MAML3	KEGG_2021_Human	lung	M1_MQ	SARS2_PASC-recovery_up
Signaling By Interleukins R-HSA-449147	15	453	0.0240922	0.245276	6.81992	TGFB1;MSN;HMGB1;TOX4;PSMB4;CCND1;INPP5D;BCL2;BLNK;ITGAX;PSMF1;STX3;BRWD1;PTPN4;IL13RA1	Reactome_2022	lung	M1_MQ	SARS2_PASC-recovery_up
Response To Progesterone (GO:0032570)	2	13	0.0237401	0.528655	35.861	TGFB1;SRC	GO_Biological_Process_2023	lung	M1_MQ	SARS2_PASC-recovery_up
Ether Lipid Metabolic Process (GO:0046485)	2	13	0.0237401	0.528655	35.861	NCEH1;FAR1	GO_Biological_Process_2023	lung	M1_MQ	SARS2_PASC-recovery_up
Positive Regulation Of Protein Serine/Threonine Kinase Activity (GO:0071902)	6	117	0.0227306	0.528655	10.8469	TGFB1;CCND1;SRC;SYAP1;HTR2B;NEK10	GO_Biological_Process_2023	lung	M1_MQ	SARS2_PASC-recovery_up
Human T-cell leukemia virus 1 infection	9	219	0.0224683	0.529948	8.65319	RANBP3;TGFB1;CCND1;HLA-DPB1;GPS2;ANAPC4;NFATC1;ANAPC11;ANAPC2	KEGG_2021_Human	lung	M1_MQ	SARS2_PASC-recovery_up
Macromolecule Biosynthetic Process (GO:0009059)	8	183	0.0220962	0.528655	9.26201	EEF1G;RPL5;MRPL42;MRPL28;RPL23A;LARGE1;MRPL12;MRPL23	GO_Biological_Process_2023	lung	M1_MQ	SARS2_PASC-recovery_up
PPARA Activates Gene Expression R-HSA-1989781	6	116	0.0218969	0.225645	11.0541	NCOR2;CDK8;GLIPR1;NR1H2;GPS2;FDFT1	Reactome_2022	lung	M1_MQ	SARS2_PASC-recovery_up
Regulation Of Calcium Ion Transport (GO:0051924)	4	57	0.0218487	0.528655	15.2656	STIM2;BCL2;CAMK2G;CD33	GO_Biological_Process_2023	lung	M1_MQ	SARS2_PASC-recovery_up
Positive Regulation Of Protein Localization (GO:1903829)	5	85	0.0216127	0.528655	12.6946	TGFB1;DTX3L;APC;STX3;GPD1L	GO_Biological_Process_2023	lung	M1_MQ	SARS2_PASC-recovery_up
Regulation Of Cholesterol Efflux (GO:0010874)	3	32	0.0215481	0.528655	20.9693	NAXE;NR1H2;GPS2	GO_Biological_Process_2023	lung	M1_MQ	SARS2_PASC-recovery_up
Metabolism R-HSA-1430728	51	2049	0.0210381	0.219471	5.37926	RPL5;MTMR10;ACADVL;HNMT;ENO3;NUDT4;GLIPR1;SIN3A;SEPHS2;ABCC3;GSTK1;STARD4;MANBA;SLC38A1;ACSL3;SDHA;PISD;NCOR2;PLCB3;PGP;FAR1;HAGH;PI4K2A;CERS2;PRPS2;NAXE;STXBP1;GPS2;PLD4;MTMR6;HACD4;ATP5MC1;PSMB4;GNA15;SLC25A28;INPP5F;CHST12;OXCT1;INPP5D;PSMF1;CBR4;FDFT1;SEC24B;NR1H2;CYP51A1;RPL23A;GALC;CDK8;ACO2;GPD1L;SERINC3	Reactome_2022	lung	M1_MQ	SARS2_PASC-recovery_up
Dephosphorylation (GO:0016311)	7	147	0.0207821	0.528655	10.2837	DUSP12;NANP;PTPRA;CTDSP2;DAPP1;SSH2;MTMR6	GO_Biological_Process_2023	lung	M1_MQ	SARS2_PASC-recovery_up
Deadenylation-dependent mRNA Decay R-HSA-429914	4	56	0.0206104	0.217697	15.7974	LSM6;EXOSC8;PABPC1;EXOSC1	Reactome_2022	lung	M1_MQ	SARS2_PASC-recovery_up
Adaptive Immune System R-HSA-1280218	22	733	0.0204317	0.217697	6.46905	BECN1;SEC24B;DTX3L;RNF14;SRC;AP1B1;UBE2D1;DAPP1;NFATC1;HMGB1;ANAPC11;FBXL20;PSMB4;HERC2;KIF2A;CAPZB;INPP5D;BLNK;ANAPC4;PSMF1;CD33;ANAPC2	Reactome_2022	lung	M1_MQ	SARS2_PASC-recovery_up
Regulation Of Lymphocyte Migration (GO:2000401)	2	12	0.020336	0.528655	41.0814	SPN;MSN	GO_Biological_Process_2023	lung	M1_MQ	SARS2_PASC-recovery_up
mRNA Cleavage Involved In mRNA Processing (GO:0098787)	2	12	0.020336	0.528655	41.0814	CPSF7;NCBP2	GO_Biological_Process_2023	lung	M1_MQ	SARS2_PASC-recovery_up
Positive Regulation Of Protein Localization To Cell Surface (GO:2000010)	2	12	0.020336	0.528655	41.0814	GPD1L;STX3	GO_Biological_Process_2023	lung	M1_MQ	SARS2_PASC-recovery_up
Primary miRNA Processing (GO:0031053)	2	12	0.020336	0.528655	41.0814	NCBP2;SRSF3	GO_Biological_Process_2023	lung	M1_MQ	SARS2_PASC-recovery_up
NOTCH2 Intracellular Domain Regulates Transcription R-HSA-2197563	2	12	0.020336	0.217697	41.0814	NOTCH2;MAML3	Reactome_2022	lung	M1_MQ	SARS2_PASC-recovery_up
PECAM1 Interactions R-HSA-210990	2	12	0.020336	0.217697	41.0814	SRC;INPP5D	Reactome_2022	lung	M1_MQ	SARS2_PASC-recovery_up
PI Metabolism R-HSA-1483255	5	82	0.0188018	0.209046	13.6705	MTMR10;INPP5F;INPP5D;PI4K2A;MTMR6	Reactome_2022	lung	M1_MQ	SARS2_PASC-recovery_up
Lamellipodium Organization (GO:0097581)	3	30	0.0181262	0.507792	23.5399	SNX1;SPATA13;ARHGEF6	GO_Biological_Process_2023	lung	M1_MQ	SARS2_PASC-recovery_up
Regulation Of Transforming Growth Factor Beta Receptor Signaling Pathway (GO:0017015)	6	111	0.0180374	0.507792	12.1712	LATS1;BRMS1;TGFB1;SIN3A;SNX25;LDLRAD4	GO_Biological_Process_2023	lung	M1_MQ	SARS2_PASC-recovery_up
Assembly Of Pre-Replicative Complex R-HSA-68867	6	110	0.0173258	0.195204	12.4121	PSMB4;UBE2D1;ANAPC4;PSMF1;ANAPC2;ANAPC11	Reactome_2022	lung	M1_MQ	SARS2_PASC-recovery_up
Negative Regulation Of Glucose Transmembrane Transport (GO:0010829)	2	11	0.0171565	0.494763	47.6407	PID1;PEA15	GO_Biological_Process_2023	lung	M1_MQ	SARS2_PASC-recovery_up
pre-mRNA Cleavage Required For Polyadenylation (GO:0098789)	2	11	0.0171565	0.494763	47.6407	CPSF7;NCBP2	GO_Biological_Process_2023	lung	M1_MQ	SARS2_PASC-recovery_up
Positive Regulation Of Dephosphorylation (GO:0035306)	3	29	0.0165381	0.491381	25.0055	PTBP1;TGFB1;SRC	GO_Biological_Process_2023	lung	M1_MQ	SARS2_PASC-recovery_up
Protein K11-linked Ubiquitination (GO:0070979)	3	29	0.0165381	0.491381	25.0055	ANAPC4;ANAPC11;ANAPC2	GO_Biological_Process_2023	lung	M1_MQ	SARS2_PASC-recovery_up
Positive Regulation Of Catabolic Process (GO:0009896)	5	79	0.0162429	0.491381	14.7506	CSNK2A1;APC;MSN;VGLL4;TNFSF13B	GO_Biological_Process_2023	lung	M1_MQ	SARS2_PASC-recovery_up
RNA degradation	5	79	0.0162429	0.436752	14.7506	LSM6;EXOSC8;PABPC1;ENO3;EXOSC1	KEGG_2021_Human	lung	M1_MQ	SARS2_PASC-recovery_up
Regulation Of Protein Localization To Nucleus (GO:1900180)	4	52	0.0160949	0.491381	18.2078	LATS1;TGFB1;DTX3L;SIN3A	GO_Biological_Process_2023	lung	M1_MQ	SARS2_PASC-recovery_up
Protein processing in endoplasmic reticulum	8	171	0.0153525	0.436752	10.9004	SEC24B;AMFR;DNAJB12;BCL2;UBE2D1;UFD1;UBE4B;UBXN6	KEGG_2021_Human	lung	M1_MQ	SARS2_PASC-recovery_up
Positive Regulation Of Autophagy (GO:0010508)	6	107	0.0153072	0.484151	13.1732	BNIP3L;BECN1;SESN3;HMGB1;MTDH;TPCN1	GO_Biological_Process_2023	lung	M1_MQ	SARS2_PASC-recovery_up
Transcriptional Activity Of SMAD2/SMAD3:SMAD4 Heterotrimer R-HSA-2173793	4	51	0.0150733	0.172121	18.8914	NCOR2;CDK8;UBE2D1;E2F5	Reactome_2022	lung	M1_MQ	SARS2_PASC-recovery_up
Regulation Of Bone Resorption (GO:0045124)	3	28	0.0150315	0.483225	26.6126	SRC;INPP5D;SPP1	GO_Biological_Process_2023	lung	M1_MQ	SARS2_PASC-recovery_up
Notch-HLH Transcription Pathway R-HSA-350054	3	28	0.0150315	0.172121	26.6126	NOTCH2;NCOR2;MAML3	Reactome_2022	lung	M1_MQ	SARS2_PASC-recovery_up
Paracetamol ADME R-HSA-9753281	3	28	0.0150315	0.172121	26.6126	ABCC3;ABCC4;SLC38A1	Reactome_2022	lung	M1_MQ	SARS2_PASC-recovery_up
Recycling Pathway Of L1 R-HSA-437239	3	28	0.0150315	0.172121	26.6126	SRC;DPYSL2;MSN	Reactome_2022	lung	M1_MQ	SARS2_PASC-recovery_up
Regulation Of Immune Response (GO:0050776)	5	77	0.0146725	0.479547	15.5361	SPN;DENND1B;INPP5D;SPPL2A;WDR41	GO_Biological_Process_2023	lung	M1_MQ	SARS2_PASC-recovery_up
Regulation Of mRNA Polyadenylation (GO:1900363)	2	10	0.0142112	0.472341	56.0817	CPSF7;NCBP2	GO_Biological_Process_2023	lung	M1_MQ	SARS2_PASC-recovery_up
Regulation Of Mitochondrial Depolarization (GO:0051900)	2	10	0.0142112	0.472341	56.0817	SRC;BCL2	GO_Biological_Process_2023	lung	M1_MQ	SARS2_PASC-recovery_up
Negative Regulation Of Pathway-Restricted SMAD Protein Phosphorylation (GO:0060394)	2	10	0.0142112	0.472341	56.0817	SNX25;LDLRAD4	GO_Biological_Process_2023	lung	M1_MQ	SARS2_PASC-recovery_up
Acetylcholine Regulates Insulin Secretion R-HSA-399997	2	10	0.0142112	0.171549	56.0817	GNA15;PLCB3	Reactome_2022	lung	M1_MQ	SARS2_PASC-recovery_up
STAT3 Nuclear Events Downstream Of ALK Signaling R-HSA-9701898	2	10	0.0142112	0.171549	56.0817	SIN3A;PRDM1	Reactome_2022	lung	M1_MQ	SARS2_PASC-recovery_up
Diseases Of Signal Transduction By Growth Factor Receptors And Second Messengers R-HSA-5663202	15	424	0.0141939	0.171549	8.3532	NPM1;TGFB1;NCBP2;SRC;MSN;SND1;ETV6;NCOR2;EEF1G;CDK8;PSMB4;MAML3;PSMF1;LRRFIP1;CAMK2G	Reactome_2022	lung	M1_MQ	SARS2_PASC-recovery_up
Activation Of Phospholipase C Activity (GO:0007202)	3	27	0.013606	0.472341	28.3809	GNA15;P2RY6;HTR2B	GO_Biological_Process_2023	lung	M1_MQ	SARS2_PASC-recovery_up
Microtubule Polymerization Or Depolymerization (GO:0031109)	3	27	0.013606	0.472341	28.3809	KIF2A;MAP4;CKAP5	GO_Biological_Process_2023	lung	M1_MQ	SARS2_PASC-recovery_up
Cell Cycle Checkpoints R-HSA-69620	11	271	0.013458	0.169731	9.72404	PSMB4;HERC2;KIF2A;UBE2D1;ANAPC4;PSMF1;B9D2;CKAP5;NDC80;ANAPC11;ANAPC2	Reactome_2022	lung	M1_MQ	SARS2_PASC-recovery_up
Translation (GO:0006412)	10	234	0.0129881	0.47166	10.3362	EEF1G;RPL5;MRPL42;MRPS9;MRPS24;MRPS31;MRPL28;RPL23A;MRPL12;MRPL23	GO_Biological_Process_2023	lung	M1_MQ	SARS2_PASC-recovery_up
rRNA Processing R-HSA-72312	9	199	0.0128413	0.164407	10.985	RPL5;TEX10;EXOSC8;SPPL2A;RPL23A;RIOK1;DDX52;UTP14A;EXOSC1	Reactome_2022	lung	M1_MQ	SARS2_PASC-recovery_up
Regulation Of mRNA Stability (GO:0043488)	5	74	0.0125132	0.462988	16.8255	NPM1;FUS;SERBP1;PABPC1;TENT5C	GO_Biological_Process_2023	lung	M1_MQ	SARS2_PASC-recovery_up
Cholesterol Homeostasis	5	74	0.0125132	0.150158	16.8255	STARD4;ATXN2;ALCAM;CYP51A1;FDFT1	MSigDB_Hallmark_2020	lung	M1_MQ	SARS2_PASC-recovery_up
Organelle Membrane Fusion (GO:0090174)	3	26	0.0122612	0.462388	30.3337	STX7;STX6;STX3	GO_Biological_Process_2023	lung	M1_MQ	SARS2_PASC-recovery_up
Signaling By ALK R-HSA-201556	3	26	0.0122612	0.159395	30.3337	SRC;SIN3A;PRDM1	Reactome_2022	lung	M1_MQ	SARS2_PASC-recovery_up
Synthesis Of IP3 And IP4 In Cytosol R-HSA-1855204	3	26	0.0122612	0.159395	30.3337	PLCB3;INPP5D;PLD4	Reactome_2022	lung	M1_MQ	SARS2_PASC-recovery_up
Inositol Phosphate Metabolism R-HSA-1483249	4	48	0.0122578	0.159395	21.1774	PLCB3;INPP5D;PLD4;NUDT4	Reactome_2022	lung	M1_MQ	SARS2_PASC-recovery_up
Inositol phosphate metabolism	5	73	0.0118442	0.409471	17.2879	PLCB3;INPP5F;INPP5D;PI4K2A;MTMR6	KEGG_2021_Human	lung	M1_MQ	SARS2_PASC-recovery_up
p53 signaling pathway	5	73	0.0118442	0.409471	17.2879	CCND1;SESN3;EI24;CCNG1;BCL2	KEGG_2021_Human	lung	M1_MQ	SARS2_PASC-recovery_up
Hemopoiesis (GO:0030097)	6	101	0.0117705	0.452588	14.8901	NOTCH2;TGFB1;KMT2A;PLD4;KLF3;ETV6	GO_Biological_Process_2023	lung	M1_MQ	SARS2_PASC-recovery_up
NR1H2 And NR1H3 Regulate Gene Expression To Control Bile Acid Homeostasis R-HSA-9623433	2	9	0.0115101	0.156872	67.2731	NCOR2;NR1H2	Reactome_2022	lung	M1_MQ	SARS2_PASC-recovery_up
Negative Regulation Of Catabolic Process (GO:0009895)	5	72	0.0111999	0.439261	17.7681	RPL5;CSNK2A1;PDE3B;CYP51A1;SNX12	GO_Biological_Process_2023	lung	M1_MQ	SARS2_PASC-recovery_up
Negative Regulation Of Proteolysis Involved In Protein Catabolic Process (GO:1903051)	3	25	0.0109963	0.439261	32.4986	RPL5;CSNK2A1;PSMF1	GO_Biological_Process_2023	lung	M1_MQ	SARS2_PASC-recovery_up
NR1H2 And NR1H3-mediated Signaling R-HSA-9024446	4	46	0.0105828	0.146597	22.9288	NCOR2;KDM3A;NR1H2;GPS2	Reactome_2022	lung	M1_MQ	SARS2_PASC-recovery_up
Gene Expression (GO:0010467)	12	296	0.010186	0.416141	10.3552	SETX;RPL5;MRPL42;NCBP2;CELF2;EXOSC8;MRPL28;SRSF3;RPL23A;MRPL12;MRPL23;EXOSC1	GO_Biological_Process_2023	lung	M1_MQ	SARS2_PASC-recovery_up
Positive Regulation Of Cell Cycle G2/M Phase Transition (GO:1902751)	3	24	0.00981056	0.40933	34.9093	NPM1;CCND1;TNFSF13B	GO_Biological_Process_2023	lung	M1_MQ	SARS2_PASC-recovery_up
rRNA Processing In Nucleus And Cytosol R-HSA-8868773	9	189	0.00938499	0.132172	12.4365	RPL5;TEX10;SPPL2A;EXOSC8;RPL23A;RIOK1;DDX52;UTP14A;EXOSC1	Reactome_2022	lung	M1_MQ	SARS2_PASC-recovery_up
Fatty Acids Bound To GPR40 (FFAR1) Regulate Insulin Secretion R-HSA-434316	2	8	0.00906367	0.12981	82.6902	GNA15;PLCB3	Reactome_2022	lung	M1_MQ	SARS2_PASC-recovery_up
Cushing syndrome	8	155	0.00886089	0.409471	13.6887	CACNA1I;PLCB3;NCEH1;CCND1;KMT2A;APC;ARNT;CAMK2G	KEGG_2021_Human	lung	M1_MQ	SARS2_PASC-recovery_up
Cell cycle	7	124	0.00880243	0.409471	15.0519	TGFB1;STAG2;CCND1;ANAPC4;E2F5;ANAPC2;ANAPC11	KEGG_2021_Human	lung	M1_MQ	SARS2_PASC-recovery_up
Intracellular Steroid Hormone Receptor Signaling Pathway (GO:0030518)	4	43	0.00836005	0.356392	25.9764	KDM3A;RNF14;SRC;TADA3	GO_Biological_Process_2023	lung	M1_MQ	SARS2_PASC-recovery_up
Regulation Of Protein Catabolic Process (GO:0042176)	7	122	0.00808257	0.352221	15.5914	CSNK2A1;APC;CYP51A1;SNX12;MSN;VGLL4;TNFSF13B	GO_Biological_Process_2023	lung	M1_MQ	SARS2_PASC-recovery_up
Negative Regulation Of Protein Localization To Nucleus (GO:1900181)	3	22	0.00767277	0.341961	40.6388	LATS1;MDFIC;SIN3A	GO_Biological_Process_2023	lung	M1_MQ	SARS2_PASC-recovery_up
protein-RNA Complex Assembly (GO:0022618)	8	150	0.00733477	0.334499	14.7412	SETX;RPL5;CPSF7;EIF3K;CELF2;SRSF1;RPL23A;SNRPF	GO_Biological_Process_2023	lung	M1_MQ	SARS2_PASC-recovery_up
Translation R-HSA-72766	12	281	0.00689501	0.100453	11.872	EEF1G;RPL5;MRPL42;MRPS9;MRPS24;EIF3K;MRPS31;RPL23A;PABPC1;MRPL12;MRPL23;YARS1	Reactome_2022	lung	M1_MQ	SARS2_PASC-recovery_up
Regulation Of Endodeoxyribonuclease Activity (GO:0032071)	2	7	0.00688244	0.321344	105.042	NPM1;HMGB1	GO_Biological_Process_2023	lung	M1_MQ	SARS2_PASC-recovery_up
Negative Regulation Of Glucose Import (GO:0046325)	2	7	0.00688244	0.321344	105.042	PID1;PEA15	GO_Biological_Process_2023	lung	M1_MQ	SARS2_PASC-recovery_up
Loss Of MECP2 Binding Ability To NCoR/SMRT Complex R-HSA-9022537	2	7	0.00688244	0.100453	105.042	NCOR2;GPS2	Reactome_2022	lung	M1_MQ	SARS2_PASC-recovery_up
Switching Of Origins To A Post-Replicative State R-HSA-69052	6	90	0.00685113	0.100453	18.9023	PSMB4;UBE2D1;ANAPC4;PSMF1;ANAPC2;ANAPC11	Reactome_2022	lung	M1_MQ	SARS2_PASC-recovery_up
Regulation Of Lipid Metabolism By PPARalpha R-HSA-400206	7	118	0.00677428	0.100453	16.7487	NCOR2;CDK8;GLIPR1;SIN3A;NR1H2;GPS2;FDFT1	Reactome_2022	lung	M1_MQ	SARS2_PASC-recovery_up
Anaphase-Promoting Complex-Dependent Catabolic Process (GO:0031145)	3	21	0.0067184	0.321344	44.0687	ANAPC4;ANAPC11;ANAPC2	GO_Biological_Process_2023	lung	M1_MQ	SARS2_PASC-recovery_up
Regulation Of Anoikis (GO:2000209)	3	21	0.0067184	0.321344	44.0687	BRMS1;SRC;BCL2	GO_Biological_Process_2023	lung	M1_MQ	SARS2_PASC-recovery_up
Major Pathway Of rRNA Processing In Nucleolus And Cytosol R-HSA-6791226	9	179	0.00668316	0.100453	14.1329	RPL5;TEX10;SPPL2A;EXOSC8;RPL23A;RIOK1;DDX52;UTP14A;EXOSC1	Reactome_2022	lung	M1_MQ	SARS2_PASC-recovery_up
mRNA 3'-End Processing (GO:0031124)	4	40	0.00646749	0.321344	29.6554	LSM10;CPSF7;NCBP2;PABPC1	GO_Biological_Process_2023	lung	M1_MQ	SARS2_PASC-recovery_up
Mitochondrial Translation R-HSA-5368287	6	88	0.00615052	0.0980602	19.7845	MRPL42;MRPS9;MRPS24;MRPS31;MRPL12;MRPL23	Reactome_2022	lung	M1_MQ	SARS2_PASC-recovery_up
Regulation Of Meiotic Cell Cycle (GO:0051445)	3	20	0.00583859	0.309445	47.9726	ANAPC4;ANAPC11;ANAPC2	GO_Biological_Process_2023	lung	M1_MQ	SARS2_PASC-recovery_up
Receptor Metabolic Process (GO:0043112)	3	20	0.00583859	0.309445	47.9726	BECN1;TGFB1;SNX25	GO_Biological_Process_2023	lung	M1_MQ	SARS2_PASC-recovery_up
APC/C-mediated Degradation Of Cell Cycle Proteins R-HSA-174143	6	87	0.00582049	0.094583	20.2467	PSMB4;UBE2D1;ANAPC4;PSMF1;ANAPC2;ANAPC11	Reactome_2022	lung	M1_MQ	SARS2_PASC-recovery_up
Transcriptional Regulation By MECP2 R-HSA-8986944	5	60	0.00523859	0.0867962	25.3218	NCOR2;SIN3A;GPS2;PTPN4;CAMK2G	Reactome_2022	lung	M1_MQ	SARS2_PASC-recovery_up
Macromolecule Catabolic Process (GO:0009057)	6	85	0.00519945	0.291318	21.2166	BECN1;TGFB1;SNX25;EXOSC8;USE1;EXOSC1	GO_Biological_Process_2023	lung	M1_MQ	SARS2_PASC-recovery_up
Mitotic Spindle Organization (GO:0007052)	6	85	0.00519945	0.291318	21.2166	SUN2;STAG2;KIF2A;MAP4;CKAP5;NDC80	GO_Biological_Process_2023	lung	M1_MQ	SARS2_PASC-recovery_up
Regulation Of Early Endosome To Late Endosome Transport (GO:2000641)	3	19	0.00503178	0.291318	52.4473	SRC;SNX12;MSN	GO_Biological_Process_2023	lung	M1_MQ	SARS2_PASC-recovery_up
Vesicle Docking (GO:0048278)	3	19	0.00503178	0.291318	52.4473	STX7;STX6;STX3	GO_Biological_Process_2023	lung	M1_MQ	SARS2_PASC-recovery_up
Gland Morphogenesis (GO:0022612)	2	6	0.00497737	0.291318	139.856	TGFB1;MSN	GO_Biological_Process_2023	lung	M1_MQ	SARS2_PASC-recovery_up
Leukotriene Transport (GO:0071716)	2	6	0.00497737	0.291318	139.856	ABCC3;ABCC4	GO_Biological_Process_2023	lung	M1_MQ	SARS2_PASC-recovery_up
Regulation Of T Cell Mediated Immune Response To Tumor Cell (GO:0002840)	2	6	0.00497737	0.291318	139.856	FBXO38;HMGB1	GO_Biological_Process_2023	lung	M1_MQ	SARS2_PASC-recovery_up
RNA Stabilization (GO:0043489)	4	37	0.00488308	0.291318	34.16	FUS;PHAX;PABPC1;TENT5C	GO_Biological_Process_2023	lung	M1_MQ	SARS2_PASC-recovery_up
Microtubule Cytoskeleton Organization Involved In Mitosis (GO:1902850)	5	59	0.00487521	0.291318	26.1451	SUN2;KIF2A;MAP4;CKAP5;NDC80	GO_Biological_Process_2023	lung	M1_MQ	SARS2_PASC-recovery_up
Mitotic Metaphase And Anaphase R-HSA-2555396	11	233	0.00458854	0.0775463	14.2608	PSMB4;STAG2;KIF2A;UBE2D1;ANAPC4;PSMF1;B9D2;CKAP5;NDC80;ANAPC11;ANAPC2	Reactome_2022	lung	M1_MQ	SARS2_PASC-recovery_up
Myc Targets V1	10	200	0.00453256	0.108781	15.1657	PRPS2;DDX18;NPM1;NCBP2;SERBP1;SRSF1;NOLC1;SRSF3;PABPC1;MRPL23	MSigDB_Hallmark_2020	lung	M1_MQ	SARS2_PASC-recovery_up
Mitotic Anaphase R-HSA-68882	11	232	0.00444407	0.0766375	14.4112	PSMB4;STAG2;KIF2A;UBE2D1;ANAPC4;PSMF1;B9D2;CKAP5;NDC80;ANAPC11;ANAPC2	Reactome_2022	lung	M1_MQ	SARS2_PASC-recovery_up
NR1H3 And NR1H2 Regulate Gene Expression Linked To Cholesterol Transport And Efflux R-HSA-9029569	4	36	0.0044193	0.0766375	35.8899	NCOR2;KDM3A;NR1H2;GPS2	Reactome_2022	lung	M1_MQ	SARS2_PASC-recovery_up
Mitotic Spindle	10	199	0.00437653	0.108781	15.3457	NOTCH2;ARHGEF11;LATS1;FGD4;SUN2;CAPZB;APC;SSH2;CKAP5;NDC80	MSigDB_Hallmark_2020	lung	M1_MQ	SARS2_PASC-recovery_up
Mitochondrial Translation Elongation R-HSA-5389840	6	82	0.00436089	0.0766375	22.7952	MRPL42;MRPS9;MRPS24;MRPS31;MRPL12;MRPL23	Reactome_2022	lung	M1_MQ	SARS2_PASC-recovery_up
Mitochondrial Translation Initiation R-HSA-5368286	6	82	0.00436089	0.0766375	22.7952	MRPL42;MRPS9;MRPS24;MRPS31;MRPL12;MRPL23	Reactome_2022	lung	M1_MQ	SARS2_PASC-recovery_up
Mitochondrial Translation Termination R-HSA-5419276	6	82	0.00436089	0.0766375	22.7952	MRPL42;MRPS9;MRPS24;MRPS31;MRPL12;MRPL23	Reactome_2022	lung	M1_MQ	SARS2_PASC-recovery_up
Other glycan degradation	3	18	0.00429624	0.346563	57.6174	MANBA;FUCA2;AGA	KEGG_2021_Human	lung	M1_MQ	SARS2_PASC-recovery_up
RNA Catabolic Process (GO:0006401)	5	57	0.0042027	0.291318	27.9105	RNH1;LSM6;EXOSC8;SND1;EXOSC1	GO_Biological_Process_2023	lung	M1_MQ	SARS2_PASC-recovery_up
Regulation Of APC/C Activators Between G1/S And Early Anaphase R-HSA-176408	6	80	0.00386028	0.0741349	23.9389	PSMB4;UBE2D1;ANAPC4;PSMF1;ANAPC2;ANAPC11	Reactome_2022	lung	M1_MQ	SARS2_PASC-recovery_up
Negative Regulation Of Ubiquitin-Protein Transferase Activity (GO:0051444)	3	17	0.00363005	0.284741	63.6447	RPL5;BAG5;DTX3L	GO_Biological_Process_2023	lung	M1_MQ	SARS2_PASC-recovery_up
Regulation Of RUNX1 Expression And Activity R-HSA-8934593	3	17	0.00363005	0.0713348	63.6447	CBFB;CCND1;SRC	Reactome_2022	lung	M1_MQ	SARS2_PASC-recovery_up
S Phase R-HSA-69242	9	161	0.00336257	0.0676516	17.9911	PSMB4;STAG2;CCND1;UBE2D1;ANAPC4;PSMF1;E2F5;ANAPC2;ANAPC11	Reactome_2022	lung	M1_MQ	SARS2_PASC-recovery_up
Response To Testosterone (GO:0033574)	2	5	0.00335971	0.274516	200.306	SPP1;MSN	GO_Biological_Process_2023	lung	M1_MQ	SARS2_PASC-recovery_up
mRNA 5'-Splice Site Recognition (GO:0000395)	2	5	0.00335971	0.274516	200.306	SRSF1;PSIP1	GO_Biological_Process_2023	lung	M1_MQ	SARS2_PASC-recovery_up
Regulation Of RUNX3 Expression And Activity R-HSA-8941858	5	54	0.00332192	0.0676516	30.8971	PSMB4;TGFB1;CBFB;SRC;PSMF1	Reactome_2022	lung	M1_MQ	SARS2_PASC-recovery_up
Mitochondrial Gene Expression (GO:0140053)	7	103	0.00322458	0.274516	22.261	MRPL42;MRPS9;MRPS24;MRPS31;MRPL28;MRPL12;MRPL23	GO_Biological_Process_2023	lung	M1_MQ	SARS2_PASC-recovery_up
Positive Regulation Of RNA Metabolic Process (GO:0051254)	4	33	0.00320779	0.274516	41.9494	SETX;U2AF2;RIOK1;RBM22	GO_Biological_Process_2023	lung	M1_MQ	SARS2_PASC-recovery_up
SNARE interactions in vesicular transport	4	33	0.00320779	0.346563	41.9494	STX7;STX6;STX3;USE1	KEGG_2021_Human	lung	M1_MQ	SARS2_PASC-recovery_up
Gene Expression (Transcription) R-HSA-74160	42	1449	0.00312468	0.0660089	9.44928	NOTCH2;INTS12;CBFB;KMT2A;POLDIP3;SRC;SRSF1;GPS2;UBE2D1;PHAX;PRDM1;NDRG1;ANAPC11;U2AF1L4;LSM10;PSMB4;CCND1;SESN3;SIN3A;U2AF2;PSMF1;E2F5;CAMK2G;BNIP3L;NPM1;CPSF7;TGFB1;NCBP2;NR1H2;POU2F2;NCOR2;CDK8;RYBP;AEBP2;CCNG1;ANAPC4;SRSF3;MAML3;SNRPF;PTPN4;SLU7;ANAPC2	Reactome_2022	lung	M1_MQ	SARS2_PASC-recovery_up
Glycoprotein Metabolic Process (GO:0009100)	5	53	0.00306041	0.274516	31.9956	MANBA;MGAT4A;OGA;AGA;LARGE1	GO_Biological_Process_2023	lung	M1_MQ	SARS2_PASC-recovery_up
Alternative mRNA Splicing, Via Spliceosome (GO:0000380)	3	16	0.00303113	0.274516	70.7437	NCBP2;SRSF1;SLU7	GO_Biological_Process_2023	lung	M1_MQ	SARS2_PASC-recovery_up
Synthesis Of PIPs At Early Endosome Membrane R-HSA-1660516	3	16	0.00303113	0.0656744	70.7437	MTMR10;INPP5F;PI4K2A	Reactome_2022	lung	M1_MQ	SARS2_PASC-recovery_up
Activation Of APC/C And APC/C:Cdc20 Mediated Degradation Of Mitotic Proteins R-HSA-176814	6	76	0.00298832	0.0656744	26.4782	PSMB4;UBE2D1;ANAPC4;PSMF1;ANAPC2;ANAPC11	Reactome_2022	lung	M1_MQ	SARS2_PASC-recovery_up
APC/C:Cdc20 Mediated Degradation Of Mitotic Proteins R-HSA-176409	6	75	0.0027955	0.0638432	27.1716	PSMB4;UBE2D1;ANAPC4;PSMF1;ANAPC2;ANAPC11	Reactome_2022	lung	M1_MQ	SARS2_PASC-recovery_up
Regulation Of MECP2 Expression And Activity R-HSA-9022692	4	31	0.00253998	0.059619	46.8932	NCOR2;SIN3A;GPS2;CAMK2G	Reactome_2022	lung	M1_MQ	SARS2_PASC-recovery_up
APC/C:Cdh1 Mediated Degradation Of Cdc20 And APC/C:Cdh1 Targets In Late Mitosis/Early G1 R-HSA-174178	6	73	0.00243797	0.0588596	28.6369	PSMB4;UBE2D1;ANAPC4;PSMF1;ANAPC2;ANAPC11	Reactome_2022	lung	M1_MQ	SARS2_PASC-recovery_up
APC:Cdc20 Mediated Degradation Of Cell Cycle Proteins Before Cycle Checkpoint Satisfied R-HSA-179419	6	73	0.00243797	0.0588596	28.6369	PSMB4;UBE2D1;ANAPC4;PSMF1;ANAPC2;ANAPC11	Reactome_2022	lung	M1_MQ	SARS2_PASC-recovery_up
RNA Splicing (GO:0008380)	7	98	0.00243666	0.265461	24.6373	LSM6;FUS;NCBP2;PRPF3;SNRPF;SLU7;BCAS2	GO_Biological_Process_2023	lung	M1_MQ	SARS2_PASC-recovery_up
Mitochondrial Translation (GO:0032543)	7	98	0.00243666	0.265461	24.6373	MRPL42;MRPS9;MRPS24;MRPS31;MRPL28;MRPL12;MRPL23	GO_Biological_Process_2023	lung	M1_MQ	SARS2_PASC-recovery_up
CDK-mediated Phosphorylation And Removal Of Cdc6 R-HSA-69017	6	72	0.00227267	0.0581941	29.4115	PSMB4;UBE2D1;ANAPC4;PSMF1;ANAPC2;ANAPC11	Reactome_2022	lung	M1_MQ	SARS2_PASC-recovery_up
Cdc20:Phospho-APC/C Mediated Degradation Of Cyclin A R-HSA-174184	6	72	0.00227267	0.0581941	29.4115	PSMB4;UBE2D1;ANAPC4;PSMF1;ANAPC2;ANAPC11	Reactome_2022	lung	M1_MQ	SARS2_PASC-recovery_up
Transcriptional Regulation By RUNX3 R-HSA-8878159	7	95	0.00204088	0.0556305	26.2317	PSMB4;TGFB1;CCND1;CBFB;SRC;MAML3;PSMF1	Reactome_2022	lung	M1_MQ	SARS2_PASC-recovery_up
Icosanoid Transport (GO:0071715)	3	14	0.00202562	0.248265	89.4265	ABCC3;ABCC4;SLCO3A1	GO_Biological_Process_2023	lung	M1_MQ	SARS2_PASC-recovery_up
Processing Of Capped Intronless Pre-mRNA R-HSA-75067	4	29	0.0019744	0.0556122	52.7849	LSM10;CPSF7;NCBP2;SNRPF	Reactome_2022	lung	M1_MQ	SARS2_PASC-recovery_up
Cellular Defense Response (GO:0006968)	5	48	0.0019702	0.248265	38.4429	SPN;BECN1;CLEC5A;VEZF1;LSP1	GO_Biological_Process_2023	lung	M1_MQ	SARS2_PASC-recovery_up
Chromatin Modifying Enzymes R-HSA-3247509	12	238	0.00182664	0.0532244	17.942	NCOR2;KDM3A;MRGBP;AEBP2;CCND1;KMT2A;DOT1L;TADA3;GPS2;ELP5;BRWD1;RCOR1	Reactome_2022	lung	M1_MQ	SARS2_PASC-recovery_up
Membrane Protein Intracellular Domain Proteolysis (GO:0031293)	3	13	0.00161381	0.226048	101.979	TGFB1;HM13;SPPL2A	GO_Biological_Process_2023	lung	M1_MQ	SARS2_PASC-recovery_up
APC/C:Cdc20 Mediated Degradation Of Securin R-HSA-174154	6	67	0.00156919	0.0473559	33.7674	PSMB4;UBE2D1;ANAPC4;PSMF1;ANAPC2;ANAPC11	Reactome_2022	lung	M1_MQ	SARS2_PASC-recovery_up
Regulation Of Translation (GO:0006417)	11	202	0.00152852	0.226048	19.9914	RPL5;NPM1;ATXN2;CSNK2A1;NCBP2;POLDIP3;NSUN3;SERBP1;NOLC1;ELP5;BZW2	GO_Biological_Process_2023	lung	M1_MQ	SARS2_PASC-recovery_up
APC-Cdc20 Mediated Degradation Of Nek2A R-HSA-179409	4	26	0.00129882	0.0406483	64.0265	UBE2D1;ANAPC4;ANAPC11;ANAPC2	Reactome_2022	lung	M1_MQ	SARS2_PASC-recovery_up
Disorders Of Developmental Biology R-HSA-9675151	3	12	0.00125876	0.0406483	117.695	NCOR2;SIN3A;GPS2	Reactome_2022	lung	M1_MQ	SARS2_PASC-recovery_up
Positive Regulation Of Protein Metabolic Process (GO:0051247)	11	196	0.00120046	0.196176	21.4155	RPL5;NPM1;TGFB1;CSNK2A1;APC;POLDIP3;NR1H2;MSN;TBC1D10A;VGLL4;TNFSF13B	GO_Biological_Process_2023	lung	M1_MQ	SARS2_PASC-recovery_up
Protein Polyubiquitination (GO:0000209)	12	226	0.00117923	0.196176	20.2757	CBFB;DTX3L;RNF14;FBXO38;AMFR;BCL2;UBE2D1;ANAPC4;UBE4B;ANAPC11;ANAPC2;TNFSF13B	GO_Biological_Process_2023	lung	M1_MQ	SARS2_PASC-recovery_up
Autodegradation Of Cdh1 By Cdh1:APC/C R-HSA-174084	6	63	0.00113716	0.0384361	37.947	PSMB4;UBE2D1;ANAPC4;PSMF1;ANAPC2;ANAPC11	Reactome_2022	lung	M1_MQ	SARS2_PASC-recovery_up
Mitotic Spindle Checkpoint R-HSA-69618	8	110	0.00108404	0.0381671	28.5635	KIF2A;UBE2D1;ANAPC4;B9D2;CKAP5;NDC80;ANAPC2;ANAPC11	Reactome_2022	lung	M1_MQ	SARS2_PASC-recovery_up
mRNA Metabolic Process (GO:0016071)	7	85	0.00106826	0.196176	32.7043	RNH1;LSM6;NCBP2;U2AF2;PRPF3;SRSF1;SND1	GO_Biological_Process_2023	lung	M1_MQ	SARS2_PASC-recovery_up
Free Fatty Acids Regulate Insulin Secretion R-HSA-400451	3	11	0.000957291	0.03517	137.843	GNA15;PLCB3;ACSL3	Reactome_2022	lung	M1_MQ	SARS2_PASC-recovery_up
SLBP Dependent Processing Of Replication-Dependent Histone Pre-mRNAs R-HSA-77588	3	11	0.000957291	0.03517	137.843	LSM10;NCBP2;SNRPF	Reactome_2022	lung	M1_MQ	SARS2_PASC-recovery_up
APC/C:Cdc20 Mediated Degradation Of Cyclin B R-HSA-174048	4	24	0.000950756	0.03517	73.7424	UBE2D1;ANAPC4;ANAPC11;ANAPC2	Reactome_2022	lung	M1_MQ	SARS2_PASC-recovery_up
Transport Of Mature Transcript To Cytoplasm R-HSA-72202	7	83	0.000927598	0.03517	34.2611	NCBP2;POLDIP3;U2AF2;SRSF1;SRSF3;SLU7;U2AF1L4	Reactome_2022	lung	M1_MQ	SARS2_PASC-recovery_up
RNA Polymerase II Transcription R-HSA-73857	41	1312	0.000879077	0.03517	12.5116	NOTCH2;INTS12;CBFB;KMT2A;POLDIP3;SRC;SRSF1;GPS2;UBE2D1;PHAX;PRDM1;NDRG1;ANAPC11;U2AF1L4;LSM10;PSMB4;CCND1;SESN3;SIN3A;U2AF2;PSMF1;E2F5;CAMK2G;BNIP3L;NPM1;CPSF7;TGFB1;NCBP2;NR1H2;POU2F2;NCOR2;CDK8;RYBP;CCNG1;ANAPC4;SRSF3;MAML3;SNRPF;PTPN4;SLU7;ANAPC2	Reactome_2022	lung	M1_MQ	SARS2_PASC-recovery_up
Transcriptional Regulation By VENTX R-HSA-8853884	5	39	0.000759875	0.03517	56.0803	CCND1;UBE2D1;ANAPC4;ANAPC11;ANAPC2	Reactome_2022	lung	M1_MQ	SARS2_PASC-recovery_up
Serine Family Amino Acid Biosynthetic Process (GO:0009070)	3	10	0.000705971	0.153823	164.445	SEPHS1;SERINC3;SEPHS2	GO_Biological_Process_2023	lung	M1_MQ	SARS2_PASC-recovery_up
RUNX3 Regulates p14-ARF R-HSA-8951936	3	10	0.000705971	0.0350909	164.445	TGFB1;CBFB;CCND1	Reactome_2022	lung	M1_MQ	SARS2_PASC-recovery_up
SLBP Independent Processing Of Histone Pre-mRNAs R-HSA-111367	3	10	0.000705971	0.0350909	164.445	LSM10;NCBP2;SNRPF	Reactome_2022	lung	M1_MQ	SARS2_PASC-recovery_up
Diseases Of Mitotic Cell Cycle R-HSA-9675126	5	38	0.000672653	0.0350909	58.7636	CCND1;UBE2D1;ANAPC4;ANAPC11;ANAPC2	Reactome_2022	lung	M1_MQ	SARS2_PASC-recovery_up
Regulation Of RNA Splicing (GO:0043484)	8	102	0.000659964	0.153823	33.2611	SETX;PTBP1;FUS;U2AF2;TADA3;SRSF1;SRSF3;RBM22	GO_Biological_Process_2023	lung	M1_MQ	SARS2_PASC-recovery_up
Metabolism Of Lipids R-HSA-556833	27	732	0.000658233	0.0350909	15.2987	MTMR10;ACADVL;GPS2;PLD4;MTMR6;HACD4;GLIPR1;INPP5F;SIN3A;OXCT1;INPP5D;CBR4;FDFT1;ABCC3;STARD4;SEC24B;NR1H2;CYP51A1;ACSL3;PISD;NCOR2;GALC;CDK8;FAR1;GPD1L;PI4K2A;CERS2	Reactome_2022	lung	M1_MQ	SARS2_PASC-recovery_up
Inactivation Of APC/C Via Direct Inhibition Of APC/C Complex R-HSA-141430	4	21	0.000559732	0.0350909	93.3757	UBE2D1;ANAPC4;ANAPC11;ANAPC2	Reactome_2022	lung	M1_MQ	SARS2_PASC-recovery_up
Aberrant Regulation Of Mitotic Cell Cycle Due To RB1 Defects R-HSA-9687139	5	36	0.000520893	0.0350909	64.7511	CCND1;UBE2D1;ANAPC4;ANAPC11;ANAPC2	Reactome_2022	lung	M1_MQ	SARS2_PASC-recovery_up
Transport Of Mature mRNA Derived From An Intron-Containing Transcript R-HSA-159236	7	74	0.000463942	0.0350909	42.739	NCBP2;POLDIP3;U2AF2;SRSF1;SRSF3;SLU7;U2AF1L4	Reactome_2022	lung	M1_MQ	SARS2_PASC-recovery_up
Aberrant Regulation Of Mitotic Exit In Cancer Due To RB1 Defects R-HSA-9687136	4	20	0.000459858	0.0350909	101.821	UBE2D1;ANAPC4;ANAPC11;ANAPC2	Reactome_2022	lung	M1_MQ	SARS2_PASC-recovery_up
Conversion From APC/C:Cdc20 To APC/C:Cdh1 In Late Anaphase R-HSA-176407	4	20	0.000459858	0.0350909	101.821	UBE2D1;ANAPC4;ANAPC11;ANAPC2	Reactome_2022	lung	M1_MQ	SARS2_PASC-recovery_up
Phosphorylation Of APC/C R-HSA-176412	4	20	0.000459858	0.0350909	101.821	UBE2D1;ANAPC4;ANAPC11;ANAPC2	Reactome_2022	lung	M1_MQ	SARS2_PASC-recovery_up
Separation Of Sister Chromatids R-HSA-2467813	11	170	0.000368391	0.0350909	29.3336	PSMB4;STAG2;KIF2A;UBE2D1;ANAPC4;PSMF1;B9D2;CKAP5;NDC80;ANAPC2;ANAPC11	Reactome_2022	lung	M1_MQ	SARS2_PASC-recovery_up
ncRNA Export From Nucleus (GO:0097064)	3	8	0.000338767	0.0949031	253.546	NPM1;NCBP2;PHAX	GO_Biological_Process_2023	lung	M1_MQ	SARS2_PASC-recovery_up
mRNA Cis Splicing, Via Spliceosome (GO:0045292)	4	17	0.000236141	0.0771787	136.208	NCBP2;SRSF1;PSIP1;RBM22	GO_Biological_Process_2023	lung	M1_MQ	SARS2_PASC-recovery_up
mRNA Splice Site Recognition (GO:0006376)	5	29	0.000182658	0.0716383	95.2642	SETX;CELF2;SRSF1;PSIP1;SLU7	GO_Biological_Process_2023	lung	M1_MQ	SARS2_PASC-recovery_up
mRNA Splicing, Via Spliceosome (GO:0000398)	13	211	0.000179944	0.0716383	30.4685	NCBP2;SRSF1;PLRG1;U2AF1L4;LSM6;U2AF2;PRPF3;SRSF3;PABPC1;SNRPF;SLU7;BCAS2;RBM22	GO_Biological_Process_2023	lung	M1_MQ	SARS2_PASC-recovery_up
mRNA Processing (GO:0006397)	14	214	5.38183e-05	0.0351792	37.1303	CPSF7;NCBP2;SRSF1;PLRG1;U2AF1L4;LSM6;U2AF2;PRPF3;SRSF3;PABPC1;SNRPF;SLU7;BCAS2;RBM22	GO_Biological_Process_2023	lung	M1_MQ	SARS2_PASC-recovery_up
RNA Processing (GO:0006396)	13	183	4.25593e-05	0.0351792	41.4799	FUS;NCBP2;CELF2;SRSF1;SETX;LSM6;U2AF2;PRPF3;EXOSC8;SNRPF;SLU7;BCAS2;EXOSC1	GO_Biological_Process_2023	lung	M1_MQ	SARS2_PASC-recovery_up
RNA Splicing, Via Transesterification Reactions With Bulged Adenosine As Nucleophile (GO:0000377)	13	180	3.58305e-05	0.0351792	42.9537	NCBP2;SRSF1;PLRG1;U2AF1L4;LSM6;U2AF2;PRPF3;SRSF3;SNRPF;PABPC1;SLU7;BCAS2;RBM22	GO_Biological_Process_2023	lung	M1_MQ	SARS2_PASC-recovery_up
mRNA 3-End Processing R-HSA-72187	8	58	1.17596e-05	0.00165614	97.1384	CPSF7;NCBP2;POLDIP3;U2AF2;SRSF1;SRSF3;SLU7;U2AF1L4	Reactome_2022	lung	M1_MQ	SARS2_PASC-recovery_up
Processing Of Capped Intron-Containing Pre-mRNA R-HSA-72203	17	242	3.37076e-06	0.000569659	51.7375	CPSF7;FUS;NCBP2;POLDIP3;SRSF1;PLRG1;WBP11;U2AF1L4;PTBP1;LSM6;U2AF2;PRPF3;SRSF3;SNRPF;SLU7;BCAS2;RBM22	Reactome_2022	lung	M1_MQ	SARS2_PASC-recovery_up
Metabolism Of RNA R-HSA-8953854	31	666	3.30184e-06	0.000569659	34.1143	RPL5;POLDIP3;SPPL2A;SRSF1;PHAX;U2AF1L4;LSM10;PTBP1;PSMB4;U2AF2;EXOSC8;PSMF1;RIOK1;UTP14A;EXOSC1;BCAS2;CPSF7;FUS;NCBP2;TEX10;RPL23A;DDX52;PLRG1;WBP11;LSM6;PRPF3;SRSF3;PABPC1;SNRPF;SLU7;RBM22	Reactome_2022	lung	M1_MQ	SARS2_PASC-recovery_up
Spliceosome	14	150	9.01557e-07	0.000218177	77.5731	FUS;NCBP2;SRSF1;PLRG1;WBP11;U2AF1L4;LSM6;U2AF2;PRPF3;SRSF3;SNRPF;SLU7;BCAS2;RBM22	KEGG_2021_Human	lung	M1_MQ	SARS2_PASC-recovery_up
mRNA Splicing R-HSA-72172	16	189	5.68138e-07	0.000160025	72.2709	CPSF7;FUS;NCBP2;SRSF1;PLRG1;WBP11;U2AF1L4;PTBP1;LSM6;U2AF2;PRPF3;SRSF3;SNRPF;SLU7;BCAS2;RBM22	Reactome_2022	lung	M1_MQ	SARS2_PASC-recovery_up
RNA Polymerase II Transcription Termination R-HSA-73856	10	67	4.45713e-07	0.000160025	137.926	LSM10;CPSF7;NCBP2;POLDIP3;U2AF2;SRSF1;SRSF3;SNRPF;SLU7;U2AF1L4	Reactome_2022	lung	M1_MQ	SARS2_PASC-recovery_up
mRNA Splicing - Major Pathway R-HSA-72163	16	181	3.16119e-07	0.000160025	78.8964	CPSF7;FUS;NCBP2;SRSF1;PLRG1;WBP11;U2AF1L4;PTBP1;LSM6;U2AF2;PRPF3;SRSF3;SNRPF;SLU7;BCAS2;RBM22	Reactome_2022	lung	M1_MQ	SARS2_PASC-recovery_up

## Sheet: Lung-M2_MQ
Supplementary Table 5. EnrichR-based functional analysis using upregulated genes in monocytes and macrophages of SARS2_PASC compared to recovery and control groups (Fig. 4b, c). The functionality terms emphasized in Fig. 4b and 4c are highlighted in yellow.
Term	Matched	Total	P-value	Adjusted P-value	Combined Score	Genes	DB	Tissue	Celltype	Group
TGF-beta Signaling	14	54	0.000110778	0.000276945	34.8863	TGFB1;SLC20A1;HDAC1;IFNGR2;UBE2D3;XIAP;ARID4B;RHOA;PPP1CA;CDK9;RAB31;JUNB;SPTBN1;ENG	MSigDB_Hallmark_2020	lung	M2_MQ	SARS2_PASC-recovery_up
Inflammatory Response	37	200	4.18443e-06	1.39481e-05	30.9838	BTG2;CSF3R;C5AR1;FPR1;GNAI3;PSEN1;SRI;HIF1A;CLEC5A;PDE4B;PROK2;CD14;TIMP1;CD55;LYN;MSR1;SLC31A2;SEMA4D;IFNGR2;RHOG;PLAUR;EMP3;ATP2B1;NFKB1;TAPBP;NFKBIA;PTPRE;KLF6;SELL;IL1B;ABI1;TNFSF9;CD48;LCP2;SLC28A2;RAF1;MXD1	MSigDB_Hallmark_2020	lung	M2_MQ	SARS2_PASC-recovery_up
Signaling By VEGF R-HSA-194138	26	102	2.20243e-07	1.47493e-06	57.69	CYFIP2;ROCK1;NCF2;NCF4;ITPR2;PIK3R1;CDC42;CTNNA1;PTK2B;NCKAP1L;AAMP;WASF2;NCK1;VAV3;PRKCB;CYBA;MAPK14;RHOA;VAV1;MAPK13;MAPKAPK2;ABI1;ELMO1;PKN2;PKN1;CALM1	Reactome_2022	lung	M2_MQ	SARS2_PASC-recovery_up
TGF-beta Signaling	16	54	7.61995e-06	2.72141e-05	53.0521	TGFB1;SLC20A1;HDAC1;IFNGR2;UBE2D3;XIAP;ARID4B;FURIN;RHOA;PPP1CA;CDK9;RAB31;CTNNB1;JUNB;SPTBN1;ENG	MSigDB_Hallmark_2020	lung	M2_MQ	SARS2_PASC-CTRL_up
Inflammatory Response	40	200	3.7954e-07	1.45977e-06	39.813	BTG2;CSF3R;PTAFR;C5AR1;FPR1;GNAI3;SRI;HIF1A;PIK3R5;CLEC5A;PDE4B;PROK2;CD14;TIMP1;CD55;LYN;MSR1;SLC31A2;SEMA4D;IFNGR2;RHOG;PLAUR;CYBB;EMP3;ATP2B1;NFKB1;TAPBP;NFKBIA;PTPRE;KLF6;SELL;IL1B;IRF1;ABI1;TNFSF9;CD48;LCP2;SLC28A2;RAF1;MXD1	MSigDB_Hallmark_2020	lung	M2_MQ	SARS2_PASC-CTRL_up
Signaling By VEGF R-HSA-194138	28	102	2.15548e-08	1.55132e-07	71.7778	CYFIP2;ROCK1;NCF2;NCF4;ITPR2;PIK3R1;CDC42;AKT1;NCKAP1L;AAMP;WASF2;NCK1;VAV3;HSP90AA1;PRKCB;CYBB;CYBA;MAPK14;RHOA;VAV1;MAPK13;PIK3CA;MAPKAPK2;ABI1;ELMO1;CTNNB1;PKN2;PKN1	Reactome_2022	lung	M2_MQ	SARS2_PASC-CTRL_up
Regulation Of Tumor Necrosis Factor Superfamily Cytokine Production (GO:1903555)	8	8	2.48766e-09	3.02105e-07	2.903e+06	CX3CR1;ZFP36;MAPKAPK2;SIRPA;CD47;PARK7;FOXP1;LTF	GO_Biological_Process_2023	lung	M2_MQ	SARS2_PASC-recovery_up
Cytoplasmic Translation (GO:0002181)	75	93	8.72624e-64	3.60306e-60	6880.19	RPL4;EIF4A1;RPL5;RPL30;RPL3;RPL31;RPL34;RPLP1;RPLP0;RPL10A;RPL8;RPL9;RPL6;RPL7;RPS15;RPS4X;RPL7A;RPS14;RPS17;RPS16;RPL18A;RPS19;RPL36AL;RPS18;RACK1;RPL36;RPLP2;RPL37;RPS11;RPS10;RPS13;RPS9;RPL21;RPS7;RPS8;RPS5;RPL22;RPS6;RPL13A;RPS3A;RPSA;RPL37A;RPL24;ETF1;RPL27;RPL26;RPL29;RPL28;UBA52;RPL10;RPL12;RPL11;RPS15A;RPL14;RPS3;RPL13;RPL15;RPS2;RPL18;RPS27A;RPL17;RPL19;RPL35A;RPL23A;RPS26;RPS25;EIF3M;RP…	GO_Biological_Process_2023	lung	M2_MQ	SARS2_PASC-recovery_up
Proton Motive Force-Driven Mitochondrial ATP Synthesis (GO:0042776)	34	53	5.15039e-24	3.54433e-21	1064.07	NDUFB9;NDUFA13;NDUFB8;NDUFB7;NDUFA11;NDUFB10;NDUFB6;NDUFA12;NDUFB11;NDUFB5;NDUFB3;NDUFB2;ATP5F1B;NDUFV2;ATP5MG;ATP5PF;NDUFA7;ATP5PD;NDUFA6;NDUFA5;ATP5PB;NDUFA3;NDUFA2;NDUFC2;NDUFC1;SDHC;SDHD;SDHB;ATP5F1D;NDUFS7;NDUFS6;NDUFS5;ATP5PO;NDUFS2	GO_Biological_Process_2023	lung	M2_MQ	SARS2_PASC-recovery_up
Macromolecule Biosynthetic Process (GO:0009059)	84	183	8.22937e-42	1.69895e-38	913.895	RPL4;RPL5;RPL30;RPL3;RPL31;RPL34;RPLP1;RPLP0;MRPL36;RPL10A;RPL8;RPL9;RPL6;RPL7;EEF1B2;RPS15;RPS4X;RPS14;RPL7A;RPS17;RPS16;RPL18A;RPS19;RPL36AL;RPS18;RPL36;RPLP2;RPL37;RPS11;RPS10;RPS13;EIF5A;RPS9;RPL21;RPS7;RPS8;RPS5;RPL22;RPS6;RPL13A;RPSA;RPS3A;DARS1;EEF1G;EEF1D;RPL37A;RPL24;RPL27;RPL26;RPL29;RPL28;B4GALT5;RPL10;MRPS33;RPL12;RPL11;RRBP1;RPS15A;RPL14;RPS3;EIF4EBP2;RPL13;RPL15;RPS2;RPL18;RPS27A;RP…	GO_Biological_Process_2023	lung	M2_MQ	SARS2_PASC-recovery_up
Peptide Biosynthetic Process (GO:0043043)	75	158	1.02364e-38	1.05665e-35	895.712	RPL4;RPL5;RPL30;RPL3;RPL31;RPL34;RPLP1;RPLP0;MRPL36;RPL10A;RPL8;RPL9;RPL6;RPL7;RPS15;RPS4X;RPS14;RPL7A;RPS17;RPS16;RPL18A;RPS19;RPL36AL;RPS18;RPL36;RPLP2;RPL37;RPS11;RPS10;RPS13;RPS9;RPL21;RPS7;RPS8;RPS5;RPL22;RPS6;RPL13A;RPSA;RPS3A;DARS1;RPL37A;RPL24;RPL27;RPL26;RPL29;RPL28;RPL10;MRPS33;RPL12;RPL11;RRBP1;RPS15A;RPL14;RPS3;EIF4EBP2;RPL13;RPL15;RPS2;RPL18;RPS27A;RPL17;RPL19;RPL35A;RPL23A;RPS26;RPS…	GO_Biological_Process_2023	lung	M2_MQ	SARS2_PASC-recovery_up
Formation Of Cytoplasmic Translation Initiation Complex (GO:0001732)	11	14	4.19251e-10	5.77029e-08	866.64	EIF3M;EIF5;EIF3K;EIF6;EIF3I;EIF3J;EIF3G;EIF3H;EIF3E;EIF3F;EIF3C	GO_Biological_Process_2023	lung	M2_MQ	SARS2_PASC-recovery_up
7-Methylguanosine Cap Hypermethylation (GO:0036261)	6	7	2.29597e-06	0.000120001	850.328	SNRPD2;SNRPD1;SNRPG;SNRPE;SNRPD3;SNRPF	GO_Biological_Process_2023	lung	M2_MQ	SARS2_PASC-recovery_up
RNA Capping (GO:0036260)	6	7	2.29597e-06	0.000120001	850.328	SNRPD2;SNRPD1;SNRPG;SNRPE;SNRPD3;SNRPF	GO_Biological_Process_2023	lung	M2_MQ	SARS2_PASC-recovery_up
Leukocyte Aggregation (GO:0070486)	6	7	2.29597e-06	0.000120001	850.328	SEMA4D;IL1B;RAC2;S100A9;CD44;S100A8	GO_Biological_Process_2023	lung	M2_MQ	SARS2_PASC-recovery_up
Proton Motive Force-Driven ATP Synthesis (GO:0015986)	35	60	1.12331e-22	5.79771e-20	784.847	NDUFB9;NDUFA13;NDUFB8;NDUFB7;NDUFA11;NDUFB10;NDUFB6;NDUFA12;NDUFB11;NDUFB5;NDUFB3;NDUFB2;ATP5MC3;ATP5F1B;NDUFV2;ATP5MG;ATP5PF;NDUFA7;ATP5PD;NDUFA6;NDUFA5;ATP5PB;NDUFA3;NDUFA2;NDUFC2;NDUFC1;SDHC;SDHD;SDHB;ATP5F1D;NDUFS7;NDUFS6;NDUFS5;ATP5PO;NDUFS2	GO_Biological_Process_2023	lung	M2_MQ	SARS2_PASC-recovery_up
Oxidative Phosphorylation (GO:0006119)	36	63	7.39488e-23	4.36192e-20	754.032	NDUFB9;NDUFA13;NDUFB8;NDUFB7;NDUFA11;NDUFB10;NDUFB6;NDUFA12;NDUFB11;NDUFB5;NDUFB3;NDUFB2;UQCRH;ATP5F1B;NDUFV2;ATP5MG;ATP5PF;NDUFA7;ATP5PD;NDUFA6;NDUFA5;ATP5PB;NDUFA3;NDUFA2;NDUFC2;NDUFC1;SDHC;SDHD;SDHB;ATP5F1D;NDUFS7;NDUFS6;NDUFS5;ATP5PO;NDUFS2;UQCRC2	GO_Biological_Process_2023	lung	M2_MQ	SARS2_PASC-recovery_up
Gene Expression (GO:0010467)	107	296	4.8345e-41	6.65389e-38	604.095	RPL4;RPL5;RPL30;RPL3;RPL31;RPL34;HNRNPU;RPL8;RPL10A;RPL9;RPL6;RPL7;RPS15;RPS14;RPS17;RPS16;RPL18A;RPS19;RPL36AL;RPS18;RPL36;KPNA4;RPL37;RPS11;RPS10;RPS13;DDX17;RPS9;RPL21;RPS7;RPS8;RPS5;RPL22;RPS6;RPSA;THOC2;THOC7;DDX39B;SARNP;XRN2;RPL24;RPL27;RPL26;RPL29;RPL28;RBM8A;YTHDC1;TPR;EIF4EBP2;MAGOHB;HNRNPL;RPS26;RPS25;HNRNPK;RPS27;COPS5;HNRNPF;RPL27A;HNRNPD;RPS20;RPS21;RPS24;RPS23;SMG1;RPLP1;CELF2;RPLP…	GO_Biological_Process_2023	lung	M2_MQ	SARS2_PASC-recovery_up
Mitochondrial Electron Transport, NADH To Ubiquinone (GO:0006120)	21	34	7.62157e-15	1.85114e-12	577.954	NDUFB9;NDUFB8;NDUFA7;NDUFB7;NDUFA6;NDUFB10;NDUFB6;NDUFA5;NDUFB5;NDUFA4;NDUFA3;NDUFB3;NDUFA2;NDUFB2;NDUFC2;NDUFC1;NDUFS7;NDUFS6;NDUFS5;NDUFS2;NDUFV2	GO_Biological_Process_2023	lung	M2_MQ	SARS2_PASC-recovery_up
Translation (GO:0006412)	86	234	8.56002e-34	7.06887e-31	503.019	RPL4;RPL5;RPL30;RPL3;RPL31;RPL34;RPLP1;RPLP0;MRPL36;RPL8;RPL10A;RPL9;RPL6;RPL7;RPS15;EEF1B2;RPS4X;RPS14;RPL7A;RPS17;RPS16;RPL18A;RPS19;RPL36AL;RPS18;RPL36;RACK1;RPLP2;RPL37;RPS11;RPS10;RPS13;EIF5A;RPS9;RPL21;RPS7;RPS8;RPS5;RPL22;RPS6;RPL13A;RPSA;RPS3A;DARS1;EEF1G;EEF1D;RPL37A;RPL24;RPL27;ETF1;RPL26;RPL29;RPL28;UBA52;RPL10;MRPS33;RPL12;RPL11;RRBP1;MRPL57;RPS15A;RPL14;RPS3;RPL13;EIF4EBP2;RPL15;RPS2…	GO_Biological_Process_2023	lung	M2_MQ	SARS2_PASC-recovery_up
Aerobic Respiration (GO:0009060)	31	59	1.99871e-18	9.16963e-16	499.192	NDUFB9;NDUFA13;NDUFB8;NDUFB7;NDUFA11;NDUFB10;NDUFB6;NDUFA12;NDUFB11;NDUFB5;NDUFB3;NDUFB2;UQCRH;BLOC1S1;NDUFV2;NDUFA7;NDUFA6;NDUFA5;MDH2;NDUFA3;NDUFA2;NDUFC2;NDUFC1;SDHC;SDHB;ATP5F1D;NDUFS7;NDUFS6;NDUFS5;NDUFS2;UQCRC2	GO_Biological_Process_2023	lung	M2_MQ	SARS2_PASC-recovery_up
Regulation Of Nuclear-Transcribed mRNA Catabolic Process, Deadenylation-Dependent Decay (GO:1900151)	14	23	3.37377e-10	4.80355e-08	371.91	DHX9;HNRNPU;RC3H1;YBX1;TOB1;ZFP36L2;ZFP36L1;TNRC6C;ZFP36;CNOT1;CSDE1;HNRNPD;PABPC1;TNRC6B	GO_Biological_Process_2023	lung	M2_MQ	SARS2_PASC-recovery_up
Cellular Respiration (GO:0045333)	37	85	3.54668e-18	1.46442e-15	343.537	NDUFB9;NDUFA13;NDUFB8;NDUFB7;NDUFA11;NDUFB10;NDUFB6;NDUFA12;NDUFB11;NDUFB5;COX4I1;NDUFB3;NDUFB2;ETFA;COX7A2;ETFB;COX6A1;COX5A;UQCRH;BLOC1S1;NDUFV2;NDUFA7;NDUFA6;NDUFA5;MDH2;NDUFA4;NDUFA3;NDUFA2;NDUFC2;NDUFC1;SDHC;SDHB;NDUFS7;NDUFS6;NDUFS5;NDUFS2;UQCRC2	GO_Biological_Process_2023	lung	M2_MQ	SARS2_PASC-recovery_up
Positive Regulation Of Nuclear-Transcribed mRNA poly(A) Tail Shortening (GO:0060213)	8	12	9.03881e-07	5.48842e-05	304.105	TNRC6C;BTG2;ZFP36;CNOT1;PABPC1;TOB1;TNRC6A;TNRC6B	GO_Biological_Process_2023	lung	M2_MQ	SARS2_PASC-recovery_up
Mitochondrial ATP Synthesis Coupled Electron Transport (GO:0042775)	31	70	1.03055e-15	3.03937e-13	303.29	NDUFB9;NDUFB8;NDUFB7;NDUFB10;NDUFB6;NDUFA12;NDUFB5;COX4I1;NDUFB3;NDUFB2;COX7A2;COX6A1;COX5A;UQCRH;NDUFV2;NDUFA7;NDUFA6;NDUFA5;NDUFA4;NDUFA3;NDUFA2;NDUFC2;NDUFC1;SDHC;SDHD;SDHB;NDUFS7;NDUFS6;NDUFS5;NDUFS2;UQCRC2	GO_Biological_Process_2023	lung	M2_MQ	SARS2_PASC-recovery_up
Aerobic Electron Transport Chain (GO:0019646)	30	68	3.39238e-15	9.33811e-13	290.67	NDUFB9;NDUFB8;NDUFB7;NDUFB10;NDUFB6;NDUFB5;COX4I1;NDUFB3;NDUFB2;COX7A2;COX6A1;COX5A;UQCRH;NDUFV2;NDUFA7;NDUFA6;NDUFA5;NDUFA4;NDUFA3;NDUFA2;NDUFC2;NDUFC1;SDHC;SDHD;SDHB;NDUFS7;NDUFS6;NDUFS5;NDUFS2;UQCRC2	GO_Biological_Process_2023	lung	M2_MQ	SARS2_PASC-recovery_up
Positive Regulation Of miRNA-mediated Gene Silencing (GO:2000637)	6	9	2.37396e-05	0.000783475	232.424	FXR1;TIAL1;ZFP36;DHX9;PUM1;PUM2	GO_Biological_Process_2023	lung	M2_MQ	SARS2_PASC-recovery_up
U2-type Prespliceosome Assembly (GO:1903241)	12	23	6.85646e-08	5.66206e-06	197.01	SF3B5;SF3B2;DDX46;SNRPD2;SNRPD1;SF3B6;SNRPG;SNRPE;SNRPD3;SNRPF;SF3B1;SNRPB	GO_Biological_Process_2023	lung	M2_MQ	SARS2_PASC-recovery_up
Positive Regulation Of Nuclear-Transcribed mRNA Catabolic Process, Deadenylation-Dependent Decay (GO:1900153)	8	14	4.70019e-06	0.000215634	178.7	TNRC6C;ZFP36;CNOT1;PABPC1;TOB1;ZFP36L2;ZFP36L1;TNRC6B	GO_Biological_Process_2023	lung	M2_MQ	SARS2_PASC-recovery_up
Regulation Of Nuclear-Transcribed mRNA poly(A) Tail Shortening (GO:0060211)	8	14	4.70019e-06	0.000215634	178.7	TNRC6C;BTG2;ZFP36;CNOT1;PABPC1;TOB1;TNRC6A;TNRC6B	GO_Biological_Process_2023	lung	M2_MQ	SARS2_PASC-recovery_up
protein-RNA Complex Assembly (GO:0022618)	47	150	6.80368e-16	2.16095e-13	177.303	RPL5;HSP90AB1;RPL10;DHX9;YTHDC1;CELF2;RPLP0;RPL11;RPS27L;RPL6;CDC73;RPS15;RPS14;RPS19;SNRPD2;SNRPD1;SNRPD3;SF3B1;RBM5;SRPK2;RPS5;RPSA;RPL23A;EIF2S2;NUDT21;EIF3M;EIF5;RPS27;DDX39B;EIF6;EIF3K;EIF3I;EIF3J;SNRPG;RSRP1;EIF3G;LUC7L3;STRAP;EIF3H;SNRPE;EIF3E;SNRPF;SRSF5;EIF3F;EIF3C;LUC7L2;SNRPB	GO_Biological_Process_2023	lung	M2_MQ	SARS2_PASC-recovery_up
mRNA Splicing, Via Spliceosome (GO:0000398)	59	211	5.62548e-17	2.1116e-14	162.342	DDX46;HNRNPU;PNN;SNRPD2;SNRPD1;SNRNP70;DHX15;SNRPD3;RBM5;RBM6;DDX17;SRRM2;RBM17;IK;BUD31;PRPF40A;PRPF4B;SRRM1;SFPQ;DDX39B;HNRNPH1;SYF2;SNRPG;SRSF2;STRAP;SNRPE;PABPC1;SNRPF;SRSF5;SRSF7;SNRPB;SF3B5;SF3B2;DDX5;RBM8A;DHX9;YTHDC1;SF3B6;U2AF1;TRA2B;TRA2A;RALY;HNRNPA1;SF3B1;SRPK2;HNRNPA3;CDC5L;CWC15;MAGOHB;LSM5;HNRNPM;LSM7;HNRNPK;LSM6;HNRNPF;HNRNPA2B1;RSRP1;RBM42;CDK13	GO_Biological_Process_2023	lung	M2_MQ	SARS2_PASC-recovery_up
Positive Regulation Of Post-Transcriptional Gene Silencing By RNA (GO:1900370)	6	10	5.51006e-05	0.00157015	160.525	FXR1;TIAL1;ZFP36;DHX9;PUM1;PUM2	GO_Biological_Process_2023	lung	M2_MQ	SARS2_PASC-recovery_up
Establishment Of Mitotic Sister Chromatid Cohesion (GO:0034087)	4	6	0.000653984	0.0107155	159.864	NIPBL;STAG1;STAG2;SMC3	GO_Biological_Process_2023	lung	M2_MQ	SARS2_PASC-recovery_up
Marginal Zone B Cell Differentiation (GO:0002315)	4	6	0.000653984	0.0107155	159.864	DOCK10;NOTCH2;DOCK11;PTK2B	GO_Biological_Process_2023	lung	M2_MQ	SARS2_PASC-recovery_up
Positive Regulation Of Unsaturated Fatty Acid Biosynthetic Process (GO:2001280)	4	6	0.000653984	0.0107155	159.864	CD74;ANXA1;IL1B;PTGS2	GO_Biological_Process_2023	lung	M2_MQ	SARS2_PASC-recovery_up
Regulation Of Antigen Receptor-Mediated Signaling Pathway (GO:0050854)	4	6	0.000653984	0.0107155	159.864	LYN;PTPRC;RC3H1;PTPN22	GO_Biological_Process_2023	lung	M2_MQ	SARS2_PASC-recovery_up
Regulation Of Oxidative Stress-Induced Neuron Intrinsic Apoptotic Signaling Pathway (GO:1903376)	4	6	0.000653984	0.0107155	159.864	NONO;PARK7;HIF1A;MCL1	GO_Biological_Process_2023	lung	M2_MQ	SARS2_PASC-recovery_up
Modification-Dependent Macromolecule Catabolic Process (GO:0043632)	5	8	0.000189696	0.0043036	155.791	TUT7;UBB;TUT4;RPS27A;UBA52	GO_Biological_Process_2023	lung	M2_MQ	SARS2_PASC-recovery_up
Regulation Of mRNA Splicing, Via Spliceosome (GO:0048024)	32	94	2.29806e-12	3.6495e-10	152.835	KHDRBS1;DAZAP1;RBM25;DDX5;RBM8A;YTHDC1;CELF2;HNRNPU;RBM3;FXR1;FAM172A;TRA2B;TRA2A;SAP18;RBM7;HNRNPA1;RBM5;DDX17;SRPK2;RBM39;WTAP;CIRBP;PRDX6;QKI;SRRM1;HNRNPL;HNRNPK;SON;THRAP3;NCL;NUP98;SRSF7	GO_Biological_Process_2023	lung	M2_MQ	SARS2_PASC-recovery_up
Regulation Of Translation (GO:0006417)	56	202	5.30891e-16	1.82671e-13	150.568	RPL5;BTG2;MSI2;YBX1;BZW1;ELAVL1;RBM3;RPS4X;RPS6KA3;RPS6KA1;RACK1;EIF5B;CSNK2A1;CIRBP;RC3H1;RPL13A;LARP4B;CSDE1;NCL;PRR16;ETF1;RPL26;EIF4E2;GAPDH;DDX6;MTPN;RPL10;DHX9;RPS27L;TOB1;FXR1;RPS3;EIF4H;METTL5;PAIP2;EIF4B;NPM1;SSB;YTHDF3;PCIF1;EEF2;EIF1;EIF5;EIF6;CNOT1;CAPRIN1;SERBP1;HNRNPD;EIF3H;EIF3E;VIM;EIF3C;EIF4G3;LSM14A;OGT;EIF4G2	GO_Biological_Process_2023	lung	M2_MQ	SARS2_PASC-recovery_up
RNA Splicing, Via Transesterification Reactions With Bulged Adenosine As Nucleophile (GO:0000377)	51	180	4.06944e-15	1.05017e-12	145.897	DDX46;HNRNPU;PNN;SNRPD2;SNRPD1;SNRNP70;DHX15;SNRPD3;RBM5;RBM6;SRRM2;IK;BUD31;PRPF4B;PRPF40A;SRRM1;DDX39B;HNRNPH1;SYF2;SNRPG;SRSF2;SNRPE;SNRPF;SRSF5;PABPC1;SRSF7;SNRPB;SF3B5;DDX5;SF3B2;RBM8A;YTHDC1;SF3B6;U2AF1;TRA2B;TRA2A;RALY;HNRNPA1;SF3B1;HNRNPA3;CDC5L;CWC15;LSM5;MAGOHB;HNRNPM;LSM7;HNRNPK;LSM6;HNRNPF;HNRNPA2B1;RBM42	GO_Biological_Process_2023	lung	M2_MQ	SARS2_PASC-recovery_up
Cellular Response To Corticosteroid Stimulus (GO:0071384)	8	15	9.32585e-06	0.000370254	144.608	ZFP36;ANXA1;BCL2L11;HNRNPU;NR3C1;ZFP36L2;UBE2L3;ZFP36L1	GO_Biological_Process_2023	lung	M2_MQ	SARS2_PASC-recovery_up
Regulation Of Cell Fate Commitment (GO:0010453)	7	13	3.22641e-05	0.00101693	131.731	RBBP4;HDAC1;CHD4;CHD3;RBBP7;GATAD2B;GATAD2A	GO_Biological_Process_2023	lung	M2_MQ	SARS2_PASC-recovery_up
Negative Regulation Of Ubiquitin-Dependent Protein Catabolic Process (GO:2000059)	16	39	3.45341e-08	3.03386e-06	131.08	RPL5;HSP90AB1;CAMLG;CSNK2A1;RPS7;USP9X;RPL11;PARK7;PHF20L1;SDCBP;TRIM39;TLK2;WAC;EIF3H;RPL17;OGT	GO_Biological_Process_2023	lung	M2_MQ	SARS2_PASC-recovery_up
NADH Dehydrogenase Complex Assembly (GO:0010257)	20	53	3.85552e-09	4.18933e-07	129.01	NDUFB9;NDUFA13;NDUFB8;NDUFB7;NDUFA6;NDUFA11;NDUFB10;NDUFB6;NDUFA5;NDUFB11;NDUFB5;NDUFA3;NDUFB3;NDUFA2;NDUFB2;NDUFC2;NDUFC1;NDUFS7;NDUFS5;NDUFS2	GO_Biological_Process_2023	lung	M2_MQ	SARS2_PASC-recovery_up
Mitochondrial Respiratory Chain Complex I Assembly (GO:0032981)	20	53	3.85552e-09	4.18933e-07	129.01	NDUFB9;NDUFA13;NDUFB8;NDUFB7;NDUFA6;NDUFA11;NDUFB10;NDUFB6;NDUFA5;NDUFB11;NDUFB5;NDUFA3;NDUFB3;NDUFA2;NDUFB2;NDUFC2;NDUFC1;NDUFS7;NDUFS5;NDUFS2	GO_Biological_Process_2023	lung	M2_MQ	SARS2_PASC-recovery_up
mRNA Processing (GO:0006397)	56	214	8.29936e-15	1.90378e-12	128.172	DDX46;HNRNPU;PNN;SNRPD2;SNRPD1;SNRNP70;DHX15;PAPOLA;SNRPD3;RBM5;RBM6;SRRM2;IK;BUD31;PRPF40A;PRPF4B;FBXO11;SRRM1;SFPQ;DDX39B;HNRNPH1;SYF2;SNRPG;SRSF2;SNRPE;PABPC1;SNRPF;SRSF5;SRSF7;SNRPB;SF3B5;SF3B2;DDX5;RBM8A;YTHDC1;SF3B6;U2AF1;TRA2B;TRA2A;RALY;HNRNPA1;SF3B1;HNRNPA3;CDC5L;CWC15;MAGOHB;LSM5;HNRNPM;NUDT21;LSM7;HNRNPK;LSM6;SON;HNRNPF;HNRNPA2B1;RBM42	GO_Biological_Process_2023	lung	M2_MQ	SARS2_PASC-recovery_up
Cytoplasmic Translational Initiation (GO:0002183)	13	30	3.12062e-07	2.1475e-05	125.447	EIF4A1;EIF2S2;EIF3M;EIF5;EIF3K;EIF6;EIF3I;EIF3J;EIF3G;EIF3H;EIF3E;EIF3F;EIF3C	GO_Biological_Process_2023	lung	M2_MQ	SARS2_PASC-recovery_up
RNA Processing (GO:0006396)	49	183	1.52834e-13	3.15526e-11	119.999	TUT7;CELF2;TUT4;HNRNPU;RBM3;SNRPD2;SNRPD1;DHX15;SNRPD3;RBM5;RBM6;DDX17;MBNL1;PRPF4B;FBXO11;SRRM1;SFPQ;DDX39B;HNRNPH1;XRN2;SNRPG;SRSF2;LUC7L3;RBMS1;PPIG;SNRPF;SRSF5;SRSF7;SNRPB;SF3B2;RBM8A;U2AF1;PPP2CA;PABPN1;SF3B1;IVNS1ABP;SRPK2;RBM39;FUS;LSM5;MAGOHB;HNRNPL;NUDT21;HNRNPK;LSM6;SON;HNRNPF;HNRNPA2B1;HNRNPD	GO_Biological_Process_2023	lung	M2_MQ	SARS2_PASC-recovery_up
Negative Regulation Of Nuclear-Transcribed mRNA Catabolic Process, Deadenylation-Dependent Decay (GO:1900152)	6	11	0.000112558	0.00283385	119.059	DHX9;HNRNPD;HNRNPU;PABPC1;YBX1;TOB1	GO_Biological_Process_2023	lung	M2_MQ	SARS2_PASC-recovery_up
Positive Regulation Of Protein Polyubiquitination (GO:1902916)	6	11	0.000112558	0.00283385	119.059	UBE2N;MARCHF7;XIAP;PTPN22;UBE2V1;GABARAP	GO_Biological_Process_2023	lung	M2_MQ	SARS2_PASC-recovery_up
Regulation Of DNA Binding (GO:0051101)	18	48	2.59753e-08	2.38338e-06	115.025	JUN;TGFB1;DOT1L;HMGB2;PLAUR;HMGA2;RSF1;EDF1;HMGB1;TXN;MMP8;MMP9;NME1;NFKBIA;SUMO1;CSNK2B;CPNE1;JAK2	GO_Biological_Process_2023	lung	M2_MQ	SARS2_PASC-recovery_up
ATP Biosynthetic Process (GO:0006754)	11	25	2.1427e-06	0.000116411	112.2	ATP5PF;ATP5F1A;ATP5F1B;ATP5PD;TGFB1;ATP5PB;ATP5PO;ATP5MC3;ALDOA;ATP5MG;ATP5F1D	GO_Biological_Process_2023	lung	M2_MQ	SARS2_PASC-recovery_up
Regulation Of mRNA Processing (GO:0050684)	14	35	3.63456e-07	2.46018e-05	108.292	SRPK2;RBM39;RBM8A;DHX9;YTHDC1;MAGOHB;QKI;ZFP36L1;SRRM1;CDK9;HNRNPK;SON;SLTM;PAPOLA	GO_Biological_Process_2023	lung	M2_MQ	SARS2_PASC-recovery_up
Endothelial Tube Morphogenesis (GO:0061154)	5	9	0.000397144	0.00738651	106.764	CSNK2B;CCM2;RBPJ;RHOA;RHOB	GO_Biological_Process_2023	lung	M2_MQ	SARS2_PASC-recovery_up
miRNA-mediated Gene Silencing By Inhibition Of Translation (GO:0035278)	7	14	5.98282e-05	0.00163596	106.164	TNRC6C;DDX6;ZFP36;EIF6;EIF4E2;TNRC6A;TNRC6B	GO_Biological_Process_2023	lung	M2_MQ	SARS2_PASC-recovery_up
Microvillus Assembly (GO:0030033)	7	14	5.98282e-05	0.00163596	106.164	RAP1B;RAP1A;RAPGEF2;FXYD5;EZR;RAPGEF6;MAP4K4	GO_Biological_Process_2023	lung	M2_MQ	SARS2_PASC-recovery_up
Regulation Of Superoxide Anion Generation (GO:0032928)	7	14	5.98282e-05	0.00163596	106.164	ITGAM;TGFB1;TYROBP;GSTP1;ITGB2;FPR2;CD177	GO_Biological_Process_2023	lung	M2_MQ	SARS2_PASC-recovery_up
Negative Regulation Of Proteasomal Protein Catabolic Process (GO:1901799)	15	39	2.56162e-07	1.82361e-05	103.964	USP25;HSP90AB1;CAMLG;USP9X;RPL11;PARK7;PHF20L1;SDCBP;BAG5;TRIM39;TLK2;WAC;MARCHF7;EIF3H;OGT	GO_Biological_Process_2023	lung	M2_MQ	SARS2_PASC-recovery_up
Spliceosomal Complex Assembly (GO:0000245)	21	62	1.50397e-08	1.49438e-06	101.386	SRPK2;SF3B5;SF3B2;DDX46;YTHDC1;CELF2;SF3B6;SNRPD2;DDX39B;SNRPD1;SNRPG;RSRP1;LUC7L3;SNRPE;SNRPD3;SNRPF;SRSF5;SF3B1;RBM5;LUC7L2;SNRPB	GO_Biological_Process_2023	lung	M2_MQ	SARS2_PASC-recovery_up
Chromatin Remodeling (GO:0006338)	55	228	5.53746e-13	9.94095e-11	99.9294	SETD2;SMARCB1;HP1BP3;PSIP1;RSF1;CHD4;CTCF;CHD3;CHD2;CHD1;YY1;JARID2;ARID2;SKP1;KDM6A;KDM6B;PBRM1;GPX1;USP3;ATRX;BAZ1A;SIRT7;ARID1A;ARID1B;SFPQ;MTF2;WAC;PADI4;TOP1;CGGBP1;NFAT5;SMARCD2;USP15;SATB1;HDAC1;BAZ2B;RBBP4;MIER1;UBR5;RBBP7;BRD7;SF3B1;BPTF;SRPK2;SMARCE1;NPM1;PHF10;CBX3;MBD2;SMARCA5;DEK;GATAD2B;SMARCA4;GATAD2A;CDK9	GO_Biological_Process_2023	lung	M2_MQ	SARS2_PASC-recovery_up
Positive Regulation Of Leukocyte Differentiation (GO:1902107)	4	7	0.00142402	0.0192779	95.2607	LGALS3;LGALS1;NCKAP1L;HMGB1	GO_Biological_Process_2023	lung	M2_MQ	SARS2_PASC-recovery_up
Regulation Of Nitric Oxide Metabolic Process (GO:0080164)	4	7	0.00142402	0.0192779	95.2607	CX3CR1;SIRPA;RAC1;JAK2	GO_Biological_Process_2023	lung	M2_MQ	SARS2_PASC-recovery_up
Positive Regulation Of Translation (GO:0045727)	31	108	6.75115e-10	8.71109e-08	93.8023	RPL5;KHDRBS1;DHX9;HNRNPU;RPS27L;YBX1;ELAVL1;FXR1;RBM3;RPS4X;METTL5;EIF5A;NPM1;SSB;YTHDF3;CNBP;PCIF1;CIRBP;LARP4B;EEF2;EIF6;CSDE1;PRR16;HNRNPD;EIF3E;RPL26;PABPC1;VIM;EIF3C;EIF4G3;OGT	GO_Biological_Process_2023	lung	M2_MQ	SARS2_PASC-recovery_up
[truncated: 3,735 more rows]

## Sheet: Lung-Alveolar_MQ
Supplementary Table 5. EnrichR-based functional analysis using upregulated genes in monocytes and macrophages of SARS2_PASC compared to recovery and control groups (Fig. 4b, c). The functionality terms emphasized in Fig. 4b and 4c are highlighted in yellow.
[truncated: 1,146 more rows]

[truncated: 4 more sheets: Spleen-Monocyte, Spleen-M1_MQ, Spleen-M2_MQ, Spleen-Alveolar_MQ]
